# Supplementary material for: Early rhythmicity in the fetal suprachiasmatic nuclei in response to maternal signals detected by omics approach
Source: PLoS Biol. 2022 May 24;20(5):e3001637. doi: 10.1371/journal.pbio.3001637 (PMC9129005; doi:10.1371/journal.pbio.3001637)
Supplement: S1 Data — Raw data for Fig 2. Naming of sheets corresponds to the relevant panels. BWs of 2 animals in Group B were not measured due to oversight. BW, body weight. (XLSX) [file pbio.3001637.s004.xlsx]

## Sheet: Mothers - BW gain
A (SHAM AL)	B (SCN-X RF)	C (SCN-X AL)	D (SHAM RF)	E (INTACT AL)
89	22	92	79	109
97	132	106	74	85
63	54	94	91	109
146	61	63	39	96
81	17	82	85	101
118	73	79	49	78
102		116	85
115	46	80	81
81	70		102
114	23		115
42	34		65
115	59
104	81
150	94
84	89
89	91
172
	80
	136
	87
	47
	120

## Sheet: Mothers - BW gain w.o. uterus
A (SHAM AL)	B (SCN-X RF)	C (SCN-X AL)	D (SHAM RF)	E (INTACT AL)
24	-41	23.4	21.9	48.6
55	66.5	46.1	15.7	27.5
11.7	-3.5	48.8	26.2	64.4
74.5	2.7	19.1	19.7	42.1
16.2	-26.3	12.3	18.2	55.4
54.7	-0.7	17	-9.6	22.8
39.2		29.4	7.3
56	-25.7	4.5	20.6
20.9	7.1		51.65
46.9	-36.2		49.5
-42.9	-24.4		24
39.3	-9.9
36.1	-5.1
77	26.4
28.6	51.5
19.6	26.9
84.3
	9.2
	51.7
	20
	-16.2
	36

## Sheet: No. of fetuses
A (SHAM AL)	B (SCN-X RF)	C (SCN-X AL)	D (SHAM RF)	E (INTACT AL)
17	17	15	14	17
12	15	14	13	14
14	15	9	15	11
19	15	10	2	12
18	10	15	16	10
18	19	13	14	13
16	16	17	18
14	18	14	13
13	14		11
18	13		14
19	13		7
19	13
16	20
17	15
12	18
15	16
19	14
	17
	16
	12
	13
	17

## Sheet: Average fetal BW per litter
A (SHAM AL)	B (SCN-X RF)	C (SCN-X AL)	D (SHAM RF)	E (INTACT AL)
3.82353	3.70588	4.57333	4.07857	3.55294
3.5	4.36667	4.27857	4.48462	4.10714
3.66429	3.83333	5.02222	4.32	4.05455
3.76316	3.88667	4.39	9.65	4.49167
3.6	4.33	4.64667	4.175	4.56
3.51667	3.87895	4.76923	4.18571	4.24615
3.925	3.78125	5.09412	4.31667
4.21429	3.98333	5.39286	4.64615
4.62308	4.49286		4.57727
3.72778	4.55385		4.67857
4.46842	4.49231		5.85714
3.98421	5.3
4.24375	4.305
4.29412	4.50667
4.61667	2.08333
4.62667	4.00625
4.61579	4.81429
	4.16471
	5.26875
	5.58333
	4.86154
	4.94118
