# Supplementary material for: Early rhythmicity in the fetal suprachiasmatic nuclei in response to maternal signals detected by omics approach
Source: PLoS Biol. 2022 May 24;20(5):e3001637. doi: 10.1371/journal.pbio.3001637 (PMC9129005; doi:10.1371/journal.pbio.3001637)
Supplement: S2 Data — Eight different methods were used to evaluate rhythmicity of core clock genes—ARSER (ARS), JTK (JTK), Lomb-Scargle (LS), MetaCycle (meta2D), Biocycle, eJTK (from Biodare package), CompareRhythms, and dryR. P values and corresponding false discovery rate–adjusted P values, or BIC weights are described in corresponding columns. (XLSX) [file pbio.3001637.s005.xlsx]

## Sheet: SI1_Clock_Genes_Rhythm_Analysis
	ARS				JTK				LS				meta2D				BioCycle				eJTK (BioDare)				CompareRhythms		DryR
	Group A		Group B		Group A		Group B		Group A		Group B		Group A		Group B		Group A		Group B		Group A		Group B
ID	P_ARS_A	BH.Q _ARS_A	P_ARS_B	BH.Q_ARS_B	P_JTK_A	BH.Q _JTK_A	P_JTK_B	BH.Q_JTK_B	P_LS_A	BH.Q_LS_A	P_LS_B	BH.Q_LS_B	P_m2D_B	BH.Q_m2D_B	P_m2D_B2	BH.Q_m2D_B2	P_BC_A	Q_BC_A	P_BC_B	Q_BC_B	P_eJTK_A	Padj_eJTK_A	P_eJTK_B	Padj_eJTK_B	Model_CR	BICW_CR	Model_DryR	BICW_DryR
Arntl	0.816274	0.996893	0.721553	0.99514	1	1	1	1	0.898982	1	0.930951	1	0.996075	1	0.992186	1	0.677	1	0.921	0.993	0.729	0.97	0.063	0.107	non-rhy	0.766025	non-rhy	0.793
Cry1	0.851861	0.996893	0.485645	0.99514	1	1	0.915179	1	0.983715	1	0.553695	1	0.999193	1	0.833001	1	0.697	1	0.316	0.756	0.984	0.988	0.031	0.077	non-rhy	0.724448	non-rhy	0.794
Cry2	0.0996153	0.996893	0.553295	0.99514	1	1	1	1	0.464364	1	0.451814	1	0.40692	1	0.836787	1	0.349	0.938	0.157	0.64	0.371	0.97	0.016	0.069	non-rhy	0.326844	non-rhy	0.604
Nr1d1	0.420136	0.996893	0.605589	0.99514	1	1	1	1	0.610003	1	0.219938	1	0.84273	1	0.672356	1	0.904	1	0.721	0.944	0.75	0.97	0.25	0.301	ABsync	0.488685	ABsync	0.384
Nr1d2	0.497441	0.996893	0.407579	0.99514	1	1	0.915179	1	0.878481	1	0.251166	1	0.948491	1	0.578144	1	0.733	1	0.236	0.706	0.75	0.97	0.25	0.301	non-rhy	0.411013	non-rhy	0.555
Per1	0.611791	0.996893	0.54361	0.99514	0.915179	1	0.212054	1	0.809917	1	0.312313	1	0.953888	1	0.354592	1	0.344	0.938	0.127	0.613	0.938	0.988	0.125	0.172	Brhy	0.818716	Brhy	0.733
Per2	0.602563	0.996893	0.542237	0.99514	1	1	1	1	0.854195	1	0.892485	1	0.970073	1	0.962645	1	0.527	0.978	0.793	0.959	0.938	0.988	0.125	0.172	non-rhy	0.650579	non-rhy	0.698
Rora	0.795738	0.996893	0.851678	0.99514	1	1	1	1	0.718758	1	0.790349	1	0.980766	1	0.992296	1	0.961	1	0.828	0.971	0.75	0.97	0.063	0.107	non-rhy	0.646355	non-rhy	0.645
Rorb	0.817026	0.996893	0.684515	0.99514	1	1	1	1	0.613303	1	0.941703	1	0.966946	1	0.989811	1	0.825	1	0.808	0.964	0.75	0.97	0.063	0.107	non-rhy	0.688738	non-rhy	0.658
