# Supplementary material for: Early rhythmicity in the fetal suprachiasmatic nuclei in response to maternal signals detected by omics approach
Source: PLoS Biol. 2022 May 24;20(5):e3001637. doi: 10.1371/journal.pbio.3001637 (PMC9129005; doi:10.1371/journal.pbio.3001637)
Supplement: S3 Data — Amplitude (amp), relative amplitude (relamp), phase, model (no_rhythm, rhythmic in Group A Arhy, rhythmic in Group B Brhy, rhythmic in both groups with similar phase ABsync, rhythmic in both groups with different phase ABdiff), and BIC weight are shown in corresponding columns for both groups and both methods. (XLSX) [file pbio.3001637.s006.xlsx]

## Sheet: SI2_DryR_CompareRhythm_Results
	dryR								compareRhythm
	Group A			Group B					Group A		Group B
ID	amp_dryR_A	relamp_dryR_A	phase_dryR_A	amp_dryR_B	relamp_dryR_B	phase_dryR_B	model_dryR	BICW_dryR	amp_CR_A	phase_CR_A	amp_CR_B	phase_CR_B	model_CR	BICW_CR
A2ml1	0	0	0	0	0	0	no_rhy	0.527399	0	0	0	0	no_rhy	0.491667
Aaas	0	0	0	0	0	0	no_rhy	0.800518	0	0	0	0	no_rhy	0.77528
Aacs	0	0	0	0	0	0	no_rhy	0.683586	0	0	0	0	no_rhy	0.686177
Aagab	0	0	0	0	0	0	no_rhy	0.394064	3.75504	1.97155	3.75504	1.97155	ABsync	0.850105
Aak1	0.164152	0.00746059	18.0967	0.164152	0.00746059	18.0967	ABsync	0.480469	2.34392	4.74855	2.34392	4.74855	ABsync	0.624972
Aamdc	0	0	0	0	0	0	no_rhy	0.811368	0	0	0	0	no_rhy	0.797538
Aamp	0	0	0	0	0	0	no_rhy	0.785967	0	0	0	0	no_rhy	0.682181
Aar2	0	0	0	0	0	0	no_rhy	0.691878	0	0	0	0	no_rhy	0.620464
Aard	0	0	0	0	0	0	no_rhy	0.726889	0	0	0	0	no_rhy	0.713955
Aars	0	0	0	0.343388	0.0156156	13.4237	Brhy	0.902824	0	0	11.3856	3.4973	Brhy	0.775524
Aars2	0	0	0	0.45349	0.0306448	6.60713	Brhy	0.532223	0	0	1.17435	1.73362	Brhy	0.883394
Aarsd1	0	0	0	0	0	0	no_rhy	0.626065	0	0	1.68355	2.92635	Brhy	0.379947
Aasdh	0	0	0	0	0	0	no_rhy	0.749562	0	0	0	0	no_rhy	0.699885
Aasdhppt	0	0	0	0	0	0	no_rhy	0.673813	0	0	0	0	no_rhy	0.439185
Aatf	0	0	0	0	0	0	no_rhy	0.653104	0	0	0	0	no_rhy	0.554468
Aatk	0	0	0	0	0	0	no_rhy	0.675011	0	0	0	0	no_rhy	0.508094
Abat	0	0	0	0	0	0	no_rhy	0.736304	0	0	0	0	no_rhy	0.638339
Abca1	0.331155	0.0164419	21.409	0.331155	0.0164419	21.409	ABsync	0.767801	1.94966	5.60667	1.94966	5.60667	ABsync	0.717727
Abca2	0	0	0	0	0	0	no_rhy	0.742029	0	0	0	0	no_rhy	0.666249
Abca3	0	0	0	0	0	0	no_rhy	0.769509	0	0	0	0	no_rhy	0.713727
Abca5	0.328668	0.0184078	13.5437	0	0	0	Arhy	0.449868	1.68491	3.53651	0	0	Arhy	0.358859
Abca7	0	0	0	0.597417	0.0413313	3.10944	Brhy	0.42855	0.523914	4.62736	0.703507	0.794588	ABdiff	0.59631
Abca8	0	0	0	0	0	0	no_rhy	0.812598	0	0	0	0	no_rhy	0.790529
Abca8a	0	0	0	0	0	0	no_rhy	0.444503	0	0	0	0	no_rhy	0.462154
Abca9	0.60108	0.0413972	0.710121	0.60108	0.0413972	0.710121	ABsync	0.497207	1.11124	0.234323	1.11124	0.234323	ABsync	0.495504
Abcb10	0	0	0	0	0	0	no_rhy	0.758227	0	0	0	0	no_rhy	0.730954
Abcb1a	0	0	0	0	0	0	no_rhy	0.603548	0	0	0	0	no_rhy	0.330889
Abcb6	0	0	0	0	0	0	no_rhy	0.760314	0	0	0	0	no_rhy	0.637874
Abcb7	0	0	0	0	0	0	no_rhy	0.757856	0	0	0	0	no_rhy	0.678265
Abcb8	0	0	0	0	0	0	no_rhy	0.737867	0	0	0	0	no_rhy	0.611281
Abcb9	0	0	0	0	0	0	no_rhy	0.83207	0	0	0	0	no_rhy	0.82154
Abcc1	0	0	0	0	0	0	no_rhy	0.525672	0	0	0	0	no_rhy	0.352584
Abcc10	0	0	0	0	0	0	no_rhy	0.697278	0	0	0	0	no_rhy	0.640874
Abcc4	0	0	0	0	0	0	no_rhy	0.659611	0	0	0	0	no_rhy	0.599666
Abcc5	0.308322	0.0151637	14.5456	0.35878	0.0176453	21.4359	ABdiff	0.526705	3.46797	3.81454	3.86493	5.59543	ABdiff	0.342789
Abcc8	0	0	0	0	0	0	no_rhy	0.403635	0	0	0	0	no_rhy	0.454912
Abcc9	0.254476	0.0137669	0.966448	0.254476	0.0137669	0.966448	ABsync	0.525202	1.24318	0.27754	1.24318	0.27754	ABsync	0.663387
Abcd1	0	0	0	0	0	0	no_rhy	0.685255	0	0	0	0	no_rhy	0.548611
Abcd3	0	0	0	0	0	0	no_rhy	0.735322	0	0	0	0	no_rhy	0.655643
Abcd4	0	0	0	0	0	0	no_rhy	0.714135	0	0	0	0	no_rhy	0.646827
Abce1	0	0	0	0	0	0	no_rhy	0.444656	4.7428	2.30543	2.9303	4.68379	ABdiff	0.464553
Abcf1	0	0	0	0	0	0	no_rhy	0.699774	2.42855	0.57673	2.42855	0.57673	ABsync	0.621774
Abcf2	0	0	0	0	0	0	no_rhy	0.702206	0	0	0	0	no_rhy	0.491301
Abcf3	0	0	0	0	0	0	no_rhy	0.520828	2.28396	2.1669	2.28396	2.1669	ABsync	0.527421
Abcg1	0	0	0	0	0	0	no_rhy	0.578196	0	0	0	0	no_rhy	0.412573
Abcg2	0	0	0	0	0	0	no_rhy	0.564719	0.569395	3.53959	0.56653	5.03121	ABdiff	0.425841
Abcg3l3	0	0	0	1.64563	0.162735	22.599	Brhy	0.894499	0	0	1.47381	5.93328	Brhy	0.909293
Abcg4	0	0	0	0	0	0	no_rhy	0.782196	0	0	0	0	no_rhy	0.746971
Abhd1	0	0	0	0	0	0	no_rhy	0.640296	0	0	0	0	no_rhy	0.368332
Abhd11	0	0	0	0	0	0	no_rhy	0.671657	0	0	0	0	no_rhy	0.399957
Abhd12	0	0	0	0	0	0	no_rhy	0.636564	3.50206	5.36966	0	0	Arhy	0.460042
Abhd13	0	0	0	0	0	0	no_rhy	0.747414	0	0	0.623287	3.6009	Brhy	0.491762
Abhd14a	0	0	0	0	0	0	no_rhy	0.661548	0	0	0	0	no_rhy	0.468276
Abhd14b	0	0	0	0	0	0	no_rhy	0.772773	0	0	0	0	no_rhy	0.766916
Abhd16a	0	0	0	0	0	0	no_rhy	0.800708	0	0	0	0	no_rhy	0.77378
Abhd17a	0	0	0	0	0	0	no_rhy	0.787867	0	0	0	0	no_rhy	0.739568
Abhd17b	0	0	0	0	0	0	no_rhy	0.770868	0	0	0	0	no_rhy	0.682618
Abhd17c	0	0	0	0	0	0	no_rhy	0.445809	0	0	3.37552	3.35914	Brhy	0.378976
Abhd18	0	0	0	0	0	0	no_rhy	0.78089	0	0	0	0	no_rhy	0.575688
Abhd2	0	0	0	0	0	0	no_rhy	0.543984	0	0	0	0	no_rhy	0.512363
Abhd3	0.528727	0.0393468	15.2708	0.528727	0.0393468	15.2708	ABsync	0.45925	1.67434	4.06651	1.67434	4.06651	ABsync	0.530066
Abhd4	0	0	0	0	0	0	no_rhy	0.70107	0	0	0	0	no_rhy	0.693654
Abhd5	0	0	0	0	0	0	no_rhy	0.395527	1.53348	3.7124	1.53348	3.7124	ABsync	0.325829
Abhd6	0	0	0	0	0	0	no_rhy	0.418631	2.89654	5.11251	2.7178	3.39524	ABdiff	0.410952
Abhd8	0	0	0	0	0	0	no_rhy	0.733903	0	0	0	0	no_rhy	0.564142
Abi1	0	0	0	0	0	0	no_rhy	0.654211	0	0	0	0	no_rhy	0.468154
Abi2	0	0	0	0	0	0	no_rhy	0.398077	0	0	10.4198	3.72399	Brhy	0.465675
Abi3bp	0	0	0	1.17156	0.106927	22.9299	Brhy	0.574034	0	0	0.801912	6.10306	Brhy	0.635978
Abl2	0	0	0	0	0	0	no_rhy	0.793787	0	0	0	0	no_rhy	0.745998
Ablim2	0.442897	0.029571	18.1206	0.442897	0.0288971	18.1206	ABsync	0.486391	1.71642	4.15305	2.07382	5.30236	ABdiff	0.886411
Ablim3	0.319677	0.0151953	16.5101	0.319677	0.0151953	16.5101	ABsync	0.848489	10.4005	4.3166	10.4005	4.3166	ABsync	0.791082
Abo	0.814572	0.081351	11.4824	0.814572	0.081351	11.4824	ABsync	0.271452	1.24135	2.36381	1.09343	3.75613	ABdiff	0.48871
Abr	0	0	0	0	0	0	no_rhy	0.425418	9.49587	1.11321	0	0	Arhy	0.70504
Abracl	0	0	0	0	0	0	no_rhy	0.829925	0	0	0	0	no_rhy	0.815215
Abraxas1	0	0	0	0	0	0	no_rhy	0.572016	1.21533	2.79617	1.52452	1.07375	ABdiff	0.344299
Abraxas2	0	0	0	0	0	0	no_rhy	0.737748	0	0	0	0	no_rhy	0.657158
Abt1	0	0	0	0	0	0	no_rhy	0.676853	0	0	0	0	no_rhy	0.532584
Abtb1	0	0	0	0	0	0	no_rhy	0.35602	0	0	2.67541	1.43108	Brhy	0.425544
Abtb2	0	0	0	0	0	0	no_rhy	0.584342	0	0	0	0	no_rhy	0.490398
Acaa1a	0	0	0	0	0	0	no_rhy	0.773016	0	0	0	0	no_rhy	0.722674
Acaa2	0	0	0	0	0	0	no_rhy	0.797631	0	0	0	0	no_rhy	0.788866
Acaca	0	0	0	0	0	0	no_rhy	0.778949	0	0	0	0	no_rhy	0.766837
Acad10	0	0	0	0	0	0	no_rhy	0.655891	0	0	0	0	no_rhy	0.495654
Acad11	0	0	0	0	0	0	no_rhy	0.632363	0	0	0	0	no_rhy	0.394056
Acad8	0	0	0	0	0	0	no_rhy	0.696794	0	0	0	0	no_rhy	0.671107
Acad9	0	0	0	0	0	0	no_rhy	0.580662	0	0	2.67603	2.57532	Brhy	0.52841
Acadl	0.37118	0.0222679	4.20922	0	0	0	Arhy	0.458721	4.86481	1.12749	0	0	Arhy	0.51198
Acadm	0	0	0	0	0	0	no_rhy	0.696664	1.59026	0.602891	0	0	Arhy	0.751855
Acads	0	0	0	0.702653	0.0527756	1.81875	Brhy	0.39751	0	0	2.35974	0.572964	Brhy	0.423774
Acadsb	0	0	0	0	0	0	no_rhy	0.741563	0	0	0	0	no_rhy	0.756494
Acadvl	0.245718	0.0133142	5.20007	0.245718	0.0133142	5.20007	ABsync	0.416904	4.02664	1.36252	4.02664	1.36252	ABsync	0.495942
Acan	4.60729	0.276105	10.9768	0	0	0	Arhy	0.580725	11.9749	3.06811	0	0	Arhy	0.493389
Acap2	0.259398	0.0139751	21.0533	0.259398	0.013768	21.0533	ABsync	0.621449	2.58931	5.53394	2.58931	5.53394	ABsync	0.61869
Acap3	0	0	0	0	0	0	no_rhy	0.749489	0	0	0	0	no_rhy	0.716052
Acat1	0.240187	0.0126263	7.07173	0.240187	0.0126263	7.07173	ABsync	0.450691	6.77574	1.72579	0	0	Arhy	0.421483
Acat2	0	0	0	0	0	0	no_rhy	0.683389	0	0	0	0	no_rhy	0.641764
Acat2l1	0	0	0	0	0	0	no_rhy	0.694822	0	0	0	0	no_rhy	0.445664
Acbd3	0	0	0	0	0	0	no_rhy	0.828576	0	0	0	0	no_rhy	0.797671
Acbd4	0	0	0	0	0	0	no_rhy	0.791092	0	0	0	0	no_rhy	0.758458
Acbd5	0	0	0	0	0	0	no_rhy	0.786328	0	0	0	0	no_rhy	0.649117
Acbd6	0	0	0	0	0	0	no_rhy	0.795246	0	0	0	0	no_rhy	0.747831
Accs	0	0	0	0	0	0	no_rhy	0.790836	0	0	0	0	no_rhy	0.748355
Ace	0.980297	0.0754763	13.7288	0.980297	0.0715415	13.7288	ABsync	0.788169	1.4519	3.54833	1.4519	3.54833	ABsync	0.634931
Acer2	0	0	0	0	0	0	no_rhy	0.772192	0	0	0	0	no_rhy	0.567346
Acer3	0	0	0	0	0	0	no_rhy	0.750581	0	0	0	0	no_rhy	0.597882
Ache	0	0	0	0	0	0	no_rhy	0.623732	0	0	0	0	no_rhy	0.375605
Acin1	0	0	0	0	0	0	no_rhy	0.761342	0	0	0	0	no_rhy	0.540147
Ackr3	0	0	0	0	0	0	no_rhy	0.538273	0.84176	2.61215	0.84176	2.61215	ABsync	0.457382
Acly	0	0	0	0	0	0	no_rhy	0.765743	0	0	0	0	no_rhy	0.661157
Aco1	0	0	0	0	0	0	no_rhy	0.751192	0	0	0	0	no_rhy	0.566845
Aco2	0	0	0	0	0	0	no_rhy	0.485811	0	0	3.94937	2.66407	Brhy	0.595699
Acot1	0	0	0	0	0	0	no_rhy	0.523711	2.18227	4.81025	0	0	Arhy	0.42512
Acot13	0.823992	0.0644441	15.4428	0	0	0	Arhy	0.535343	5.00423	4.07801	0	0	Arhy	0.570657
Acot2	0	0	0	0	0	0	no_rhy	0.77344	0	0	0	0	no_rhy	0.745982
Acot3	0	0	0	0	0	0	no_rhy	0.772455	0	0	0	0	no_rhy	0.711348
Acot7	0.161903	0.00707541	15.9919	0.161903	0.00707541	15.9919	ABsync	0.3285	0	0	0	0	no_rhy	0.388728
Acot9	0	0	0	0	0	0	no_rhy	0.81779	0	0	0	0	no_rhy	0.812322
Acox1	0	0	0	0	0	0	no_rhy	0.825999	0	0	0	0	no_rhy	0.803021
Acox3	0	0	0	0	0	0	no_rhy	0.755482	0	0	0	0	no_rhy	0.700603
Acp1	0	0	0	0	0	0	no_rhy	0.701193	0	0	0	0	no_rhy	0.512436
Acp2	0	0	0	0	0	0	no_rhy	0.735816	0	0	0	0	no_rhy	0.691056
Acp4	0	0	0	0	0	0	no_rhy	0.833006	0	0	0	0	no_rhy	0.829315
Acp6	0	0	0	0	0	0	no_rhy	0.645979	0	0	0	0	no_rhy	0.556236
Acr	0	0	0	0	0	0	no_rhy	0.785342	0	0	0	0	no_rhy	0.645771
Acrbp	0	0	0	0	0	0	no_rhy	0.70521	0	0	0	0	no_rhy	0.547247
Acsbg1	1.05766	0.0968304	16.7879	1.05766	0.0854338	16.7879	ABsync	0.763905	1.21968	4.38579	1.21968	4.38579	ABsync	0.5311
Acsf2	0	0	0	0	0	0	no_rhy	0.822339	0	0	0	0	no_rhy	0.798792
Acsf3	0	0	0	0	0	0	no_rhy	0.795995	0	0	0	0	no_rhy	0.774817
Acsl1	0	0	0	0	0	0	no_rhy	0.747053	0	0	0	0	no_rhy	0.701428
Acsl3	0.218777	0.0101918	16.9499	0	0	0	Arhy	0.420443	7.58014	4.45566	0	0	Arhy	0.549468
Acsl4	0	0	0	0	0	0	no_rhy	0.538654	0	0	2.89258	4.01431	Brhy	0.375393
Acsl5	0	0	0	0	0	0	no_rhy	0.449468	2.24126	2.65809	0	0	Arhy	0.755288
Acsl6	0	0	0	0	0	0	no_rhy	0.555864	0	0	0	0	no_rhy	0.352552
Acss1	0	0	0	0	0	0	no_rhy	0.446638	0	0	2.86424	5.32236	Brhy	0.440136
Acss2	0	0	0	0	0	0	no_rhy	0.566691	0	0	1.24792	0.712043	Brhy	0.59125
Acss3	0.70892	0.0579918	1.32012	0.70892	0.0579918	1.32012	ABsync	0.524178	0	0	0	0	no_rhy	0.477542
Acta1	0	0	0	0	0	0	no_rhy	0.712515	0	0	0	0	no_rhy	0.527093
Actb	0.166016	0.00541719	5.69969	0.166016	0.00544415	5.69969	ABsync	0.649099	273.725	1.49513	273.725	1.49513	ABsync	0.55266
Actg1	0	0	0	0	0	0	no_rhy	0.74774	0	0	27.3932	1.83933	Brhy	0.538599
Actl10	0	0	0	0	0	0	no_rhy	0.633454	0.912044	4.11066	0	0	Arhy	0.484388
Actl6a	0	0	0	0	0	0	no_rhy	0.801283	0	0	0	0	no_rhy	0.75196
Actl6b	0	0	0	0	0	0	no_rhy	0.376369	4.15632	2.73333	4.15632	2.73333	ABsync	0.582834
Actn1	0	0	0	0	0	0	no_rhy	0.788744	0	0	0	0	no_rhy	0.745612
Actn2	0	0	0	0	0	0	no_rhy	0.548749	0	0	0	0	no_rhy	0.395546
Actn4	0	0	0	0	0	0	no_rhy	0.702313	0	0	0	0	no_rhy	0.666789
Actr10	0	0	0	0	0	0	no_rhy	0.731963	0	0	0	0	no_rhy	0.553516
Actr1a	0	0	0	0	0	0	no_rhy	0.550426	0	0	8.99489	2.69787	Brhy	0.412484
Actr1b	0	0	0	0	0	0	no_rhy	0.73206	0	0	0	0	no_rhy	0.521848
Actr2	0	0	0	0	0	0	no_rhy	0.777267	0	0	0	0	no_rhy	0.721653
Actr3	0	0	0	0	0	0	no_rhy	0.700101	0	0	0	0	no_rhy	0.558869
Actr3b	0.618819	0.0494949	16.7923	0.618819	0.0494949	16.7923	ABsync	0.484002	2.36805	4.42485	2.36805	4.42485	ABsync	0.598788
Actr5	0	0	0	0	0	0	no_rhy	0.806144	0	0	0	0	no_rhy	0.754616
Actr6	0	0	0	0	0	0	no_rhy	0.749026	0	0	0	0	no_rhy	0.526144
Actr8	0	0	0	0	0	0	no_rhy	0.699853	0	0	0	0	no_rhy	0.604461
Acvr1	0	0	0	0	0	0	no_rhy	0.423059	2.35285	0.968057	0	0	Arhy	0.629683
Acvr1b	0	0	0	0	0	0	no_rhy	0.69135	0	0	0	0	no_rhy	0.55293
Acvr2a	0.200347	0.00927332	14.3793	0.200347	0.00927332	14.3793	ABsync	0.702593	4.50895	3.73607	4.50895	3.73607	ABsync	0.791724
Acvr2b	0	0	0	0	0	0	no_rhy	0.705168	0	0	0	0	no_rhy	0.668567
Acvrl1	0	0	0	0	0	0	no_rhy	0.389147	0	0	1.04922	1.07376	Brhy	0.370787
Acy1	0	0	0	0	0	0	no_rhy	0.778329	0	0	0	0	no_rhy	0.724355
Acy3	0	0	0	0	0	0	no_rhy	0.411005	0.972352	0.542746	0.972352	0.542746	ABsync	0.449126
Acyp1	0.912039	0.0887062	5.97444	0	0	0	Arhy	0.417558	2.73042	1.54993	0	0	Arhy	0.923194
Acyp2	0	0	0	0	0	0	no_rhy	0.81861	0	0	0	0	no_rhy	0.788788
Ada	0	0	0	0	0	0	no_rhy	0.716025	0	0	0	0	no_rhy	0.451763
Adal	0	0	0	0	0	0	no_rhy	0.713262	0	0	0	0	no_rhy	0.496951
Adam10	0	0	0	0	0	0	no_rhy	0.547588	3.07466	0.502406	3.07466	0.502406	ABsync	0.488774
Adam11	0.551517	0.0344573	14.7087	0	0	0	Arhy	0.790841	1.58391	3.82646	0	0	Arhy	0.855396
Adam12	0	0	0	0	0	0	no_rhy	0.640537	0	0	0	0	no_rhy	0.726195
Adam15	0	0	0	0	0	0	no_rhy	0.368993	1.67988	1.86867	0	0	Arhy	0.389124
Adam17	0	0	0	0	0	0	no_rhy	0.796329	0	0	0	0	no_rhy	0.766582
Adam19	0.288472	0.0158814	2.89001	0.288472	0.0158814	2.89001	ABsync	0.561789	1.51057	0.773678	1.51057	0.773678	ABsync	0.626351
Adam1a	0	0	0	0	0	0	no_rhy	0.78827	0	0	0	0	no_rhy	0.766713
Adam22	0	0	0	0.311272	0.016437	18.3191	Brhy	0.399522	0	0	5.32618	4.8089	Brhy	0.525895
Adam23	0	0	0	0	0	0	no_rhy	0.402383	4.16044	1.1605	4.16044	1.1605	ABsync	0.397527
Adam8	0	0	0	0	0	0	no_rhy	0.744667	0	0	0	0	no_rhy	0.7377
Adam9	0	0	0	0	0	0	no_rhy	0.54581	1.60625	5.23383	1.60625	5.23383	ABsync	0.467623
Adamts1	0	0	0	0	0	0	no_rhy	0.593643	0	0	0	0	no_rhy	0.588961
Adamts10	0	0	0	0	0	0	no_rhy	0.788976	0	0	0	0	no_rhy	0.764575
Adamts12	0	0	0	1.17733	0.0656838	23.9238	Brhy	0.638018	0	0	3.75042	0.11137	Brhy	0.555394
Adamts15	0	0	0	0	0	0	no_rhy	0.550623	0	0	0	0	no_rhy	0.638839
Adamts17	0	0	0	0	0	0	no_rhy	0.689073	0	0	0	0	no_rhy	0.695159
Adamts18	0	0	0	0	0	0	no_rhy	0.755873	0	0	0	0	no_rhy	0.63127
Adamts3	1.04942	0.0870745	11.9977	1.09901	0.0911892	20.8892	ABdiff	0.472118	0	0	0	0	no_rhy	0.292179
Adamts6	0	0	0	0	0	0	no_rhy	0.737737	0	0	0	0	no_rhy	0.612766
Adamts7	0	0	0	0.297507	0.0162509	6.51138	Brhy	0.339702	1.16657	1.26556	1.16657	1.26556	ABsync	0.323328
Adamts9	0	0	0	0	0	0	no_rhy	0.618801	0	0	0	0	no_rhy	0.561723
Adamtsl2	0	0	0	0	0	0	no_rhy	0.646458	0	0	0	0	no_rhy	0.501842
Adamtsl4	0	0	0	0.98007	0.0838707	1.8963	Brhy	0.675183	0	0	0.873555	0.547999	Brhy	0.869601
Adap1	0	0	0	0	0	0	no_rhy	0.77311	0	0	0	0	no_rhy	0.692517
Adap2	0	0	0	0	0	0	no_rhy	0.73138	0	0	0	0	no_rhy	0.691581
Adar	0	0	0	0	0	0	no_rhy	0.63379	0	0	0	0	no_rhy	0.418011
Adarb1	0	0	0	0	0	0	no_rhy	0.753276	0	0	0	0	no_rhy	0.695582
Adarb2	0	0	0	0	0	0	no_rhy	0.62867	0	0	0	0	no_rhy	0.611296
Adat1	0.803513	0.0641566	15.2431	0	0	0	Arhy	0.554933	1.12179	4.01907	0	0	Arhy	0.735753
Adat2	0	0	0	0	0	0	no_rhy	0.812149	0	0	0	0	no_rhy	0.724762
Adck1	0	0	0	0	0	0	no_rhy	0.817441	0	0	0	0	no_rhy	0.799774
Adck2	0	0	0	0.434967	0.0281468	8.14855	Brhy	0.48928	1.54562	4.98408	2.1348	2.14195	ABdiff	0.908065
Adck5	0	0	0	0	0	0	no_rhy	0.771749	0	0	0	0	no_rhy	0.707193
Adcy1	0.286926	0.0158736	17.0458	0.286926	0.01561	17.0458	ABsync	0.620279	2.55049	4.46071	2.55049	4.46071	ABsync	0.651351
Adcy2	0	0	0	0.412923	0.0226706	17.3013	Brhy	0.448252	0	0	4.17521	4.48643	Brhy	0.44457
Adcy3	0.316683	0.0186913	17.6477	0.316683	0.0186913	17.6477	ABsync	0.613775	1.13267	4.64291	1.13267	4.64291	ABsync	0.687412
Adcy4	0	0	0	0	0	0	no_rhy	0.408912	0	0	0.647883	0.387894	Brhy	0.379947
Adcy5	0	0	0	0	0	0	no_rhy	0.529569	0	0	0	0	no_rhy	0.409215
Adcy6	0	0	0	0	0	0	no_rhy	0.671027	1.37537	2.47947	0	0	Arhy	0.444826
Adcy7	0	0	0	0	0	0	no_rhy	0.580259	0	0	0	0	no_rhy	0.615897
Adcy8	0.457215	0.0294134	16.536	0.457215	0.0284516	16.536	ABsync	0.723062	1.40726	4.31846	1.40726	4.31846	ABsync	0.697072
Adcy9	0	0	0	0	0	0	no_rhy	0.71458	0	0	0	0	no_rhy	0.605564
Adcyap1	1.42077	0.091673	2.23389	1.42077	0.103003	2.23389	ABsync	0.480982	10.1175	1.04143	0	0	Arhy	0.413177
Adcyap1r1	0	0	0	0	0	0	no_rhy	0.593667	0	0	0	0	no_rhy	0.60255
Add1	0	0	0	0	0	0	no_rhy	0.447922	10.1475	0.873639	0	0	Arhy	0.78364
Add2	0	0	0	0	0	0	no_rhy	0.706887	0	0	0	0	no_rhy	0.581614
Add3	0	0	0	0	0	0	no_rhy	0.69172	0	0	0	0	no_rhy	0.712565
Adgra2	0	0	0	0.758247	0.0480495	0.768026	Brhy	0.538978	0	0	2.53622	0.302535	Brhy	0.341792
Adgra3	0	0	0	0	0	0	no_rhy	0.722607	0	0	0	0	no_rhy	0.676015
Adgrb2	0	0	0	0	0	0	no_rhy	0.658613	0	0	0	0	no_rhy	0.609872
Adgrb3	0	0	0	0.282767	0.0131189	17.5301	Brhy	0.428714	0	0	6.27893	4.58007	Brhy	0.549473
Adgre1	0	0	0	0	0	0	no_rhy	0.51684	0	0	0	0	no_rhy	0.496708
Adgre5	0	0	0	1.01618	0.079415	23.6675	Brhy	0.763439	0	0	1.50578	6.16953	Brhy	0.57651
Adgrf5	0	0	0	0.460272	0.0263653	22.7125	Brhy	0.786591	0	0	1.25464	6.00214	Brhy	0.836712
Adgrg1	0	0	0	0	0	0	no_rhy	0.671889	0	0	0	0	no_rhy	0.640006
Adgrg6	0	0	0	1.02757	0.0668236	1.19223	Brhy	0.402769	0	0	0	0	no_rhy	0.396205
Adgrl1	0	0	0	0	0	0	no_rhy	0.609081	0	0	0	0	no_rhy	0.355963
Adgrl2	0	0	0	0	0	0	no_rhy	0.208857	0	0	0	0	no_rhy	0.397658
Adgrl3	0	0	0	0	0	0	no_rhy	0.532234	0	0	0	0	no_rhy	0.457306
Adgrl4	0	0	0	0	0	0	no_rhy	0.785978	0	0	0	0	no_rhy	0.762962
Adgrv1	0	0	0	0	0	0	no_rhy	0.530372	4.34437	5.30133	4.34437	5.30133	ABsync	0.409911
Adh5	0	0	0	0	0	0	no_rhy	0.442469	1.63955	1.65993	0	0	Arhy	0.777872
Adi1	0	0	0	0	0	0	no_rhy	0.829486	0	0	0	0	no_rhy	0.797682
Adipor1	0	0	0	0	0	0	no_rhy	0.792276	0	0	0	0	no_rhy	0.734897
Adipor2	0	0	0	0	0	0	no_rhy	0.785302	0	0	0	0	no_rhy	0.731036
Adk	0	0	0	0	0	0	no_rhy	0.669103	0	0	0	0	no_rhy	0.614647
Adnp	0	0	0	0	0	0	no_rhy	0.601396	3.75437	0.219661	3.75437	0.219661	ABsync	0.386573
Adnp2	0	0	0	0	0	0	no_rhy	0.664655	0	0	0	0	no_rhy	0.568268
Ado	0	0	0	0	0	0	no_rhy	0.73805	0	0	0	0	no_rhy	0.570063
Adora1	0.396418	0.0260675	15.2924	0.396418	0.0250608	15.2924	ABsync	0.519946	1.67986	4.01518	1.67986	4.01518	ABsync	0.521032
Adora2a	0	0	0	0	0	0	no_rhy	0.728001	0	0	0	0	no_rhy	0.615565
Adpgk	0	0	0	0	0	0	no_rhy	0.647961	0	0	0	0	no_rhy	0.599391
Adprh	0	0	0	0	0	0	no_rhy	0.606682	0	0	0	0	no_rhy	0.477104
Adprhl2	0	0	0	0	0	0	no_rhy	0.790526	0	0	0	0	no_rhy	0.734333
Adprm	0	0	0	0	0	0	no_rhy	0.806801	0	0	0	0	no_rhy	0.784718
Adra2a	1.26599	0.113154	5.32144	0	0	0	Arhy	0.617581	1.44588	1.45133	0	0	Arhy	0.549106
Adrm1	0	0	0	0	0	0	no_rhy	0.681234	0	0	0	0	no_rhy	0.552194
Adsl	0	0	0	0	0	0	no_rhy	0.7259	0	0	0	0	no_rhy	0.726975
Adss	0	0	0	0	0	0	no_rhy	0.770005	0	0	0	0	no_rhy	0.582028
Aebp1	0	0	0	0	0	0	no_rhy	0.639303	0	0	0	0	no_rhy	0.679185
Aebp2	0	0	0	0	0	0	no_rhy	0.810038	0	0	0	0	no_rhy	0.752316
Aen	0	0	0	0	0	0	no_rhy	0.665428	0	0	0	0	no_rhy	0.382922
Afap1	0	0	0	0	0	0	no_rhy	0.782354	0	0	0	0	no_rhy	0.756613
Afap1l1	0	0	0	0	0	0	no_rhy	0.452213	0	0	0	0	no_rhy	0.391534
Afap1l2	0	0	0	0	0	0	no_rhy	0.831409	0	0	0	0	no_rhy	0.830469
Afdn	0	0	0	0.209358	0.00871542	0.491242	Brhy	0.472294	0	0	9.41678	0.144686	Brhy	0.53129
Aff1	0	0	0	0.775215	0.0574933	22.6785	Brhy	0.742462	0	0	0.951527	5.94777	Brhy	0.873968
Aff2	0.328383	0.0163238	19.3371	0.328383	0.0163238	19.3371	ABsync	0.870674	2.34654	5.08291	2.34654	5.08291	ABsync	0.845873
Aff3	0	0	0	0	0	0	no_rhy	0.601232	0	0	0	0	no_rhy	0.415779
Aff4	0.153537	0.00601504	1.35771	0	0	0	Arhy	0.448689	6.21235	0.361044	0	0	Arhy	0.762594
Afg3l1	0	0	0	0	0	0	no_rhy	0.738315	0	0	0	0	no_rhy	0.499492
Afg3l2	0	0	0	0	0	0	no_rhy	0.565383	2.78948	3.04117	0	0	Arhy	0.465583
Afmid	0	0	0	0	0	0	no_rhy	0.554646	0	0	0	0	no_rhy	0.421681
Aftph	0	0	0	0	0	0	no_rhy	0.725827	0	0	2.27692	2.37077	Brhy	0.439839
Aga	0	0	0	0	0	0	no_rhy	0.69879	0	0	0	0	no_rhy	0.531633
Agap1	0	0	0	0	0	0	no_rhy	0.664915	0	0	0	0	no_rhy	0.55309
Agap2	0.150821	0.00614791	14.8531	0.150821	0.00614791	14.8531	ABsync	0.568533	8.5401	3.84927	8.5401	3.84927	ABsync	0.690742
Agap3	0	0	0	0	0	0	no_rhy	0.758069	0	0	0	0	no_rhy	0.680298
Agbl3	0	0	0	0	0	0	no_rhy	0.600242	0	0	0	0	no_rhy	0.545217
Agbl5	0	0	0	0	0	0	no_rhy	0.774595	0	0	0	0	no_rhy	0.695579
Ager	0	0	0	0	0	0	no_rhy	0.4195	0	0	1.25384	0.903343	Brhy	0.458298
Agfg1	0	0	0	0	0	0	no_rhy	0.592316	0	0	3.84374	5.80542	Brhy	0.759192
Agfg2	0	0	0	0	0	0	no_rhy	0.620982	0.971526	4.1668	0	0	Arhy	0.440567
Aggf1	0	0	0	0	0	0	no_rhy	0.721416	0	0	0	0	no_rhy	0.471297
Agk	0	0	0	0	0	0	no_rhy	0.555121	1.35039	3.5287	1.35039	3.5287	ABsync	0.447216
Agl	0.219402	0.0112025	2.6991	0.219402	0.0112025	2.6991	ABsync	0.511381	1.49015	0.711856	1.49015	0.711856	ABsync	0.610664
Ago1	0.238812	0.0119547	4.1828	0.238812	0.0119547	4.1828	ABsync	0.635727	4.94276	1.10762	4.94276	1.10762	ABsync	0.659476
Ago2	0	0	0	0	0	0	no_rhy	0.352389	0	0	0	0	no_rhy	0.306576
Ago3	0	0	0	0.50942	0.0321907	20.1399	Brhy	0.509241	0	0	2.22456	5.28558	Brhy	0.646825
Ago4	0	0	0	0	0	0	no_rhy	0.737569	0	0	0	0	no_rhy	0.593782
Agpat1	0.169349	0.00855179	15.551	0.169349	0.00855179	15.551	ABsync	0.313056	2.81883	4.06864	2.81883	4.06864	ABsync	0.378699
Agpat3	0	0	0	0	0	0	no_rhy	0.593278	1.59689	5.07677	1.81957	3.04106	ABdiff	0.591607
Agpat4	0	0	0	0	0	0	no_rhy	0.735766	0	0	0	0	no_rhy	0.640329
Agpat5	0	0	0	0	0	0	no_rhy	0.795827	0	0	0	0	no_rhy	0.725851
Agps	0	0	0	0	0	0	no_rhy	0.709265	0	0	0	0	no_rhy	0.545183
Agrn	0	0	0	0	0	0	no_rhy	0.506041	0	0	0	0	no_rhy	0.407645
Agt	0.573015	0.0404017	16.2317	0.573015	0.0404017	16.2317	ABsync	0.50613	2.36427	4.29429	2.36427	4.29429	ABsync	0.422292
Agtpbp1	0	0	0	0	0	0	no_rhy	0.750268	0	0	0	0	no_rhy	0.70339
Agtrap	0	0	0	0	0	0	no_rhy	0.634007	0	0	0	0	no_rhy	0.622493
Ahctf1	0.154646	0.00756546	18.6731	0.154646	0.00756546	18.6731	ABsync	0.353509	1.16925	4.8834	1.16925	4.8834	ABsync	0.523381
Ahcy	0	0	0	0	0	0	no_rhy	0.765634	0	0	0	0	no_rhy	0.636525
Ahcyl1	0.189836	0.00882307	5.98735	0	0	0	Arhy	0.427997	5.50073	1.55043	0	0	Arhy	0.803077
Ahcyl2	0	0	0	0	0	0	no_rhy	0.557141	0	0	0	0	no_rhy	0.321866
Ahdc1	0	0	0	0	0	0	no_rhy	0.755683	0	0	0	0	no_rhy	0.710621
Ahi1	0	0	0	0	0	0	no_rhy	0.393941	0	0	0	0	no_rhy	0.36534
Ahnak	0	0	0	0	0	0	no_rhy	0.447225	0	0	6.4802	0.153874	Brhy	0.43998
Ahr	0	0	0	0	0	0	no_rhy	0.694377	0	0	0	0	no_rhy	0.467779
Ahsa1	0	0	0	0	0	0	no_rhy	0.79471	0	0	0	0	no_rhy	0.769596
Ahsa2	0.374383	0.0203425	11.4361	0	0	0	Arhy	0.670463	10.0945	2.99451	0	0	Arhy	0.734541
Ahsp	1.26308	0.117042	3.80445	0	0	0	Arhy	0.513978	5.72062	0.958602	0	0	Arhy	0.448369
Aida	0	0	0	0	0	0	no_rhy	0.749334	0	0	0	0	no_rhy	0.654066
Aif1	0	0	0	0.805242	0.0640344	0.982928	Brhy	0.462812	0	0	2.05554	0.297341	Brhy	0.399823
Aif1l	0.313305	0.0158659	2.30043	0.313305	0.0158659	2.30043	ABsync	0.889796	5.48818	0.622585	5.48818	0.622585	ABsync	0.896305
Aifm1	0	0	0	0	0	0	no_rhy	0.707931	0	0	0	0	no_rhy	0.291581
Aifm2	0	0	0	0	0	0	no_rhy	0.609167	1.03591	2.07274	0	0	Arhy	0.449496
Aifm3	0	0	0	0	0	0	no_rhy	0.755659	0	0	0	0	no_rhy	0.74186
Aig1	0	0	0	0	0	0	no_rhy	0.74825	0	0	0	0	no_rhy	0.688836
Aimp1	0	0	0	0	0	0	no_rhy	0.768811	0	0	0	0	no_rhy	0.683499
Aimp2	0	0	0	0	0	0	no_rhy	0.685987	0	0	0	0	no_rhy	0.498192
Aip	0	0	0	0	0	0	no_rhy	0.787957	0	0	0	0	no_rhy	0.566602
Ajap1	0	0	0	0	0	0	no_rhy	0.49728	0	0	0	0	no_rhy	0.337926
Ajm1	0	0	0	0	0	0	no_rhy	0.760804	0	0	0	0	no_rhy	0.685425
Ajuba	0	0	0	0	0	0	no_rhy	0.496147	0	0	0	0	no_rhy	0.412202
Ak2	0	0	0	0	0	0	no_rhy	0.813705	0	0	0	0	no_rhy	0.72669
Ak3	0	0	0	0	0	0	no_rhy	0.699943	0	0	0	0	no_rhy	0.573188
Ak4	0	0	0	0	0	0	no_rhy	0.567054	0	0	0	0	no_rhy	0.410174
Ak5	0	0	0	0	0	0	no_rhy	0.614853	0	0	0	0	no_rhy	0.677643
Ak6	0	0	0	0	0	0	no_rhy	0.560706	0.796488	1.8515	1.30762	5.81116	ABdiff	0.471449
Akap1	0	0	0	0	0	0	no_rhy	0.725964	0.917002	1.36411	0.917002	1.36411	ABsync	0.359341
Akap10	0	0	0	0	0	0	no_rhy	0.698974	0	0	0	0	no_rhy	0.505071
Akap11	0	0	0	0	0	0	no_rhy	0.389947	0	0	6.60626	5.11741	Brhy	0.410992
Akap12	0	0	0	0.652207	0.0283484	23.637	Brhy	0.515384	0	0	15.6032	6.25697	Brhy	0.347229
Akap13	0.255986	0.0125093	22.1641	0.255986	0.0125093	22.1641	ABsync	0.750969	1.41881	5.83006	1.41881	5.83006	ABsync	0.734547
Akap14	0	0	0	1.42375	0.141823	18.7888	Brhy	0.484411	0	0	1.38787	4.84844	Brhy	0.420415
Akap17a	0	0	0	0	0	0	no_rhy	0.595002	0	0	2.74959	1.47426	Brhy	0.383307
Akap17b	0.254485	0.0133854	18.262	0.254485	0.0131997	18.262	ABsync	0.637527	2.15767	4.7712	2.15767	4.7712	ABsync	0.529055
Akap2	0	0	0	0	0	0	no_rhy	0.556011	0	0	2.21357	1.05209	Brhy	0.569099
Akap5	0	0	0	0.44709	0.0300447	15.3678	Brhy	0.425617	0	0	1.7685	4.00097	Brhy	0.800764
Akap6	0.194282	0.0079107	21.2025	0.194282	0.0079107	21.2025	ABsync	0.614782	6.20573	5.58254	6.20573	5.58254	ABsync	0.564327
Akap7	0	0	0	0	0	0	no_rhy	0.830463	0	0	0	0	no_rhy	0.824186
Akap8	0.20748	0.00992721	7.71991	0.20748	0.00992721	7.71991	ABsync	0.446347	4.94937	2.00199	4.94937	2.00199	ABsync	0.45586
Akap8l	0	0	0	0	0	0	no_rhy	0.806461	0	0	0	0	no_rhy	0.790165
Akap9	0.330882	0.01242	21.2591	0.330882	0.01242	21.2591	ABsync	0.907704	15.7184	5.61047	15.7184	5.61047	ABsync	0.85592
Akip1	0	0	0	0	0	0	no_rhy	0.78347	0	0	0	0	no_rhy	0.640302
Akirin1	0	0	0	0	0	0	no_rhy	0.607517	0	0	4.67905	3.19086	Brhy	0.416691
Akirin2	0	0	0	0.283518	0.0136681	13.4003	Brhy	0.862542	0	0	14.376	3.47443	Brhy	0.907784
Akna	0.286138	0.0168645	4.85614	0.286138	0.0168645	4.85614	ABsync	0.453605	1.10456	1.2752	1.10456	1.2752	ABsync	0.472432
Akr1a1	0	0	0	0	0	0	no_rhy	0.532308	17.3628	1.22354	21.5806	3.23898	ABdiff	0.325584
Akr1b1	0	0	0	0	0	0	no_rhy	0.704073	0	0	0	0	no_rhy	0.609981
Akr1e2	0	0	0	0	0	0	no_rhy	0.791376	0	0	0	0	no_rhy	0.666577
Akr7a2	0	0	0	0	0	0	no_rhy	0.740478	0	0	0	0	no_rhy	0.585647
Akr7a3	0	0	0	0	0	0	no_rhy	0.604693	0	0	0	0	no_rhy	0.451892
Akt1	0.154943	0.00696887	4.85464	0.154943	0.00696887	4.85464	ABsync	0.763774	8.4936	1.29148	8.4936	1.29148	ABsync	0.930854
Akt1s1	0	0	0	0	0	0	no_rhy	0.519735	0	0	5.48533	1.30299	Brhy	0.443017
Akt2	0.283048	0.0176477	2.5161	0.283048	0.0176477	2.5161	ABsync	0.433556	2.12012	0.688949	2.12012	0.688949	ABsync	0.714852
Akt3	0	0	0	0	0	0	no_rhy	0.742242	0	0	0	0	no_rhy	0.63214
Aktip	0	0	0	0	0	0	no_rhy	0.639021	0	0	7.09867	3.09689	Brhy	0.469198
Alad	0	0	0	0	0	0	no_rhy	0.614693	0	0	0	0	no_rhy	0.419428
Alas1	0	0	0	0	0	0	no_rhy	0.660347	0	0	2.35676	2.53838	Brhy	0.399539
Alas2	0	0	0	0	0	0	no_rhy	0.536438	0	0	0	0	no_rhy	0.537169
Alcam	0.372058	0.0181352	15.7823	0.372058	0.017826	15.7823	ABsync	0.931858	9.66633	4.1307	9.66633	4.1307	ABsync	0.93329
Aldh16a1	0	0	0	0	0	0	no_rhy	0.827317	0	0	0	0	no_rhy	0.800087
Aldh1a2	0	0	0	2.0139	0.146895	23.8831	Brhy	0.553535	0	0	5.13226	0.22224	Brhy	0.453887
Aldh1b1	0	0	0	0	0	0	no_rhy	0.368892	1.20588	0.472441	1.20588	0.472441	ABsync	0.566032
Aldh1l1	0	0	0	0	0	0	no_rhy	0.651723	0	0	0	0	no_rhy	0.696613
Aldh1l2	0	0	0	0	0	0	no_rhy	0.432405	3.20925	1.0889	0	0	Arhy	0.459453
Aldh2	0.428827	0.0255651	4.12623	0.428827	0.0255651	4.12623	ABsync	0.544463	4.58792	1.06864	4.58792	1.06864	ABsync	0.518297
Aldh3a2	0	0	0	0	0	0	no_rhy	0.736366	0	0	0	0	no_rhy	0.628609
Aldh4a1	0	0	0	0	0	0	no_rhy	0.811544	0	0	0	0	no_rhy	0.772684
Aldh5a1	0	0	0	0	0	0	no_rhy	0.742818	0	0	0	0	no_rhy	0.690492
Aldh6a1	0	0	0	0	0	0	no_rhy	0.639085	1.38099	0.480979	0	0	Arhy	0.450676
Aldh7a1	0	0	0	0	0	0	no_rhy	0.667179	0	0	0	0	no_rhy	0.440441
Aldh9a1	0	0	0	0	0	0	no_rhy	0.798315	0	0	0	0	no_rhy	0.788762
Aldoa	0	0	0	0	0	0	no_rhy	0.563178	0	0	0	0	no_rhy	0.376543
Aldoc	0	0	0	0.290764	0.0136727	13.2817	Brhy	0.350259	0	0	15.9901	3.46704	Brhy	0.392605
Alg1	0	0	0	0	0	0	no_rhy	0.837574	0	0	0	0	no_rhy	0.834587
Alg10	0	0	0	0	0	0	no_rhy	0.771666	0	0	0	0	no_rhy	0.670433
Alg11	0	0	0	0	0	0	no_rhy	0.455089	0	0	4.19974	3.76081	Brhy	0.573
Alg12	0	0	0	0	0	0	no_rhy	0.742417	0	0	0	0	no_rhy	0.688445
Alg14	0	0	0	0	0	0	no_rhy	0.782179	0	0	0	0	no_rhy	0.745189
Alg2	0.197449	0.00831474	15.1985	0.197449	0.00831474	15.1985	ABsync	0.444418	0	0	19.4736	3.83822	Brhy	0.428375
Alg3	0	0	0	0	0	0	no_rhy	0.832202	0	0	0	0	no_rhy	0.82864
Alg5	0	0	0	0	0	0	no_rhy	0.777545	0	0	0	0	no_rhy	0.702347
Alg6	0.918963	0.0847248	16.3378	0	0	0	Arhy	0.422179	1.57786	4.28479	0	0	Arhy	0.568447
Alg8	0	0	0	0	0	0	no_rhy	0.824332	0	0	0	0	no_rhy	0.791454
Alg9	0	0	0	0	0	0	no_rhy	0.718265	0	0	0	0	no_rhy	0.566677
Alk	0.545779	0.0355036	17.497	0.545779	0.0345025	17.497	ABsync	0.717202	1.42247	4.64763	1.42247	4.64763	ABsync	0.562141
Alkal2	0	0	0	0	0	0	no_rhy	0.744452	0	0	0	0	no_rhy	0.689921
Alkbh1	0	0	0	0	0	0	no_rhy	0.708611	0	0	0	0	no_rhy	0.585873
Alkbh2	0	0	0	0	0	0	no_rhy	0.787465	0	0	0	0	no_rhy	0.705563
Alkbh3	0	0	0	0	0	0	no_rhy	0.716537	0	0	0	0	no_rhy	0.647103
Alkbh4	0	0	0	0	0	0	no_rhy	0.498257	0.870698	1.11809	0.870698	1.11809	ABsync	0.819417
Alkbh5	0	0	0	0	0	0	no_rhy	0.562429	0	0	2.15698	2.16316	Brhy	0.370198
Alkbh7	0	0	0	0	0	0	no_rhy	0.672638	0	0	0	0	no_rhy	0.615819
Alkbh8	0	0	0	0	0	0	no_rhy	0.461822	0	0	0	0	no_rhy	0.310743
Alms1	0.150881	0.00690066	20.1593	0.150881	0.00690066	20.1593	ABsync	0.446101	1.71064	5.30569	1.71064	5.30569	ABsync	0.423107
Aloxe3	0.833944	0.0602822	16.5374	0.833944	0.0602822	16.5374	ABsync	0.884053	1.83936	4.3952	1.83936	4.3952	ABsync	0.839506
Alpl	1.09144	0.0861637	12.5113	0	0	0	Arhy	0.840083	2.11426	3.27427	0	0	Arhy	0.794848
Als2	0	0	0	0	0	0	no_rhy	0.790464	0	0	0	0	no_rhy	0.735997
Als2cl	0	0	0	0	0	0	no_rhy	0.76976	0	0	0	0	no_rhy	0.736134
Alyref	0	0	0	0	0	0	no_rhy	0.803035	0	0	0	0	no_rhy	0.789419
Amacr	0	0	0	0	0	0	no_rhy	0.611493	1.08402	5.48385	1.56573	1.65843	ABdiff	0.416645
Ambra1	0	0	0	0	0	0	no_rhy	0.806491	0	0	0	0	no_rhy	0.787406
Amd1	0	0	0	0	0	0	no_rhy	0.451119	3.71043	3.35644	0	0	Arhy	0.492767
Amdhd2	0	0	0	0	0	0	no_rhy	0.622302	0	0	0	0	no_rhy	0.475817
Amer1	0	0	0	0	0	0	no_rhy	0.807878	0	0	0	0	no_rhy	0.763882
Amer2	0	0	0	0	0	0	no_rhy	0.477673	0	0	4.0928	2.71573	Brhy	0.528468
Amer3	0.308688	0.0176386	12.532	0.308688	0.0176386	12.532	ABsync	0.747277	3.249	3.27497	3.249	3.27497	ABsync	0.838857
Amfr	0	0	0	0	0	0	no_rhy	0.755712	0	0	0	0	no_rhy	0.684325
Amigo1	0	0	0	0	0	0	no_rhy	0.802588	0	0	0	0	no_rhy	0.724494
Amigo2	0.321803	0.0186566	19.6463	0.321803	0.0186566	19.6463	ABsync	0.819779	2.38013	5.1557	2.38013	5.1557	ABsync	0.902498
Ammecr1	0	0	0	0	0	0	no_rhy	0.686279	0	0	0	0	no_rhy	0.396411
Ammecr1l	0	0	0	0	0	0	no_rhy	0.701304	0	0	0	0	no_rhy	0.426774
Amn1	0	0	0	0	0	0	no_rhy	0.607483	2.35315	3.76259	2.35315	3.76259	ABsync	0.658993
Amot	0	0	0	0	0	0	no_rhy	0.42176	0	0	1.08324	4.19844	Brhy	0.44672
Amotl2	0	0	0	0	0	0	no_rhy	0.735642	0	0	0	0	no_rhy	0.609088
Ampd2	0	0	0	0	0	0	no_rhy	0.782125	0	0	0	0	no_rhy	0.722747
Ampd3	0.528182	0.0353519	15.9314	0.528182	0.0339906	15.9314	ABsync	0.826245	1.48293	4.19503	1.48293	4.19503	ABsync	0.857062
Amph	0.315928	0.0200986	16.1224	0.315928	0.0197	16.1224	ABsync	0.389071	1.94866	4.225	1.94866	4.225	ABsync	0.492253
Amt	0	0	0	0	0	0	no_rhy	0.788566	0	0	0	0	no_rhy	0.757433
Amz1	0	0	0	0	0	0	no_rhy	0.575266	0.701709	1.7852	0.701709	1.7852	ABsync	0.454326
Amz2	0	0	0	0.222682	0.0100685	11.7635	Brhy	0.638376	0	0	9.60041	3.05395	Brhy	0.791719
Anapc1	0	0	0	0	0	0	no_rhy	0.557151	1.60142	5.6885	1.60142	5.6885	ABsync	0.362204
Anapc10	0	0	0	0	0	0	no_rhy	0.752968	0	0	0	0	no_rhy	0.602495
Anapc11	0	0	0	0	0	0	no_rhy	0.808392	0	0	0	0	no_rhy	0.780249
Anapc13	0	0	0	0	0	0	no_rhy	0.653812	4.17313	0.844512	4.17313	0.844512	ABsync	0.470651
Anapc15	0	0	0	0	0	0	no_rhy	0.522226	14.0078	0.206867	0	0	Arhy	0.600452
Anapc16	0	0	0	0	0	0	no_rhy	0.767135	0	0	0	0	no_rhy	0.43887
Anapc2	0	0	0	0	0	0	no_rhy	0.686885	0	0	0	0	no_rhy	0.473961
Anapc4	0	0	0	0	0	0	no_rhy	0.706143	0	0	0	0	no_rhy	0.440319
Anapc5	0	0	0	0	0	0	no_rhy	0.653571	9.56849	2.06776	0	0	Arhy	0.518175
Anapc7	0.421262	0.0233721	3.12969	0	0	0	Arhy	0.675286	5.21408	0.821796	0	0	Arhy	0.766566
Angel1	0	0	0	0	0	0	no_rhy	0.793953	0	0	0	0	no_rhy	0.669647
Angel2	0	0	0	0	0	0	no_rhy	0.769892	0	0	0	0	no_rhy	0.607482
Angpt1	0	0	0	0	0	0	no_rhy	0.758475	0	0	0	0	no_rhy	0.713158
Angpt2	1.0282	0.0822403	6.16325	1.29134	0.103288	23.2196	ABdiff	0.33288	0	0	0	0	no_rhy	0.497433
Angptl2	0	0	0	1.25269	0.104302	23.7081	Brhy	0.770089	0	0	2.21877	6.25446	Brhy	0.6991
Angptl4	0	0	0	0	0	0	no_rhy	0.800825	0	0	0	0	no_rhy	0.732856
Angptl7	0	0	0	1.21189	0.130249	22.0247	Brhy	0.50804	0	0	1.13043	5.81477	Brhy	0.816683
Ank1	0	0	0	0	0	0	no_rhy	0.692364	0	0	0	0	no_rhy	0.615507
Ank2	0.36577	0.0130437	20.7637	0.36577	0.0130437	20.7637	ABsync	0.894547	27.8594	5.46683	27.8594	5.46683	ABsync	0.851792
Ank3	0.256342	0.00981506	21.4349	0.256342	0.00981506	21.4349	ABsync	0.734516	11.9728	5.6496	11.9728	5.6496	ABsync	0.678281
Ankdd1a	0	0	0	0	0	0	no_rhy	0.558319	0	0	0	0	no_rhy	0.380958
Ankfy1	0	0	0	0	0	0	no_rhy	0.516027	1.91724	6.1005	1.91724	6.1005	ABsync	0.589242
Ankh	0.401287	0.0232688	16.0056	0	0	0	Arhy	0.535356	3.63644	4.21514	0	0	Arhy	0.661609
Ankib1	0	0	0	0	0	0	no_rhy	0.816942	0	0	0	0	no_rhy	0.79566
Ankle1	0	0	0	0	0	0	no_rhy	0.800083	0	0	0	0	no_rhy	0.741763
Ankle2	0	0	0	0	0	0	no_rhy	0.79157	0	0	0	0	no_rhy	0.735379
Ankmy2	0	0	0	0	0	0	no_rhy	0.556517	0	0	4.86351	3.6537	Brhy	0.365005
Ankrd10	0.314015	0.0178044	10.8789	0	0	0	Arhy	0.409707	6.50606	2.86456	0	0	Arhy	0.731114
Ankrd11	0.138352	0.00561676	23.5646	0.138352	0.00561676	23.5646	ABsync	0.376384	4.53668	6.21773	4.53668	6.21773	ABsync	0.447657
Ankrd12	0	0	0	0.249035	0.0104899	19.2399	Brhy	0.534488	0	0	5.45719	5.04853	Brhy	0.534413
Ankrd13a	0	0	0	0	0	0	no_rhy	0.586191	0	0	0	0	no_rhy	0.391721
Ankrd13b	0	0	0	0	0	0	no_rhy	0.393841	4.12181	1.607	4.12181	1.607	ABsync	0.662412
Ankrd13c	0	0	0	0	0	0	no_rhy	0.738304	0	0	0	0	no_rhy	0.663907
Ankrd13d	0	0	0	0	0	0	no_rhy	0.760118	0	0	0	0	no_rhy	0.695771
Ankrd16	0	0	0	0	0	0	no_rhy	0.513589	0.997606	3.49824	0	0	Arhy	0.760276
Ankrd17	0	0	0	0	0	0	no_rhy	0.649653	0	0	0	0	no_rhy	0.581497
Ankrd23	0	0	0	0	0	0	no_rhy	0.810886	0	0	0	0	no_rhy	0.802695
Ankrd26	0	0	0	0	0	0	no_rhy	0.760342	0	0	0	0	no_rhy	0.734827
Ankrd27	0	0	0	0	0	0	no_rhy	0.778495	0	0	0	0	no_rhy	0.760402
Ankrd28	0	0	0	0	0	0	no_rhy	0.7906	0	0	0	0	no_rhy	0.72491
Ankrd29	0	0	0	0	0	0	no_rhy	0.398555	0	0	0	0	no_rhy	0.27342
Ankrd34a	0	0	0	0	0	0	no_rhy	0.678302	0	0	0.967578	5.74203	Brhy	0.445187
Ankrd34b	0.913054	0.0669692	5.52413	0	0	0	Arhy	0.526136	1.80963	1.38816	0	0	Arhy	0.525167
Ankrd35	0	0	0	0	0	0	no_rhy	0.643305	0	0	0	0	no_rhy	0.652944
Ankrd37	0	0	0	0	0	0	no_rhy	0.441373	2.15874	5.03349	0	0	Arhy	0.567028
Ankrd39	0	0	0	0	0	0	no_rhy	0.745528	0	0	0	0	no_rhy	0.530453
Ankrd40	0	0	0	0	0	0	no_rhy	0.746439	0	0	0	0	no_rhy	0.683002
Ankrd42	0	0	0	0	0	0	no_rhy	0.603949	0	0	0	0	no_rhy	0.446838
Ankrd44	0.256593	0.0142801	16.554	0.256593	0.0142801	16.554	ABsync	0.467981	2.35052	4.30549	2.35052	4.30549	ABsync	0.545342
Ankrd46	0	0	0	0	0	0	no_rhy	0.55326	0	0	0	0	no_rhy	0.37957
Ankrd49	0	0	0	0	0	0	no_rhy	0.447447	2.08593	1.85923	0	0	Arhy	0.489674
Ankrd50	0.195011	0.00937273	2.69791	0.195011	0.00937273	2.69791	ABsync	0.508979	1.86651	0.734003	1.86651	0.734003	ABsync	0.544262
Ankrd52	0	0	0	0	0	0	no_rhy	0.711983	0	0	0	0	no_rhy	0.633634
Ankrd53	0	0	0	0	0	0	no_rhy	0.585398	0	0	0	0	no_rhy	0.504278
Ankrd54	0	0	0	0	0	0	no_rhy	0.642806	1.26369	3.83364	0	0	Arhy	0.419426
Ankrd55	0	0	0	0	0	0	no_rhy	0.662032	0	0	0	0	no_rhy	0.530595
Ankrd6	0	0	0	0	0	0	no_rhy	0.782967	0	0	0	0	no_rhy	0.73053
Ankrd61	0	0	0	0	0	0	no_rhy	0.784943	0	0	0	0	no_rhy	0.679129
Anks1a	0	0	0	0.201966	0.00983918	4.13499	Brhy	0.298337	1.81136	6.16833	2.5603	1.12938	ABdiff	0.402873
Anks1b	0.296856	0.015299	16.999	0.296856	0.015299	16.999	ABsync	0.793573	3.85528	4.46495	3.85528	4.46495	ABsync	0.77844
Anks3	0	0	0	0	0	0	no_rhy	0.711371	0	0	0	0	no_rhy	0.613118
Anks6	0.681414	0.04815	16.9901	0	0	0	Arhy	0.596304	0.86371	4.44972	0	0	Arhy	0.601835
Ankzf1	0	0	0	0	0	0	no_rhy	0.713643	0	0	0	0	no_rhy	0.633227
Anln	0	0	0	0	0	0	no_rhy	0.662645	0	0	0	0	no_rhy	0.590233
Ano1	0	0	0	0	0	0	no_rhy	0.546681	0.515507	4.53957	0	0	Arhy	0.459009
Ano10	0	0	0	0	0	0	no_rhy	0.79942	0	0	0	0	no_rhy	0.790224
Ano4	0	0	0	0	0	0	no_rhy	0.751413	0	0	0	0	no_rhy	0.625413
Ano6	0.519721	0.0270398	3.28461	0	0	0	Arhy	0.652473	4.17697	0.841881	0	0	Arhy	0.710577
Ano8	0	0	0	0	0	0	no_rhy	0.419396	0	0	5.32981	2.02383	Brhy	0.370847
Anp32a	0	0	0	0	0	0	no_rhy	0.732926	4.06608	1.15132	4.06608	1.15132	ABsync	0.657118
Anp32b	0.148211	0.00678566	20.1939	0.148211	0.00678566	20.1939	ABsync	0.393299	11.648	5.28912	11.648	5.28912	ABsync	0.440863
Anp32e	0	0	0	0	0	0	no_rhy	0.697741	0	0	0	0	no_rhy	0.557545
Antxr1	0	0	0	0	0	0	no_rhy	0.713144	0	0	0	0	no_rhy	0.667262
Antxr2	0	0	0	0	0	0	no_rhy	0.827749	0	0	0	0	no_rhy	0.817578
Anxa1	0	0	0	0	0	0	no_rhy	0.405427	0	0	0	0	no_rhy	0.492607
Anxa11	0	0	0	0	0	0	no_rhy	0.736829	0	0	0	0	no_rhy	0.640193
Anxa2	0	0	0	0	0	0	no_rhy	0.571857	0	0	0	0	no_rhy	0.566119
Anxa3	0	0	0	0.751119	0.0525204	23.4135	Brhy	0.43913	0	0	0	0	no_rhy	0.540242
Anxa4	1.5826	0.169254	8.34554	0	0	0	Arhy	0.342083	1.26602	2.03074	0	0	Arhy	0.378949
Anxa5	0	0	0	0	0	0	no_rhy	0.513737	0	0	0	0	no_rhy	0.626116
Anxa6	0	0	0	0.663605	0.037882	23.5026	Brhy	0.724962	0	0	6.203	6.21229	Brhy	0.573766
Anxa7	0	0	0	0.541313	0.0362829	21.366	Brhy	0.414646	0	0	0	0	no_rhy	0.411036
Ap1ar	0	0	0	0	0	0	no_rhy	0.736981	0	0	0	0	no_rhy	0.611497
Ap1b1	0	0	0	0	0	0	no_rhy	0.643892	3.10358	0.557946	0	0	Arhy	0.411266
Ap1g2	0	0	0	0	0	0	no_rhy	0.56116	0	0	0	0	no_rhy	0.637634
Ap1m1	0	0	0	0	0	0	no_rhy	0.736304	0	0	0	0	no_rhy	0.603196
Ap1s1	0	0	0	0	0	0	no_rhy	0.617153	3.54026	1.26985	3.54026	1.26985	ABsync	0.616829
Ap1s2	0	0	0	0	0	0	no_rhy	0.500739	0	0	5.32733	4.87888	Brhy	0.514111
Ap1s3	0	0	0	0	0	0	no_rhy	0.640985	0	0	0	0	no_rhy	0.503872
Ap2a1	0	0	0	0	0	0	no_rhy	0.829652	0	0	0	0	no_rhy	0.824205
Ap2a2	0	0	0	0	0	0	no_rhy	0.663526	0	0	6.32014	2.78697	Brhy	0.602446
Ap2b1	0	0	0	0	0	0	no_rhy	0.654292	0	0	0	0	no_rhy	0.546739
Ap2m1	0	0	0	0.163977	0.00627921	13.643	Brhy	0.455194	0	0	45.6479	3.52553	Brhy	0.6388
Ap2s1	0	0	0	0	0	0	no_rhy	0.668151	0	0	0	0	no_rhy	0.474216
Ap3b1	0	0	0	0	0	0	no_rhy	0.589581	0	0	0	0	no_rhy	0.448186
Ap3b2	0.187882	0.00830204	13.9294	0.187882	0.00830204	13.9294	ABsync	0.619364	7.61259	3.63316	7.61259	3.63316	ABsync	0.673094
Ap3d1	0	0	0	0	0	0	no_rhy	0.793128	0	0	0	0	no_rhy	0.734754
Ap3m1	0	0	0	0	0	0	no_rhy	0.750064	0	0	0	0	no_rhy	0.532005
Ap3m2	0	0	0	0	0	0	no_rhy	0.739752	0	0	0	0	no_rhy	0.586285
Ap3s1	0	0	0	0	0	0	no_rhy	0.463877	5.45175	4.79507	0	0	Arhy	0.567968
Ap3s2	0	0	0	0	0	0	no_rhy	0.587948	0	0	0	0	no_rhy	0.498527
Ap4b1	0	0	0	0	0	0	no_rhy	0.796604	0	0	0	0	no_rhy	0.756845
Ap4e1	0	0	0	0	0	0	no_rhy	0.669673	0	0	0	0	no_rhy	0.55491
Ap4m1	0	0	0	0	0	0	no_rhy	0.48483	3.51374	3.39459	0	0	Arhy	0.549092
Ap4s1	0	0	0	0	0	0	no_rhy	0.75027	0	0	0	0	no_rhy	0.687585
Ap5m1	0	0	0	0	0	0	no_rhy	0.484037	1.46921	2.49651	0	0	Arhy	0.846974
Ap5s1	0	0	0	0	0	0	no_rhy	0.673162	0	0	0	0	no_rhy	0.451004
Apaf1	0	0	0	0	0	0	no_rhy	0.724414	0	0	0	0	no_rhy	0.640314
Apba1	0.25497	0.011339	15.3413	0.25497	0.011339	15.3413	ABsync	0.658401	9.49401	4.00081	9.49401	4.00081	ABsync	0.58518
Apba2	0	0	0	0	0	0	no_rhy	0.614937	0	0	0	0	no_rhy	0.454509
Apba3	0	0	0	0	0	0	no_rhy	0.704256	0	0	0	0	no_rhy	0.484827
Apbb1	0	0	0	0.192472	0.0084899	10.1349	Brhy	0.592709	0	0	11.277	2.64168	Brhy	0.765359
Apbb2	0	0	0	0	0	0	no_rhy	0.709246	0	0	0	0	no_rhy	0.651835
Apbb3	0	0	0	0	0	0	no_rhy	0.610684	0	0	0	0	no_rhy	0.597313
Apc	0.190676	0.00707006	20.8848	0.190676	0.00707006	20.8848	ABsync	0.555281	13.8462	5.50342	13.8462	5.50342	ABsync	0.494896
Apc2	0	0	0	0	0	0	no_rhy	0.654666	0	0	0	0	no_rhy	0.61644
Apcdd1	0.238761	0.0126105	15.6584	0.238761	0.0126105	15.6584	ABsync	0.585267	3.05725	4.07306	3.05725	4.07306	ABsync	0.711051
Apeh	0.329771	0.0181449	3.11648	0	0	0	Arhy	0.444634	3.70007	0.812418	2.263	2.12962	ABdiff	0.432932
Apex1	0	0	0	0	0	0	no_rhy	0.793201	0	0	0	0	no_rhy	0.74152
Apex2	0	0	0	0	0	0	no_rhy	0.390674	1.22473	4.18556	1.22473	4.18556	ABsync	0.368511
Aph1a	0	0	0	0	0	0	no_rhy	0.748263	0	0	0	0	no_rhy	0.429388
Api5	0	0	0	0	0	0	no_rhy	0.772611	0	0	0	0	no_rhy	0.497518
Apip	0	0	0	0	0	0	no_rhy	0.50822	2.17084	3.40384	0	0	Arhy	0.728061
Aplf	0	0	0	0	0	0	no_rhy	0.748712	0	0	0	0	no_rhy	0.542382
Apln	1.11923	0.0984896	1.31242	1.06134	0.0933956	6.51277	ABdiff	0.437481	1.08008	0.3127	1.03288	1.70757	ABdiff	0.578827
Aplnr	0	0	0	0	0	0	no_rhy	0.498325	0	0	0	0	no_rhy	0.447152
Aplp1	0	0	0	0	0	0	no_rhy	0.580969	0	0	22.8516	2.21641	Brhy	0.554981
Aplp2	0.139602	0.005766	15.8279	0.139602	0.00571918	15.8279	ABsync	0.549799	10.492	4.12055	10.492	4.12055	ABsync	0.493991
Apmap	0	0	0	0	0	0	no_rhy	0.545629	2.09912	1.13019	0	0	Arhy	0.354443
Apobec1	0	0	0	0	0	0	no_rhy	0.404885	0.887077	0.837956	0.887077	0.837956	ABsync	0.491827
Apod	0	0	0	0	0	0	no_rhy	0.591879	1.18844	1.87138	1.18844	1.87138	ABsync	0.458134
Apoe	0	0	0	0	0	0	no_rhy	0.749693	0	0	0	0	no_rhy	0.730424
Apold1	0	0	0	1.28304	0.108243	3.7953	Brhy	0.820501	0	0	1.6422	1.06016	Brhy	0.790794
Apoo	0	0	0	0	0	0	no_rhy	0.673569	3.21008	3.58476	0	0	Arhy	0.442043
Apool	0	0	0	0	0	0	no_rhy	0.481944	1.62687	1.73515	1.23327	6.19506	ABdiff	0.680401
App	0	0	0	0	0	0	no_rhy	0.673981	0	0	0	0	no_rhy	0.609614
Appbp2	0	0	0	0	0	0	no_rhy	0.745039	0	0	0	0	no_rhy	0.558752
Appl1	0	0	0	0	0	0	no_rhy	0.784601	0	0	0	0	no_rhy	0.706003
Appl2	0	0	0	0	0	0	no_rhy	0.806211	0	0	0	0	no_rhy	0.805944
Aprt	0	0	0	0	0	0	no_rhy	0.730262	2.8829	1.82884	2.8829	1.82884	ABsync	0.391628
Aptx	0	0	0	0	0	0	no_rhy	0.621445	0	0	0	0	no_rhy	0.444854
Aqp11	0	0	0	0	0	0	no_rhy	0.705635	0	0	0	0	no_rhy	0.50853
Aqp4	0	0	0	0	0	0	no_rhy	0.401307	0	0	3.49745	4.33529	Brhy	0.749481
Aqr	0	0	0	0	0	0	no_rhy	0.455678	2.94713	1.5925	0	0	Arhy	0.375231
Araf	0	0	0	0	0	0	no_rhy	0.661742	0	0	0	0	no_rhy	0.424878
Arap1	0	0	0	0	0	0	no_rhy	0.830939	0	0	0	0	no_rhy	0.821175
Arap2	0.623767	0.0461515	16.8785	0.623767	0.0461515	16.8785	ABsync	0.542838	0.524063	4.42063	0.524063	4.42063	ABsync	0.467434
Arap3	0	0	0	0.624735	0.0431593	2.46572	Brhy	0.457492	0	0	1.21404	0.643917	Brhy	0.574168
Arcn1	0.160161	0.00715628	7.38396	0	0	0	Arhy	0.399353	6.30956	1.91497	0	0	Arhy	0.783673
Arel1	0	0	0	0	0	0	no_rhy	0.581125	1.73114	6.26501	0	0	Arhy	0.39543
Arf1	0.122765	0.00548223	8.61756	0.122765	0.00548223	8.61756	ABsync	0.406595	18.97	2.24152	18.97	2.24152	ABsync	0.622037
Arf2	0	0	0	0.193948	0.00926488	7.79786	Brhy	0.483881	0	0	7.47807	2.04504	Brhy	0.844394
Arf3	0	0	0	0	0	0	no_rhy	0.551414	0	0	0	0	no_rhy	0.356348
Arf4	0	0	0	0	0	0	no_rhy	0.763194	0	0	0	0	no_rhy	0.697253
Arf5	0	0	0	0	0	0	no_rhy	0.779695	0	0	0	0	no_rhy	0.736712
Arf6	0	0	0	0	0	0	no_rhy	0.474597	5.40573	6.20657	6.41259	2.03598	ABdiff	0.369493
Arfgap1	0	0	0	0	0	0	no_rhy	0.808792	0	0	0	0	no_rhy	0.758242
Arfgap2	0	0	0	0	0	0	no_rhy	0.642385	0	0	2.93318	1.89643	Brhy	0.357976
Arfgap3	0	0	0	0	0	0	no_rhy	0.763913	0	0	0	0	no_rhy	0.732388
Arfgef1	0	0	0	0	0	0	no_rhy	0.422802	1.87775	4.42134	1.87775	4.42134	ABsync	0.305266
Arfgef2	0	0	0	0	0	0	no_rhy	0.507842	0.746874	0.317935	0.746874	0.317935	ABsync	0.761623
Arfgef3	0.376294	0.0183283	14.9644	0.390443	0.0188235	19.2511	ABdiff	0.601081	3.82213	3.89351	4.39659	5.05863	ABdiff	0.524972
Arfip1	0	0	0	0	0	0	no_rhy	0.697052	0	0	1.74163	4.94202	Brhy	0.456421
Arfip2	0	0	0	0.356278	0.0200965	8.96464	Brhy	0.580655	0	0	5.59033	2.3378	Brhy	0.773487
Arfrp1	0	0	0	0	0	0	no_rhy	0.64989	0	0	5.01718	0.923953	Brhy	0.46338
Arg1	0	0	0	0	0	0	no_rhy	0.668687	0.680454	0.216677	0	0	Arhy	0.456209
Arg2	0	0	0	0	0	0	no_rhy	0.66762	0	0	0	0	no_rhy	0.43077
Arglu1	0.225656	0.0101095	8.0266	0.225656	0.0101095	8.0266	ABsync	0.677635	17.5538	2.07849	17.5538	2.07849	ABsync	0.67767
Arhgap1	0	0	0	0	0	0	no_rhy	0.74883	0	0	0	0	no_rhy	0.629152
Arhgap10	0	0	0	0	0	0	no_rhy	0.44626	0	0	0	0	no_rhy	0.395132
Arhgap11a	0.631097	0.0397128	3.13031	0.631097	0.0413273	3.13031	ABsync	0.485837	1.94189	0.824054	1.94189	0.824054	ABsync	0.587366
Arhgap12	0	0	0	0	0	0	no_rhy	0.52992	2.39913	4.01067	2.39913	4.01067	ABsync	0.556595
Arhgap17	0	0	0	0.443536	0.0279024	22.7762	Brhy	0.512007	0	0	1.83044	5.98483	Brhy	0.56886
Arhgap18	0	0	0	0	0	0	no_rhy	0.741191	0	0	0	0	no_rhy	0.705013
Arhgap19	0	0	0	0	0	0	no_rhy	0.800604	0	0	0	0	no_rhy	0.755819
Arhgap20	0	0	0	0.400296	0.0214938	22.3436	Brhy	0.512747	0	0	0	0	no_rhy	0.35608
Arhgap21	0	0	0	0	0	0	no_rhy	0.401432	5.21164	0.37892	5.21164	0.37892	ABsync	0.513049
Arhgap22	0	0	0	0	0	0	no_rhy	0.496164	0.524871	0.729023	0.524871	0.729023	ABsync	0.365387
Arhgap23	0	0	0	0	0	0	no_rhy	0.752029	0	0	0	0	no_rhy	0.695356
Arhgap24	0	0	0	0	0	0	no_rhy	0.819532	0	0	0	0	no_rhy	0.814549
Arhgap25	0	0	0	0.84838	0.0722952	0.469068	Brhy	0.541945	0	0	0.850086	0.237349	Brhy	0.756154
Arhgap26	0.430867	0.0259185	17.3438	0.430867	0.0259185	17.3438	ABsync	0.646344	2.61076	4.57811	2.61076	4.57811	ABsync	0.538082
Arhgap27	0	0	0	0	0	0	no_rhy	0.60649	0	0	0	0	no_rhy	0.479274
Arhgap28	0	0	0	0	0	0	no_rhy	0.607939	0	0	0	0	no_rhy	0.493934
Arhgap29	0	0	0	0.836884	0.049258	0.666404	Brhy	0.353908	0	0	0	0	no_rhy	0.377936
Arhgap31	0	0	0	0.471459	0.0272702	0.978019	Brhy	0.48713	0	0	0	0	no_rhy	0.445404
Arhgap32	0.240884	0.0104163	23.6552	0.240884	0.0104163	23.6552	ABsync	0.896006	4.28511	6.22629	4.28511	6.22629	ABsync	0.898615
Arhgap33	0	0	0	0	0	0	no_rhy	0.788006	0	0	0	0	no_rhy	0.761782
Arhgap35	0	0	0	0	0	0	no_rhy	0.776107	0	0	0	0	no_rhy	0.748482
Arhgap36	0	0	0	0	0	0	no_rhy	0.81612	0	0	0	0	no_rhy	0.791959
Arhgap39	0	0	0	0	0	0	no_rhy	0.690468	0	0	0	0	no_rhy	0.649796
Arhgap4	0	0	0	0	0	0	no_rhy	0.767566	0	0	0	0	no_rhy	0.730901
Arhgap42	0	0	0	0	0	0	no_rhy	0.630723	0.94741	1.02155	0.826999	5.23797	ABdiff	0.398331
Arhgap44	0.317795	0.0191967	16.1046	0.317795	0.0188001	16.1046	ABsync	0.603865	2.31559	4.23191	2.31559	4.23191	ABsync	0.720855
Arhgap5	0	0	0	0.186033	0.00870356	18.2368	Brhy	0.403548	0	0	3.50933	4.7878	Brhy	0.734323
Arhgap6	0	0	0	0	0	0	no_rhy	0.666507	0	0	0	0	no_rhy	0.691534
Arhgdia	0.105231	0.00451002	4.42853	0.105231	0.00451002	4.42853	ABsync	0.352347	10.8173	1.18709	10.8173	1.18709	ABsync	0.425193
Arhgdib	0	0	0	0	0	0	no_rhy	0.379011	1.32188	0.536644	1.32188	0.536644	ABsync	0.345861
Arhgef1	0	0	0	0	0	0	no_rhy	0.760758	0	0	0	0	no_rhy	0.776005
Arhgef10	0	0	0	0	0	0	no_rhy	0.597033	0	0	0	0	no_rhy	0.554023
Arhgef11	0	0	0	0	0	0	no_rhy	0.726978	0	0	0	0	no_rhy	0.591369
Arhgef12	0	0	0	0	0	0	no_rhy	0.750885	0	0	0	0	no_rhy	0.697179
Arhgef15	0	0	0	0	0	0	no_rhy	0.439519	0	0	0.57524	1.19414	Brhy	0.622677
Arhgef18	0	0	0	0	0	0	no_rhy	0.641181	1.18662	0.884556	0	0	Arhy	0.42438
Arhgef19	0	0	0	0	0	0	no_rhy	0.695194	0	0	0	0	no_rhy	0.688763
Arhgef2	0.250844	0.0121146	4.32305	0.250844	0.0122181	4.32305	ABsync	0.801031	3.13199	1.11694	3.13199	1.11694	ABsync	0.881404
Arhgef25	0	0	0	0	0	0	no_rhy	0.482525	0	0	0	0	no_rhy	0.474648
Arhgef26	0	0	0	0.544567	0.0353163	13.5655	Brhy	0.526771	0	0	1.44013	3.56053	Brhy	0.754836
Arhgef28	0	0	0	0	0	0	no_rhy	0.587989	0	0	0	0	no_rhy	0.53496
Arhgef3	0	0	0	0	0	0	no_rhy	0.693058	0	0	0	0	no_rhy	0.602062
Arhgef33	0	0	0	0	0	0	no_rhy	0.658567	0	0	0.543399	0.806671	Brhy	0.416508
Arhgef39	0	0	0	0	0	0	no_rhy	0.740309	0	0	0	0	no_rhy	0.686563
Arhgef4	0	0	0	0	0	0	no_rhy	0.56635	0	0	0	0	no_rhy	0.470166
Arhgef40	0	0	0	0	0	0	no_rhy	0.559973	0	0	0	0	no_rhy	0.567214
Arhgef5	0	0	0	0	0	0	no_rhy	0.597195	0	0	0	0	no_rhy	0.382065
Arhgef6	0	0	0	0	0	0	no_rhy	0.640201	0	0	0	0	no_rhy	0.512392
Arhgef7	0	0	0	0	0	0	no_rhy	0.811889	0	0	0	0	no_rhy	0.753678
Arhgef9	0	0	0	0	0	0	no_rhy	0.81148	0	0	0	0	no_rhy	0.75358
Arid1a	0	0	0	0	0	0	no_rhy	0.5932	0	0	0	0	no_rhy	0.511008
Arid1b	0	0	0	0	0	0	no_rhy	0.450141	0	0	0	0	no_rhy	0.422912
Arid2	0	0	0	0	0	0	no_rhy	0.676949	0	0	0	0	no_rhy	0.56284
Arid3a	0	0	0	0	0	0	no_rhy	0.763509	0	0	0	0	no_rhy	0.763684
Arid3b	0	0	0	0	0	0	no_rhy	0.740972	0	0	0	0	no_rhy	0.603175
Arid4a	0	0	0	0	0	0	no_rhy	0.672806	0	0	0	0	no_rhy	0.524079
Arid4b	0	0	0	0	0	0	no_rhy	0.461829	0	0	0	0	no_rhy	0.721342
Arid5a	0.717505	0.0657768	14.0949	0.717505	0.0657768	14.0949	ABsync	0.473164	0.674775	3.6592	0.674775	3.6592	ABsync	0.704134
Arid5b	0	0	0	0	0	0	no_rhy	0.678307	0	0	0	0	no_rhy	0.575909
Arih1	0	0	0	0	0	0	no_rhy	0.419962	3.16308	1.66809	0	0	Arhy	0.471584
Arih2	0	0	0	0	0	0	no_rhy	0.814978	0	0	0	0	no_rhy	0.763748
Arl1	0	0	0	0	0	0	no_rhy	0.745789	0	0	0	0	no_rhy	0.528596
Arl10	0	0	0	0	0	0	no_rhy	0.774473	0	0	0	0	no_rhy	0.720354
Arl13b	0	0	0	0	0	0	no_rhy	0.765046	0	0	0	0	no_rhy	0.710803
Arl14ep	0	0	0	0	0	0	no_rhy	0.656848	0	0	3.12645	1.60523	Brhy	0.5146
Arl15	0	0	0	0	0	0	no_rhy	0.726406	0	0	0	0	no_rhy	0.651154
Arl16	0	0	0	0	0	0	no_rhy	0.487221	0	0	4.87875	4.52558	Brhy	0.657339
Arl2	0	0	0	0	0	0	no_rhy	0.650262	0	0	0	0	no_rhy	0.394434
Arl2bp	0	0	0	0	0	0	no_rhy	0.714162	0	0	0	0	no_rhy	0.501322
Arl3	0.162572	0.0078692	3.84098	0.162572	0.0078692	3.84098	ABsync	0.269779	10.8942	0.262556	12.5535	1.63213	ABdiff	0.288636
Arl4a	0	0	0	0	0	0	no_rhy	0.640194	0	0	12.1862	2.44996	Brhy	0.615796
Arl4d	0	0	0	0	0	0	no_rhy	0.455395	0.863914	1.5124	0.805665	3.07047	ABdiff	0.592582
Arl5a	0	0	0	0	0	0	no_rhy	0.541762	2.87569	3.50922	0	0	Arhy	0.479107
Arl5b	0	0	0	0	0	0	no_rhy	0.578345	1.70438	4.10133	0	0	Arhy	0.488906
Arl6	0.342471	0.0206153	14.8269	0.342471	0.0206153	14.8269	ABsync	0.75298	3.30085	3.89157	3.30085	3.89157	ABsync	0.829939
Arl6ip1	0	0	0	0	0	0	no_rhy	0.501974	0	0	4.62263	3.96219	Brhy	0.517647
Arl6ip4	0	0	0	0	0	0	no_rhy	0.790691	0	0	0	0	no_rhy	0.745404
Arl6ip5	0	0	0	0	0	0	no_rhy	0.583056	0	0	7.03081	4.36088	Brhy	0.658197
Arl6ip6	0	0	0	0	0	0	no_rhy	0.700453	1.62237	0.353436	1.7679	3.69551	ABdiff	0.415878
Arl8a	0	0	0	0	0	0	no_rhy	0.609614	0	0	11.9901	3.64706	Brhy	0.508326
Arl8b	0	0	0	0	0	0	no_rhy	0.484841	0	0	5.36685	3.8634	Brhy	0.788338
Armc1	0	0	0	0	0	0	no_rhy	0.478865	0	0	0	0	no_rhy	0.465421
Armc10	0.219399	0.0117629	4.81896	0.219399	0.0119203	4.81896	ABsync	0.661331	4.11127	1.25697	4.11127	1.25697	ABsync	0.697656
Armc2	0	0	0	0	0	0	no_rhy	0.716219	0	0	0	0	no_rhy	0.599367
Armc5	0.401093	0.0241698	2.96493	0	0	0	Arhy	0.363939	2.22123	0.804651	0	0	Arhy	0.380446
Armc7	0	0	0	0	0	0	no_rhy	0.8008	0	0	0	0	no_rhy	0.673909
Armc8	0	0	0	0	0	0	no_rhy	0.724584	0	0	0	0	no_rhy	0.559267
Armc9	0	0	0	0	0	0	no_rhy	0.800985	0	0	0	0	no_rhy	0.743058
Armcx2	0	0	0	0	0	0	no_rhy	0.563771	0	0	0	0	no_rhy	0.382868
Armcx3	0	0	0	0	0	0	no_rhy	0.722734	0	0	0	0	no_rhy	0.55359
Armcx4	0.195597	0.00854347	1.73601	0.195597	0.00859585	1.73601	ABsync	0.731259	4.38825	0.457646	4.38825	0.457646	ABsync	0.846911
Armcx5	0	0	0	0	0	0	no_rhy	0.794524	0	0	0	0	no_rhy	0.696691
Armcx6	0	0	0	0	0	0	no_rhy	0.623699	0.982479	2.65538	0.982479	2.65538	ABsync	0.633975
Armh3	0	0	0	0	0	0	no_rhy	0.769609	0	0	0	0	no_rhy	0.6759
Armh4	0	0	0	0	0	0	no_rhy	0.782203	0	0	0	0	no_rhy	0.726351
Armt1	0	0	0	0	0	0	no_rhy	0.491599	0	0	0	0	no_rhy	0.407788
Arnt	0	0	0	0	0	0	no_rhy	0.50906	0	0	0	0	no_rhy	0.592727
Arnt2	0	0	0	0	0	0	no_rhy	0.818492	0	0	0	0	no_rhy	0.797365
Arntl	0	0	0	0	0	0	no_rhy	0.79276	0	0	0	0	no_rhy	0.766025
Arpc1a	0	0	0	0	0	0	no_rhy	0.780312	0	0	0	0	no_rhy	0.741179
Arpc1b	0	0	0	0.871661	0.0603065	0.551777	Brhy	0.516388	0	0	0	0	no_rhy	0.571339
Arpc2	0	0	0	0	0	0	no_rhy	0.573884	2.56389	0.301517	3.87366	4.49177	ABdiff	0.475006
Arpc3	0	0	0	0	0	0	no_rhy	0.774301	0	0	0	0	no_rhy	0.656596
Arpc4	0	0	0	0	0	0	no_rhy	0.589875	0	0	8.45819	3.30795	Brhy	0.450506
Arpc5	0	0	0	0	0	0	no_rhy	0.778446	0	0	0	0	no_rhy	0.672014
Arpc5l	0	0	0	0	0	0	no_rhy	0.644644	0	0	0	0	no_rhy	0.441995
Arpin	0	0	0	0	0	0	no_rhy	0.603901	0	0	0	0	no_rhy	0.590071
Arpp21	0.616115	0.0374796	14.7524	0	0	0	Arhy	0.476746	2.06843	3.90661	0	0	Arhy	0.450732
Arr3	0	0	0	0	0	0	no_rhy	0.758443	0	0	0	0	no_rhy	0.692657
Arrb1	0	0	0	0	0	0	no_rhy	0.796526	0	0	0	0	no_rhy	0.768734
Arrb2	0	0	0	0	0	0	no_rhy	0.731871	0	0	0	0	no_rhy	0.645711
Arrdc1	0.697601	0.0521193	11.3731	0	0	0	Arhy	0.462105	2.72284	2.99598	0	0	Arhy	0.692496
Arrdc2	1.08385	0.108109	21.9986	1.30964	0.130631	6.32024	ABdiff	0.336399	0.920083	5.8405	1.1204	1.61768	ABdiff	0.484789
Arrdc3	0.391652	0.0225513	3.35914	0.391652	0.0225513	3.35914	ABsync	0.733703	5.52473	0.861206	5.52473	0.861206	ABsync	0.731238
Arrdc4	0	0	0	0	0	0	no_rhy	0.670627	0	0	0	0	no_rhy	0.633877
Arsa	0	0	0	0.496426	0.031704	6.96796	Brhy	0.573142	0	0	1.82345	1.83345	Brhy	0.79448
Arsb	0	0	0	0	0	0	no_rhy	0.580695	0	0	0	0	no_rhy	0.52785
Arse	0	0	0	0	0	0	no_rhy	0.804119	0	0	0	0	no_rhy	0.798992
Arsg	0	0	0	0	0	0	no_rhy	0.685915	0	0	0.588285	2.97077	Brhy	0.493282
Arsi	0	0	0	0	0	0	no_rhy	0.775847	0	0	0	0	no_rhy	0.776331
Arsk	0.687316	0.0503068	1.44258	0	0	0	Arhy	0.599472	1.44745	0.376047	0	0	Arhy	0.790812
Arv1	0	0	0	0	0	0	no_rhy	0.681738	0	0	0	0	no_rhy	0.395251
Arvcf	0	0	0	0.209312	0.00951881	7.6463	Brhy	0.508852	4.85893	0.167985	6.68434	2.02297	ABdiff	0.970597
Arx	0	0	0	0	0	0	no_rhy	0.739038	0	0	0	0	no_rhy	0.626281
Arxes2	0	0	0	0	0	0	no_rhy	0.663052	0	0	0	0	no_rhy	0.479253
As3mt	0	0	0	0	0	0	no_rhy	0.485762	0	0	0	0	no_rhy	0.425138
Asah1	0.255036	0.0142873	4.2097	0.255036	0.0142873	4.2097	ABsync	0.630724	2.74842	1.13036	2.74842	1.13036	ABsync	0.823152
Asah2	0	0	0	0	0	0	no_rhy	0.74492	0	0	0	0	no_rhy	0.649856
Asap1	0	0	0	0.27164	0.0135411	20.3412	Brhy	0.543887	0	0	4.1081	5.33914	Brhy	0.695683
Asap2	0	0	0	0.389789	0.0208993	1.62756	Brhy	0.577798	2.57999	5.58279	4.88276	0.430771	ABdiff	0.461819
Asap3	0	0	0	0	0	0	no_rhy	0.72149	0	0	0	0	no_rhy	0.675316
Asb1	0	0	0	0	0	0	no_rhy	0.808407	0	0	0	0	no_rhy	0.755792
Asb13	0	0	0	0	0	0	no_rhy	0.777336	0	0	0	0	no_rhy	0.627241
Asb3	0	0	0	0	0	0	no_rhy	0.800109	0	0	0	0	no_rhy	0.625352
Asb4	0	0	0	0	0	0	no_rhy	0.658882	0	0	0	0	no_rhy	0.6577
Asb6	0	0	0	0	0	0	no_rhy	0.74233	0	0	0	0	no_rhy	0.724521
Asb7	0	0	0	0	0	0	no_rhy	0.639767	0.536763	0.109483	0.536763	0.109483	ABsync	0.755251
Asb8	0	0	0	0	0	0	no_rhy	0.818336	0	0	0	0	no_rhy	0.78727
Ascc1	0	0	0	0	0	0	no_rhy	0.62884	0	0	3.41028	3.9545	Brhy	0.316036
Ascc2	0	0	0	0	0	0	no_rhy	0.397034	1.87793	0.356928	1.87793	0.356928	ABsync	0.395166
Ascc3	0	0	0	0.301302	0.0152859	22.5109	Brhy	0.551412	0	0	2.10705	5.89489	Brhy	0.604672
Ascl1	0.403967	0.0211563	23.2056	0	0	0	Arhy	0.495229	11.771	6.08933	0	0	Arhy	0.384421
Asf1a	0	0	0	0	0	0	no_rhy	0.7504	0	0	0	0	no_rhy	0.479631
Ash1l	0.200384	0.00832057	21.2522	0.200384	0.00832057	21.2522	ABsync	0.686116	4.09408	5.59705	4.09408	5.59705	ABsync	0.690226
Ash2l	0.208666	0.0102145	18.9337	0.233051	0.0114081	10.3601	ABdiff	0.632639	5.85462	4.97445	6.75133	2.70219	ABdiff	0.999828
Asic1	0	0	0	0	0	0	no_rhy	0.588559	0	0	0	0	no_rhy	0.46951
Asic2	0	0	0	0.50311	0.0323206	16.7112	Brhy	0.518133	0	0	3.97062	4.33253	Brhy	0.769082
Asic4	0	0	0	0	0	0	no_rhy	0.7033	0	0	0	0	no_rhy	0.652098
Asl	0	0	0	0	0	0	no_rhy	0.40891	3.05335	0.282391	0	0	Arhy	0.377212
Asmtl	0	0	0	0	0	0	no_rhy	0.758572	0	0	0	0	no_rhy	0.698193
Asna1	0	0	0	0	0	0	no_rhy	0.764258	0	0	0	0	no_rhy	0.629992
Asns	0.346039	0.0214124	11.548	0.346039	0.0214124	11.548	ABsync	0.47792	2.43774	2.97608	2.43774	2.97608	ABsync	0.559776
Asnsd1	0	0	0	0	0	0	no_rhy	0.389131	2.63602	3.46359	2.63602	3.46359	ABsync	0.440512
Aspdh	0	0	0	0	0	0	no_rhy	0.48726	1.33111	2.28761	0	0	Arhy	0.800567
Asph	0	0	0	0	0	0	no_rhy	0.767408	0	0	0	0	no_rhy	0.700593
Asphd1	0	0	0	0	0	0	no_rhy	0.729746	0	0	0	0	no_rhy	0.650387
Asphd2	0	0	0	0	0	0	no_rhy	0.750274	0	0	0	0	no_rhy	0.667519
Aspm	0	0	0	0	0	0	no_rhy	0.675088	0	0	0	0	no_rhy	0.673131
Aspscr1	0	0	0	0	0	0	no_rhy	0.60878	2.50975	6.10619	0	0	Arhy	0.489299
Asrgl1	0	0	0	0.388773	0.0216222	13.5412	Brhy	0.381474	0	0	6.86194	3.53768	Brhy	0.494312
Ass1	0	0	0	0	0	0	no_rhy	0.754077	0	0	0	0	no_rhy	0.37125
Aste1	0	0	0	0	0	0	no_rhy	0.685222	0	0	0	0	no_rhy	0.370875
Astn1	0.183357	0.00758536	18.0725	0.183357	0.00758536	18.0725	ABsync	0.786625	6.07073	4.73924	6.07073	4.73924	ABsync	0.777604
Astn2	0.197678	0.0102661	19.1544	0.197678	0.0101642	19.1544	ABsync	0.401517	2.01833	5.03341	2.01833	5.03341	ABsync	0.568169
Asxl2	0	0	0	0	0	0	no_rhy	0.727727	0	0	0	0	no_rhy	0.521269
Asxl3	0.293233	0.0147233	18.3464	0.293233	0.0147233	18.3464	ABsync	0.426043	0	0	0	0	no_rhy	0.451136
Atad1	0	0	0	0	0	0	no_rhy	0.660004	0	0	0	0	no_rhy	0.360331
Atad2	0	0	0	0	0	0	no_rhy	0.726589	0	0	0	0	no_rhy	0.699748
Atad2b	0	0	0	0	0	0	no_rhy	0.673418	0	0	0	0	no_rhy	0.478446
Atad3a	0	0	0	0	0	0	no_rhy	0.650045	0	0	2.63093	0.480735	Brhy	0.405569
Atad5	0	0	0	0	0	0	no_rhy	0.699833	0	0	0	0	no_rhy	0.551441
Atat1	0	0	0	0	0	0	no_rhy	0.746625	0	0	0	0	no_rhy	0.712672
Atcay	0	0	0	0	0	0	no_rhy	0.669987	0	0	0	0	no_rhy	0.579402
Ate1	0	0	0	0	0	0	no_rhy	0.795646	0	0	0	0	no_rhy	0.715015
Atf1	0	0	0	0	0	0	no_rhy	0.765447	0	0	0	0	no_rhy	0.731136
Atf2	0	0	0	0	0	0	no_rhy	0.609045	0	0	0	0	no_rhy	0.582944
Atf4	0	0	0	0	0	0	no_rhy	0.405545	8.61433	3.15728	0	0	Arhy	0.403408
Atf5	0	0	0	0.776422	0.0565707	13.4673	Brhy	0.50907	2.41361	4.29126	5.05308	3.52054	ABdiff	0.713121
Atf6	0.394721	0.0216922	1.65308	0	0	0	Arhy	0.832522	2.63893	0.441148	0	0	Arhy	0.828858
Atf6b	0	0	0	0	0	0	no_rhy	0.758303	0	0	0	0	no_rhy	0.691648
Atf7	0	0	0	0	0	0	no_rhy	0.596729	0	0	0	0	no_rhy	0.492787
Atf7ip	0	0	0	0	0	0	no_rhy	0.391031	4.8433	6.25016	4.8433	6.25016	ABsync	0.567768
Atg10	0	0	0	0	0	0	no_rhy	0.731267	0	0	0	0	no_rhy	0.565273
Atg101	0	0	0	0	0	0	no_rhy	0.811974	0	0	0	0	no_rhy	0.780445
Atg12	0	0	0	0	0	0	no_rhy	0.753609	0	0	0	0	no_rhy	0.701085
Atg13	0	0	0	0	0	0	no_rhy	0.790282	0	0	0	0	no_rhy	0.71379
Atg14	0	0	0	0	0	0	no_rhy	0.678498	0	0	0	0	no_rhy	0.528105
Atg16l1	0	0	0	0	0	0	no_rhy	0.770562	0	0	0	0	no_rhy	0.753377
Atg16l2	0	0	0	0	0	0	no_rhy	0.606316	0	0	0	0	no_rhy	0.473799
Atg2a	0	0	0	0	0	0	no_rhy	0.437038	0	0	0	0	no_rhy	0.425663
Atg2b	0	0	0	0	0	0	no_rhy	0.693737	0	0	0	0	no_rhy	0.610485
Atg3	0	0	0	0	0	0	no_rhy	0.680538	0	0	0	0	no_rhy	0.479511
Atg4b	0	0	0	0	0	0	no_rhy	0.457178	4.23207	3.21035	4.23207	3.21035	ABsync	0.549898
Atg4c	0	0	0	0	0	0	no_rhy	0.765349	0	0	0	0	no_rhy	0.70875
Atg4d	0	0	0	0	0	0	no_rhy	0.799654	0	0	0	0	no_rhy	0.711248
Atg5	0	0	0	0	0	0	no_rhy	0.730879	0	0	0	0	no_rhy	0.327182
Atg7	0	0	0	0	0	0	no_rhy	0.811817	0	0	0	0	no_rhy	0.780382
Atg9a	0	0	0	0	0	0	no_rhy	0.709516	0	0	0	0	no_rhy	0.511428
Atic	0	0	0	0	0	0	no_rhy	0.732178	0	0	0	0	no_rhy	0.469089
Atl1	0	0	0	0	0	0	no_rhy	0.67032	0	0	0	0	no_rhy	0.565262
Atl2	0	0	0	0	0	0	no_rhy	0.701816	0	0	0	0	no_rhy	0.448161
Atl3	0	0	0	0	0	0	no_rhy	0.570443	0	0	0	0	no_rhy	0.498431
Atm	0.231689	0.0122778	22.4941	0.231689	0.0122778	22.4941	ABsync	0.346359	0.74109	5.91258	0.74109	5.91258	ABsync	0.382802
Atoh8	0	0	0	0	0	0	no_rhy	0.642528	0	0	0.766421	0.792541	Brhy	0.417188
Atox1	0	0	0	0	0	0	no_rhy	0.641687	0	0	0	0	no_rhy	0.410626
Atp10d	0	0	0	0	0	0	no_rhy	0.453173	0	0	0.872197	0.477427	Brhy	0.609755
Atp11a	0	0	0	0	0	0	no_rhy	0.557235	0	0	0	0	no_rhy	0.477933
Atp11b	0	0	0	0	0	0	no_rhy	0.491844	0	0	0	0	no_rhy	0.47347
Atp11c	0	0	0	0.415715	0.0246536	22.3218	Brhy	0.520356	0	0	2.35611	5.80368	Brhy	0.637044
Atp13a1	0	0	0	0	0	0	no_rhy	0.629216	0	0	0	0	no_rhy	0.620934
Atp13a2	0	0	0	0	0	0	no_rhy	0.467982	0	0	5.31434	3.20743	Brhy	0.432515
Atp13a3	0	0	0	0	0	0	no_rhy	0.764301	0	0	0	0	no_rhy	0.690894
Atp1a1	0	0	0	0	0	0	no_rhy	0.736539	0	0	0	0	no_rhy	0.707337
Atp1a2	0	0	0	0	0	0	no_rhy	0.727752	0	0	0	0	no_rhy	0.635448
Atp1a3	0.211529	0.00833102	15.2834	0.211529	0.00833102	15.2834	ABsync	0.7575	22.2169	3.97611	22.2169	3.97611	ABsync	0.681499
Atp1b1	0.296622	0.0131002	14.8279	0.296622	0.0129627	14.8279	ABsync	0.813917	16.5771	3.88346	16.5771	3.88346	ABsync	0.720904
Atp1b2	0.421977	0.0197542	16.4786	0.421977	0.0193234	16.4786	ABsync	0.908001	14.3931	4.32656	14.3931	4.32656	ABsync	0.899997
Atp1b3	0	0	0	0	0	0	no_rhy	0.737789	0	0	0	0	no_rhy	0.579067
Atp23	0	0	0	0	0	0	no_rhy	0.647818	0	0	0	0	no_rhy	0.492761
Atp2a2	0.160473	0.00643202	16.4038	0.160473	0.00643202	16.4038	ABsync	0.583651	7.73067	4.2833	7.73067	4.2833	ABsync	0.617122
Atp2b1	0	0	0	0	0	0	no_rhy	0.450525	0	0	0	0	no_rhy	0.376554
Atp2b2	0	0	0	0.317843	0.0155653	19.4907	Brhy	0.537484	0	0	2.36975	5.11509	Brhy	0.568086
Atp2b3	0	0	0	0.413895	0.0210817	17.2247	Brhy	0.492795	1.57194	4.71984	4.24772	4.51964	ABdiff	0.650099
Atp2b4	0.306495	0.0138994	0.181646	0.306495	0.0138994	0.181646	ABsync	0.489125	4.35058	0.0928726	4.35058	0.0928726	ABsync	0.383502
Atp2c1	0	0	0	0	0	0	no_rhy	0.671824	0	0	0	0	no_rhy	0.593233
Atp5f1a	0	0	0	0	0	0	no_rhy	0.764229	0	0	0	0	no_rhy	0.606513
Atp5f1b	0	0	0	0	0	0	no_rhy	0.741339	0	0	0	0	no_rhy	0.601864
Atp5f1d	0	0	0	0	0	0	no_rhy	0.785194	0	0	0	0	no_rhy	0.575371
Atp5f1e	0	0	0	0	0	0	no_rhy	0.718305	0	0	0	0	no_rhy	0.631589
Atp5if1	0	0	0	0	0	0	no_rhy	0.706028	0	0	0	0	no_rhy	0.663684
Atp5mc1	0	0	0	0	0	0	no_rhy	0.776581	0	0	0	0	no_rhy	0.717236
Atp5mc2	0	0	0	0.345025	0.018928	10.8017	Brhy	0.576976	0	0	17.2946	2.81566	Brhy	0.758186
Atp5mc3	0	0	0	0	0	0	no_rhy	0.414133	0	0	15.2738	2.28924	Brhy	0.509087
Atp5md	0	0	0	0	0	0	no_rhy	0.591675	0	0	0	0	no_rhy	0.439843
Atp5me	0	0	0	0	0	0	no_rhy	0.823905	0	0	0	0	no_rhy	0.817987
Atp5mf	0	0	0	0	0	0	no_rhy	0.747084	0	0	0	0	no_rhy	0.595006
Atp5mg	0	0	0	0.275892	0.0140787	14.6575	Brhy	0.520183	0	0	30.4157	3.8193	Brhy	0.600365
Atp5pd	0	0	0	0	0	0	no_rhy	0.605786	0	0	0	0	no_rhy	0.436567
Atp5pf	0	0	0	0	0	0	no_rhy	0.720185	0	0	0	0	no_rhy	0.560318
Atp5po	0	0	0	0.341465	0.0182893	9.79891	Brhy	0.715845	0	0	15.8547	2.55238	Brhy	0.863854
Atp6ap1	0	0	0	0	0	0	no_rhy	0.431385	5.82375	3.31565	5.82375	3.31565	ABsync	0.787837
Atp6ap2	0.222488	0.0119042	12.8035	0.222488	0.0117451	12.8035	ABsync	0.392144	3.96284	3.3347	3.96284	3.3347	ABsync	0.546403
Atp6v0a1	0.160416	0.00698876	17.9689	0.160416	0.00693709	17.9689	ABsync	0.50776	6.60761	4.71295	6.60761	4.71295	ABsync	0.472568
Atp6v0a4	0	0	0	0	0	0	no_rhy	0.761952	0	0	0	0	no_rhy	0.701343
Atp6v0c	0.151884	0.00675201	14.1157	0.151884	0.00675201	14.1157	ABsync	0.407789	18.1232	3.67086	18.1232	3.67086	ABsync	0.452887
Atp6v0d1	0	0	0	0	0	0	no_rhy	0.679068	4.71292	6.02834	4.58015	2.26726	ABdiff	0.638066
Atp6v0e1	0	0	0	0	0	0	no_rhy	0.574603	0	0	0	0	no_rhy	0.490905
Atp6v0e2	0	0	0	0.392293	0.0224179	11.3261	Brhy	0.593769	0	0	11.6106	2.95037	Brhy	0.772187
Atp6v1a	0	0	0	0.193711	0.00865997	14.5367	Brhy	0.411542	0	0	6.02678	3.76534	Brhy	0.626484
Atp6v1b2	0.143418	0.00652456	15.038	0.143418	0.00652456	15.038	ABsync	0.486618	6.01277	3.91898	6.01277	3.91898	ABsync	0.730272
Atp6v1c1	0	0	0	0.277388	0.0142156	14.8774	Brhy	0.535226	0	0	7.85206	3.88201	Brhy	0.784569
Atp6v1d	0	0	0	0.256282	0.0127283	14.903	Brhy	0.577044	0	0	12.2739	3.88456	Brhy	0.82578
Atp6v1e1	0	0	0	0	0	0	no_rhy	0.577159	0	0	11.7754	2.5374	Brhy	0.561717
Atp6v1f	0	0	0	0	0	0	no_rhy	0.732793	0	0	0	0	no_rhy	0.636578
Atp6v1fnb	0	0	0	0	0	0	no_rhy	0.62078	0	0	0	0	no_rhy	0.502018
Atp6v1g1	0	0	0	0	0	0	no_rhy	0.744984	0	0	0	0	no_rhy	0.588852
Atp6v1g2	0	0	0	0	0	0	no_rhy	0.393831	3.00335	2.83538	2.23523	3.9733	ABdiff	0.471907
Atp6v1h	0.191124	0.00992584	12.0903	0.191124	0.00992584	12.0903	ABsync	0.361786	4.24953	3.13545	4.24953	3.13545	ABsync	0.47409
Atp7a	0	0	0	0	0	0	no_rhy	0.601525	0	0	0	0	no_rhy	0.424281
Atp8a1	0	0	0	0	0	0	no_rhy	0.769438	0	0	0	0	no_rhy	0.742739
Atp8a2	0.240502	0.0119245	17.743	0.240502	0.0117933	17.743	ABsync	0.481208	4.07343	4.64339	4.07343	4.64339	ABsync	0.429606
Atp8b2	0	0	0	0	0	0	no_rhy	0.436123	0	0	0	0	no_rhy	0.407433
Atp9b	0	0	0	0	0	0	no_rhy	0.624218	0	0	1.3672	0.223177	Brhy	0.748409
Atpaf1	0	0	0	0	0	0	no_rhy	0.516454	0	0	1.05427	5.58138	Brhy	0.768047
Atpaf2	0	0	0	0	0	0	no_rhy	0.786527	0	0	0	0	no_rhy	0.621919
Atr	0	0	0	0	0	0	no_rhy	0.655052	0	0	0	0	no_rhy	0.478573
Atraid	0	0	0	0	0	0	no_rhy	0.680251	0	0	0	0	no_rhy	0.56079
Atrip	0	0	0	0	0	0	no_rhy	0.817634	0	0	0	0	no_rhy	0.796748
Atrn	0	0	0	0.185156	0.00820003	16.727	Brhy	0.538088	0	0	2.99227	4.35697	Brhy	0.647722
Atrnl1	0.156698	0.00756739	21.9339	0.156698	0.00762708	21.9339	ABsync	0.362176	1.59511	5.78232	1.59511	5.78232	ABsync	0.510881
Atrx	0.156232	0.00643299	19.1539	0.156232	0.00643299	19.1539	ABsync	0.630253	3.14533	5.02864	3.14533	5.02864	ABsync	0.744297
Atxn1	0.31403	0.0170076	18.5281	0.31403	0.0166867	18.5281	ABsync	0.901535	2.64897	4.83406	2.64897	4.83406	ABsync	0.854879
Atxn10	0	0	0	0	0	0	no_rhy	0.4607	0	0	17.4693	3.58532	Brhy	0.494788
Atxn2	0	0	0	0	0	0	no_rhy	0.397197	0	0	7.93783	0.153234	Brhy	0.603083
Atxn2l	0	0	0	0	0	0	no_rhy	0.668921	0	0	0	0	no_rhy	0.630734
Atxn3	0	0	0	0	0	0	no_rhy	0.719746	0	0	0	0	no_rhy	0.615865
Atxn7	0	0	0	0	0	0	no_rhy	0.790022	0	0	0	0	no_rhy	0.738001
Atxn7l1	0.29956	0.0164007	13.7666	0	0	0	Arhy	0.46628	2.12097	3.58819	0	0	Arhy	0.598649
Atxn7l2	0	0	0	0	0	0	no_rhy	0.636244	0	0	0	0	no_rhy	0.603166
Atxn7l3	0	0	0	0	0	0	no_rhy	0.712014	0	0	0	0	no_rhy	0.541554
Atxn7l3b	0	0	0	0	0	0	no_rhy	0.490146	0	0	0	0	no_rhy	0.371411
Auh	0	0	0	0	0	0	no_rhy	0.561214	0	0	4.41959	3.16381	Brhy	0.726972
Aup1	0	0	0	0	0	0	no_rhy	0.807555	0	0	0	0	no_rhy	0.792953
Aurka	0	0	0	0	0	0	no_rhy	0.79687	0	0	0	0	no_rhy	0.769914
Aurkb	0	0	0	0	0	0	no_rhy	0.748352	0	0	0	0	no_rhy	0.738854
Aurkc	0.790904	0.0624354	6.02338	0	0	0	Arhy	0.652645	3.22876	1.56263	0	0	Arhy	0.594352
Aven	0	0	0	0	0	0	no_rhy	0.620028	0	0	0	0	no_rhy	0.448706
Avil	0	0	0	0	0	0	no_rhy	0.668196	0	0	0	0	no_rhy	0.579422
Avl9	0	0	0	0	0	0	no_rhy	0.834774	0	0	0	0	no_rhy	0.833274
Avpi1	0	0	0	0	0	0	no_rhy	0.764434	0	0	0	0	no_rhy	0.703074
Avpr1a	0	0	0	0	0	0	no_rhy	0.566228	0	0	0	0	no_rhy	0.335483
Avpr2	1.45141	0.166648	11.6907	0	0	0	Arhy	0.352797	1.25415	3.08465	0	0	Arhy	0.454747
Axin2	0	0	0	0	0	0	no_rhy	0.764308	0	0	0	0	no_rhy	0.670951
Axl	0	0	0	0	0	0	no_rhy	0.652256	0	0	0	0	no_rhy	0.663874
Azi2	0	0	0	0	0	0	no_rhy	0.755707	0	0	0	0	no_rhy	0.722494
Azin1	0	0	0	0.199355	0.0090723	15.9012	Brhy	0.603316	0	0	5.24717	4.14189	Brhy	0.700435
B2m	0	0	0	0	0	0	no_rhy	0.617065	0	0	0	0	no_rhy	0.630863
B3galnt1	0	0	0	0	0	0	no_rhy	0.49387	3.62911	4.54686	3.62911	4.54686	ABsync	0.46098
B3galnt2	0	0	0	0	0	0	no_rhy	0.397099	1.07703	2.72513	1.05048	0.850344	ABdiff	0.661341
B3galt1	0	0	0	0	0	0	no_rhy	0.409837	2.04832	0.374622	1.70185	3.24496	ABdiff	0.325612
B3galt2	0	0	0	0	0	0	no_rhy	0.640302	0.776819	4.21301	0	0	Arhy	0.454243
B3galt4	0.617582	0.0530108	6.86122	0.617582	0.0530108	6.86122	ABsync	0.416644	1.35437	1.8323	1.35437	1.8323	ABsync	0.558949
B3galt5	0	0	0	0	0	0	no_rhy	0.719781	0	0	0	0	no_rhy	0.625341
B3galt6	0	0	0	0	0	0	no_rhy	0.557109	2.33974	5.79821	2.34283	3.53431	ABdiff	0.473114
B3gat1	0.320348	0.0144445	15.8937	0.213123	0.00960974	9.10728	ABdiff	0.682047	11.0769	4.17113	7.75431	2.38079	ABdiff	0.916843
B3gat2	0.47827	0.026581	17.7998	0	0	0	Arhy	0.790533	7.12122	4.69446	0	0	Arhy	0.817449
B3gat3	0	0	0	0	0	0	no_rhy	0.824213	0	0	0	0	no_rhy	0.794943
B3glct	0	0	0	0	0	0	no_rhy	0.503933	0	0	0	0	no_rhy	0.382422
B3gnt2	0	0	0	0	0	0	no_rhy	0.577484	0.971964	0.53638	0	0	Arhy	0.687511
B3gnt5	0	0	0	0	0	0	no_rhy	0.666648	0	0	0	0	no_rhy	0.665517
B3gnt7	0	0	0	0	0	0	no_rhy	0.731104	0	0	0	0	no_rhy	0.721806
B3gnt9	0	0	0	0	0	0	no_rhy	0.811921	0	0	0	0	no_rhy	0.518295
B3gntl1	0	0	0	0	0	0	no_rhy	0.668323	0	0	0	0	no_rhy	0.444631
B4galnt1	0	0	0	0	0	0	no_rhy	0.727414	0	0	0	0	no_rhy	0.69167
B4galnt4	0	0	0	0.240996	0.0114092	10.0544	Brhy	0.520941	0	0	5.33264	2.61751	Brhy	0.62677
B4galt1	0	0	0	0	0	0	no_rhy	0.664342	0	0	0	0	no_rhy	0.481756
B4galt2	0	0	0	0.293488	0.015704	12.6544	Brhy	0.590305	0	0	5.44224	3.28126	Brhy	0.642344
B4galt3	0	0	0	0	0	0	no_rhy	0.420912	4.55716	5.17228	0	0	Arhy	0.693038
B4galt4	0	0	0	0.497749	0.0313506	11.485	Brhy	0.535279	0	0	3.43181	2.99168	Brhy	0.601209
B4galt5	0	0	0	0	0	0	no_rhy	0.800767	0	0	0	0	no_rhy	0.77987
B4galt6	0.276964	0.0136971	14.5494	0.276964	0.0136971	14.5494	ABsync	0.555826	2.79914	3.79797	2.79914	3.79797	ABsync	0.47843
B4galt7	0	0	0	0	0	0	no_rhy	0.403882	1.93064	4.36689	1.93064	4.36689	ABsync	0.498654
B9d2	0	0	0	0	0	0	no_rhy	0.499399	1.82235	1.79225	1.82235	1.79225	ABsync	0.587135
Baalc	0.4647	0.0278943	10.3134	0	0	0	Arhy	0.468935	2.87254	2.70368	0	0	Arhy	0.470563
Babam1	0	0	0	0	0	0	no_rhy	0.670579	0	0	0	0	no_rhy	0.515375
Babam2	0	0	0	0	0	0	no_rhy	0.760624	0	0	0	0	no_rhy	0.560597
Bace1	0	0	0	0	0	0	no_rhy	0.708333	0	0	0	0	no_rhy	0.593691
Bach1	0	0	0	0	0	0	no_rhy	0.753166	0	0	0	0	no_rhy	0.557559
Bach2	0	0	0	0	0	0	no_rhy	0.731247	0	0	0	0	no_rhy	0.712481
Bad	0	0	0	0.358211	0.0213477	13.0994	Brhy	0.453757	0	0	7.1245	3.42294	Brhy	0.541405
Bag1	0	0	0	0	0	0	no_rhy	0.602173	0	0	0	0	no_rhy	0.423175
Bag2	0	0	0	1.35142	0.142178	17.6703	Brhy	0.423172	0	0	1.41209	4.59613	Brhy	0.54397
Bag3	0	0	0	0	0	0	no_rhy	0.755959	0	0	0	0	no_rhy	0.671585
Bag6	0	0	0	0.210731	0.00885689	6.7831	Brhy	0.563887	6.46096	0.682123	12.1706	1.79518	ABdiff	0.844643
Bahcc1	0.173006	0.00824978	0.30657	0.173006	0.0083391	0.30657	ABsync	0.716278	1.75005	0.115776	1.75005	0.115776	ABsync	0.922124
Bahd1	0	0	0	0.331694	0.0191529	22.67	Brhy	0.331368	0	0	1.69509	5.98772	Brhy	0.382421
Baiap2	0	0	0	0	0	0	no_rhy	0.799016	0	0	0	0	no_rhy	0.719868
Baiap3	0	0	0	0	0	0	no_rhy	0.529931	0	0	0	0	no_rhy	0.497499
Bak1	0	0	0	0	0	0	no_rhy	0.795039	0	0	0	0	no_rhy	0.721126
Banf1	0	0	0	0	0	0	no_rhy	0.783014	0	0	0	0	no_rhy	0.740185
Banp	0	0	0	0	0	0	no_rhy	0.40398	0	0	0	0	no_rhy	0.366388
Bap1	0	0	0	0	0	0	no_rhy	0.418921	0	0	0	0	no_rhy	0.295339
Bard1	0	0	0	0	0	0	no_rhy	0.712231	0	0	0	0	no_rhy	0.654988
Basp1	0	0	0	0	0	0	no_rhy	0.697742	0	0	0	0	no_rhy	0.68031
Bax	0	0	0	0	0	0	no_rhy	0.797625	0	0	0	0	no_rhy	0.728097
Baz1a	0	0	0	0	0	0	no_rhy	0.596428	0	0	0	0	no_rhy	0.453453
Baz1b	0	0	0	0	0	0	no_rhy	0.728522	0	0	0	0	no_rhy	0.62729
Baz2a	0	0	0	0.23659	0.0113231	0.322565	Brhy	0.467061	0	0	3.65856	0.103996	Brhy	0.485455
Baz2b	0	0	0	0	0	0	no_rhy	0.609124	0	0	0	0	no_rhy	0.474185
Bbip1	0	0	0	0	0	0	no_rhy	0.75164	0	0	0	0	no_rhy	0.648903
Bbof1	0	0	0	0	0	0	no_rhy	0.604001	0	0	0	0	no_rhy	0.544026
Bbs1	0	0	0	0	0	0	no_rhy	0.775159	0	0	0	0	no_rhy	0.6799
Bbs10	0	0	0	0	0	0	no_rhy	0.631625	1.63725	5.67074	0	0	Arhy	0.475911
Bbs12	0	0	0	0	0	0	no_rhy	0.832907	0	0	0	0	no_rhy	0.829337
Bbs2	0	0	0	0	0	0	no_rhy	0.810572	0	0	0	0	no_rhy	0.724173
Bbs4	0	0	0	0	0	0	no_rhy	0.51332	0	0	0	0	no_rhy	0.433053
Bbs5	0	0	0	0	0	0	no_rhy	0.720592	0	0	0	0	no_rhy	0.61337
Bbs7	0	0	0	0	0	0	no_rhy	0.50153	0	0	1.32935	4.57504	Brhy	0.404702
Bbs9	0	0	0	0	0	0	no_rhy	0.574318	1.61776	4.07717	0	0	Arhy	0.555711
Bbx	0	0	0	0	0	0	no_rhy	0.453414	1.18104	5.83901	1.18104	5.83901	ABsync	0.868335
Bcam	0	0	0	0	0	0	no_rhy	0.539	0	0	0	0	no_rhy	0.519822
Bcan	0	0	0	0	0	0	no_rhy	0.76692	0	0	0	0	no_rhy	0.742756
Bcap29	0	0	0	0	0	0	no_rhy	0.832719	0	0	0	0	no_rhy	0.825304
Bcap31	0	0	0	0	0	0	no_rhy	0.783329	0	0	0	0	no_rhy	0.721212
Bcar1	0	0	0	0	0	0	no_rhy	0.528759	1.76382	1.70651	1.76382	1.70651	ABsync	0.572142
Bcar3	0	0	0	0	0	0	no_rhy	0.727139	0	0	0	0	no_rhy	0.528193
Bcas1	0	0	0	0	0	0	no_rhy	0.658328	0	0	0	0	no_rhy	0.521429
Bcas2	0	0	0	0	0	0	no_rhy	0.783613	0	0	0	0	no_rhy	0.741851
Bcat1	0	0	0	0	0	0	no_rhy	0.715015	0	0	0	0	no_rhy	0.603903
Bcat2	0	0	0	0	0	0	no_rhy	0.682218	0	0	0	0	no_rhy	0.582871
Bccip	0	0	0	0	0	0	no_rhy	0.672655	0	0	0	0	no_rhy	0.366735
Bcdin3d	0	0	0	0	0	0	no_rhy	0.818229	0	0	0	0	no_rhy	0.786706
Bche	0.696709	0.0456095	0.00716197	0.696709	0.0456095	0.00716197	ABsync	0.810591	1.31723	0.275341	1.22047	6.00026	ABdiff	0.935351
Bckdha	0	0	0	0	0	0	no_rhy	0.729511	0	0	0	0	no_rhy	0.560366
Bckdhb	0	0	0	0	0	0	no_rhy	0.624539	0	0	0	0	no_rhy	0.420559
Bckdk	0	0	0	0	0	0	no_rhy	0.710326	0	0	0	0	no_rhy	0.451894
Bcl10	0	0	0	0	0	0	no_rhy	0.792996	0	0	0	0	no_rhy	0.741411
Bcl11a	0	0	0	0	0	0	no_rhy	0.59252	0	0	0	0	no_rhy	0.507296
Bcl11b	0.4215	0.0198251	2.75618	0.4215	0.0203447	2.75618	ABsync	0.702626	6.48304	0.710285	6.48304	0.710285	ABsync	0.443689
Bcl2	0	0	0	0	0	0	no_rhy	0.518383	0	0	1.32866	5.24926	Brhy	0.878371
Bcl2l1	0	0	0	0	0	0	no_rhy	0.765764	0	0	0	0	no_rhy	0.704737
Bcl2l11	0	0	0	0	0	0	no_rhy	0.814952	0	0	0	0	no_rhy	0.800781
Bcl2l12	0	0	0	0	0	0	no_rhy	0.614036	0	0	0	0	no_rhy	0.442856
Bcl2l13	0	0	0	0	0	0	no_rhy	0.779308	0	0	0	0	no_rhy	0.59172
Bcl2l2	0	0	0	0	0	0	no_rhy	0.6784	0	0	0	0	no_rhy	0.509964
Bcl6	0	0	0	0	0	0	no_rhy	0.72933	0	0	0	0	no_rhy	0.586053
Bcl6b	0	0	0	0	0	0	no_rhy	0.610472	0	0	0	0	no_rhy	0.445015
Bcl7a	0	0	0	0	0	0	no_rhy	0.812148	0	0	0	0	no_rhy	0.786849
Bcl7b	0	0	0	0	0	0	no_rhy	0.777293	0	0	0	0	no_rhy	0.715331
Bcl7c	0	0	0	0	0	0	no_rhy	0.456893	4.64917	1.29071	0	0	Arhy	0.817873
Bcl9	0	0	0	0	0	0	no_rhy	0.778075	0	0	0	0	no_rhy	0.745982
Bcl9l	0	0	0	0	0	0	no_rhy	0.718814	0	0	0	0	no_rhy	0.555714
Bclaf3	0.475825	0.0291892	3.34202	0	0	0	Arhy	0.739469	2.99948	0.875952	0	0	Arhy	0.568974
Bcor	0.266887	0.0124145	2.12486	0.266887	0.0124145	2.12486	ABsync	0.819625	4.23122	0.564906	4.23122	0.564906	ABsync	0.801193
Bcorl1	0	0	0	0	0	0	no_rhy	0.607337	0	0	0	0	no_rhy	0.55288
Bcr	0	0	0	0	0	0	no_rhy	0.573401	4.81145	5.94159	0	0	Arhy	0.469675
Bcs1l	0	0	0	0	0	0	no_rhy	0.590624	0	0	0	0	no_rhy	0.397691
Bdh1	0.298703	0.0188021	14.0844	0.298703	0.0188021	14.0844	ABsync	0.419213	1.87173	3.66258	1.87173	3.66258	ABsync	0.699826
Bdh2	0	0	0	0	0	0	no_rhy	0.590847	0	0	0	0	no_rhy	0.328225
Bdp1	0.209676	0.00968297	19.157	0.209676	0.00968297	19.157	ABsync	0.84689	2.63312	5.00462	2.63312	5.00462	ABsync	0.893341
Bean1	0	0	0	0	0	0	no_rhy	0.810596	0	0	0	0	no_rhy	0.762624
Becn1	0	0	0	0	0	0	no_rhy	0.648035	2.36352	1.39277	0	0	Arhy	0.612764
Begain	0	0	0	0	0	0	no_rhy	0.612507	1.73848	2.7976	1.73848	2.7976	ABsync	0.5109
Bend3	0.49278	0.0328191	2.02441	0.49278	0.0328191	2.02441	ABsync	0.857346	1.32313	0.515375	1.32313	0.515375	ABsync	0.919304
Bend5	0	0	0	0	0	0	no_rhy	0.434813	4.00026	1.16228	0	0	Arhy	0.650036
Bend6	0	0	0	0	0	0	no_rhy	0.476583	0	0	0	0	no_rhy	0.558984
Bend7	0	0	0	0	0	0	no_rhy	0.744386	0	0	0	0	no_rhy	0.660578
Bet1	0	0	0	0	0	0	no_rhy	0.629674	0	0	2.11851	4.34511	Brhy	0.721538
Bet1l	0	0	0	0	0	0	no_rhy	0.830104	0	0	0	0	no_rhy	0.813489
Bex2	0	0	0	0	0	0	no_rhy	0.57934	0	0	0	0	no_rhy	0.507446
Bex3	0	0	0	0	0	0	no_rhy	0.631859	0	0	0	0	no_rhy	0.440348
Bex4	0	0	0	0	0	0	no_rhy	0.774572	0	0	0	0	no_rhy	0.639977
Bfar	0.241686	0.0135636	1.78266	0.241686	0.0135636	1.78266	ABsync	0.355729	2.42031	0.495707	2.42031	0.495707	ABsync	0.401021
Bfsp1	0	0	0	0	0	0	no_rhy	0.545155	0	0	0	0	no_rhy	0.35157
Bgn	0	0	0	0	0	0	no_rhy	0.674086	0	0	0	0	no_rhy	0.69802
Bhlhb9	0	0	0	0	0	0	no_rhy	0.413225	6.21751	0.361173	0	0	Arhy	0.789786
Bhlhe22	0	0	0	0	0	0	no_rhy	0.731105	0	0	0	0	no_rhy	0.653545
Bhlhe40	0	0	0	0	0	0	no_rhy	0.759536	0	0	0	0	no_rhy	0.722732
Bhlhe41	0	0	0	0	0	0	no_rhy	0.811093	0	0	0	0	no_rhy	0.799777
Bicc1	0	0	0	0	0	0	no_rhy	0.531444	0	0	0	0	no_rhy	0.591447
Bicd1	0.245453	0.012116	18.6831	0.245453	0.0120166	18.6831	ABsync	0.859968	3.91573	4.90397	3.91573	4.90397	ABsync	0.871895
Bicd2	0	0	0	0	0	0	no_rhy	0.457407	1.72256	4.61791	1.72256	4.61791	ABsync	0.366404
Bicdl1	0.338178	0.0184322	14.0391	0	0	0	Arhy	0.470931	3.25411	3.68313	0	0	Arhy	0.528839
Bicra	0	0	0	0	0	0	no_rhy	0.739219	0	0	0	0	no_rhy	0.696066
Bicral	0.271421	0.0142592	16.5368	0	0	0	Arhy	0.450975	2.3473	4.31723	0	0	Arhy	0.670986
Bid	0.411423	0.0275605	3.63756	0.411423	0.0285317	3.63756	ABsync	0.527842	1.90154	0.993024	1.90154	0.993024	ABsync	0.50136
Bin1	0	0	0	0	0	0	no_rhy	0.687421	0	0	0	0	no_rhy	0.439223
Bin2	0	0	0	0	0	0	no_rhy	0.716824	0	0	0	0	no_rhy	0.55666
Bin3	0	0	0	0	0	0	no_rhy	0.715114	0	0	0	0	no_rhy	0.531985
Birc2	0	0	0	0	0	0	no_rhy	0.671364	0	0	0	0	no_rhy	0.434203
Birc5	0	0	0	0	0	0	no_rhy	0.798854	0	0	0	0	no_rhy	0.760086
Birc6	0.305299	0.0125388	20.5559	0.305299	0.0125388	20.5559	ABsync	0.858299	6.58011	5.41514	6.58011	5.41514	ABsync	0.827595
Bivm	0	0	0	0	0	0	no_rhy	0.768387	0	0	0	0	no_rhy	0.578421
Blcap	0.3252	0.0170647	14.8394	0	0	0	Arhy	0.423038	5.0074	4.01676	5.0074	4.01676	ABsync	0.430277
Bles03	0	0	0	0	0	0	no_rhy	0.522131	0	0	2.18602	2.21545	Brhy	0.430746
Blm	0	0	0	0	0	0	no_rhy	0.595457	0	0	0	0	no_rhy	0.517292
Blmh	0	0	0	0	0	0	no_rhy	0.386317	4.2503	5.12301	4.47626	2.92949	ABdiff	0.350559
Blnk	0	0	0	0	0	0	no_rhy	0.792653	0	0	0	0	no_rhy	0.746108
Bloc1s1	0	0	0	0	0	0	no_rhy	0.810886	0	0	0	0	no_rhy	0.721376
Bloc1s2	0.337037	0.0195287	7.69854	0	0	0	Arhy	0.385067	7.62341	2.0106	0	0	Arhy	0.401063
Bloc1s3	0	0	0	0.940296	0.092798	9.66696	Brhy	0.493898	0	0	3.13249	2.51415	Brhy	0.919277
Bloc1s4	0	0	0	0	0	0	no_rhy	0.760524	0	0	0	0	no_rhy	0.42182
Bloc1s5	0	0	0	0	0	0	no_rhy	0.69853	0	0	0	0	no_rhy	0.389921
Bloc1s6	0	0	0	0	0	0	no_rhy	0.781163	0	0	0	0	no_rhy	0.761249
Blvra	1.03478	0.0826266	2.63674	0	0	0	Arhy	0.617401	4.55182	0.72187	0	0	Arhy	0.658425
Blvrb	0	0	0	0	0	0	no_rhy	0.743546	0	0	0	0	no_rhy	0.583368
Blzf1	0	0	0	0	0	0	no_rhy	0.808487	0	0	0	0	no_rhy	0.760125
Bmf	0	0	0	0	0	0	no_rhy	0.696643	0	0	0	0	no_rhy	0.531693
Bmi1	0	0	0	0	0	0	no_rhy	0.70141	0	0	0	0	no_rhy	0.595471
Bmp1	0	0	0	0	0	0	no_rhy	0.749191	0	0	0	0	no_rhy	0.739392
Bmp3	0	0	0	0	0	0	no_rhy	0.62236	0	0	0	0	no_rhy	0.719595
Bmp6	0	0	0	0	0	0	no_rhy	0.616738	0	0	0	0	no_rhy	0.599813
Bmp7	0	0	0	1.2493	0.104087	1.91318	Brhy	0.786364	0	0	2.55363	0.54201	Brhy	0.545801
Bmper	0.609607	0.0386892	18.0155	0	0	0	Arhy	0.792738	2.13258	4.6963	0	0	Arhy	0.862939
Bmpr1a	0	0	0	0	0	0	no_rhy	0.631265	0	0	0	0	no_rhy	0.463673
Bmpr1b	0	0	0	0	0	0	no_rhy	0.608635	0	0	0	0	no_rhy	0.578068
Bmpr2	0	0	0	0	0	0	no_rhy	0.685878	0	0	0	0	no_rhy	0.532611
Bms1	0	0	0	0	0	0	no_rhy	0.80685	0	0	0	0	no_rhy	0.66001
Bmt2	0	0	0	0	0	0	no_rhy	0.818798	0	0	0	0	no_rhy	0.758041
Bmyc	0.311711	0.0204678	15.8438	0.311711	0.0204678	15.8438	ABsync	0.350507	4.9419	4.81518	6.14337	3.60171	ABdiff	0.583606
Bnip1	0	0	0	0	0	0	no_rhy	0.777966	0	0	0	0	no_rhy	0.706857
Bnip2	0.239373	0.0127521	7.14408	0.239373	0.0127521	7.14408	ABsync	0.430002	5.11157	1.85972	5.11157	1.85972	ABsync	0.497532
Bnip3	0	0	0	0	0	0	no_rhy	0.704489	0	0	0	0	no_rhy	0.576756
Bnip3l	0	0	0	0	0	0	no_rhy	0.618137	0	0	0	0	no_rhy	0.34953
Boc	0	0	0	0	0	0	no_rhy	0.732873	0	0	0	0	no_rhy	0.705282
Bod1	0	0	0	0	0	0	no_rhy	0.801583	0	0	0	0	no_rhy	0.631894
Bod1l1	0.182636	0.00765664	21.8773	0.182636	0.00765664	21.8773	ABsync	0.836696	4.44658	5.75699	4.44658	5.75699	ABsync	0.883162
Bok	0	0	0	0	0	0	no_rhy	0.822048	0	0	0	0	no_rhy	0.799619
Bola1	0	0	0	0	0	0	no_rhy	0.726558	0	0	0	0	no_rhy	0.6232
Bola2	0	0	0	0	0	0	no_rhy	0.780042	0	0	0	0	no_rhy	0.721898
Bola3	0	0	0	0	0	0	no_rhy	0.776711	0	0	0	0	no_rhy	0.677734
Bop1	0	0	0	0	0	0	no_rhy	0.693282	0	0	0	0	no_rhy	0.485435
Bora	0	0	0	0	0	0	no_rhy	0.806561	0	0	0	0	no_rhy	0.793071
Borcs5	0	0	0	0	0	0	no_rhy	0.572861	1.25346	3.51903	1.25346	3.51903	ABsync	0.522068
Borcs6	0	0	0	0	0	0	no_rhy	0.829143	0	0	0	0	no_rhy	0.817968
Borcs7	0	0	0	0	0	0	no_rhy	0.596454	1.55228	2.23298	1.55228	2.23298	ABsync	0.379994
Borcs8	0	0	0	0	0	0	no_rhy	0.488086	4.8639	2.79607	0	0	Arhy	0.412737
Bpgm	0	0	0	0	0	0	no_rhy	0.448148	0	0	8.12597	2.39319	Brhy	0.652336
Bphl	0	0	0	0	0	0	no_rhy	0.751027	0	0	0	0	no_rhy	0.700219
Bpnt1	0	0	0	0	0	0	no_rhy	0.824022	0	0	0	0	no_rhy	0.814623
Braf	0	0	0	0	0	0	no_rhy	0.775864	0	0	0	0	no_rhy	0.663527
Brap	0	0	0	0	0	0	no_rhy	0.682795	0	0	2.59986	3.59091	Brhy	0.504948
Brat1	0	0	0	0	0	0	no_rhy	0.73578	0	0	0	0	no_rhy	0.650338
Brca1	0	0	0	0	0	0	no_rhy	0.725166	0	0	0	0	no_rhy	0.45361
Brca2	0	0	0	0	0	0	no_rhy	0.392778	0	0	0	0	no_rhy	0.278816
Brcc3	0	0	0	0	0	0	no_rhy	0.577961	5.23861	0.25271	0	0	Arhy	0.435848
Brd1	0	0	0	0	0	0	no_rhy	0.765979	0	0	0	0	no_rhy	0.702185
Brd3	0	0	0	0	0	0	no_rhy	0.747683	0	0	0	0	no_rhy	0.610574
Brd4	0	0	0	0	0	0	no_rhy	0.514033	3.77809	6.10678	3.77809	6.10678	ABsync	0.484513
Brd7	0	0	0	0	0	0	no_rhy	0.67376	0	0	0	0	no_rhy	0.392238
Brd8	0.236037	0.0109701	2.29744	0	0	0	Arhy	0.440594	6.2436	0.606024	4.21596	1.93299	ABdiff	0.860801
Brd9	0	0	0	0	0	0	no_rhy	0.811509	0	0	0	0	no_rhy	0.771375
Brf1	0.269085	0.0136577	3.38785	0.269085	0.0137873	3.38785	ABsync	0.817793	5.99194	0.881066	5.99194	0.881066	ABsync	0.764812
Brf2	0	0	0	0	0	0	no_rhy	0.758295	0	0	0	0	no_rhy	0.619244
Bri3	0.404938	0.0266292	5.82337	0	0	0	Arhy	0.466894	3.0362	1.53036	0	0	Arhy	0.839812
Bri3bp	0	0	0	0	0	0	no_rhy	0.703845	0	0	0	0	no_rhy	0.451573
Brinp1	0.278276	0.0133476	15.2368	0.278276	0.0133476	15.2368	ABsync	0.742607	6.5387	3.99297	6.5387	3.99297	ABsync	0.69189
Brinp2	0	0	0	0	0	0	no_rhy	0.44161	0	0	0	0	no_rhy	0.48417
Brinp3	0.332225	0.0191871	19.4156	0.332225	0.0188934	19.4156	ABsync	0.615831	2.65864	5.07719	2.65864	5.07719	ABsync	0.598683
Brix1	0	0	0	0	0	0	no_rhy	0.567561	2.94324	0.811722	0	0	Arhy	0.465301
Brk1	0	0	0	0	0	0	no_rhy	0.563942	3.40122	1.27987	3.40122	1.27987	ABsync	0.706439
Brox	0	0	0	0	0	0	no_rhy	0.796389	0	0	0	0	no_rhy	0.719631
Brpf1	0	0	0	0.235785	0.0124443	5.77218	Brhy	0.434335	0	0	2.08899	1.55085	Brhy	0.799404
Brpf3	0	0	0	0	0	0	no_rhy	0.632503	1.23453	3.99591	0	0	Arhy	0.3662
Brsk1	0	0	0	0	0	0	no_rhy	0.749958	0	0	0	0	no_rhy	0.636413
Brwd1	0	0	0	0	0	0	no_rhy	0.604411	0.94611	5.38781	0.94611	5.38781	ABsync	0.429926
Brwd3	0	0	0	0	0	0	no_rhy	0.706233	0	0	0	0	no_rhy	0.566733
Bscl2	0	0	0	0	0	0	no_rhy	0.788179	0	0	0	0	no_rhy	0.724418
Bsdc1	0	0	0	0	0	0	no_rhy	0.696735	2.80639	0.12902	0	0	Arhy	0.422285
Bsg	0	0	0	0	0	0	no_rhy	0.482864	0	0	0	0	no_rhy	0.374164
Bsn	0.284544	0.0118347	21.0443	0.284544	0.0118347	21.0443	ABsync	0.550497	4.19639	5.54504	4.19639	5.54504	ABsync	0.500845
Bspry	0	0	0	0	0	0	no_rhy	0.467789	0.881454	1.5824	0	0	Arhy	0.796156
Bst2	0	0	0	0	0	0	no_rhy	0.700474	0	0	0	0	no_rhy	0.685634
Btaf1	0.296825	0.0150284	14.9477	0.350137	0.0177276	19.7895	ABdiff	0.798121	1.84198	3.89648	2.27377	5.19855	ABdiff	0.993155
Btbd1	0	0	0	0	0	0	no_rhy	0.607288	0	0	7.08241	3.42612	Brhy	0.548623
Btbd10	0	0	0	0	0	0	no_rhy	0.382733	2.83986	2.63969	2.83986	2.63969	ABsync	0.551046
Btbd17	0	0	0	0	0	0	no_rhy	0.751731	0	0	0	0	no_rhy	0.719419
Btbd19	0	0	0	0	0	0	no_rhy	0.664023	0	0	0	0	no_rhy	0.432592
Btbd2	0	0	0	0	0	0	no_rhy	0.597593	5.73504	0.0629437	0	0	Arhy	0.428327
Btbd3	0.230338	0.0122153	17.6177	0.230338	0.0122153	17.6177	ABsync	0.661676	3.74126	4.61165	3.74126	4.61165	ABsync	0.715442
Btbd6	0	0	0	0	0	0	no_rhy	0.543953	4.0796	3.9946	0	0	Arhy	0.629553
Btbd7	0	0	0	0	0	0	no_rhy	0.480848	1.88443	1.12412	1.88443	1.12412	ABsync	0.590762
Btbd8	0	0	0	0	0	0	no_rhy	0.768533	0	0	0	0	no_rhy	0.65052
Btbd9	0	0	0	0	0	0	no_rhy	0.789736	0	0	0	0	no_rhy	0.60936
Btd	0	0	0	0	0	0	no_rhy	0.443355	0	0	2.26986	3.2891	Brhy	0.596048
Btf3	0	0	0	0	0	0	no_rhy	0.795739	0	0	0	0	no_rhy	0.718673
Btf3l4	0	0	0	0.420971	0.0262444	8.34098	Brhy	0.528327	0	0	13.6009	2.18655	Brhy	0.736893
Btg1	0.163514	0.00793978	14.9015	0.163514	0.00793978	14.9015	ABsync	0.518459	7.91954	3.88632	7.91954	3.88632	ABsync	0.597065
Btg2	0.34656	0.0206515	2.85282	0.34656	0.0206515	2.85282	ABsync	0.574128	2.60093	0.734003	2.60093	0.734003	ABsync	0.515814
Btg3	0	0	0	0	0	0	no_rhy	0.815841	0	0	0	0	no_rhy	0.798664
Btrc	0	0	0	0	0	0	no_rhy	0.737185	0	0	0	0	no_rhy	0.485421
Bub1	0	0	0	0	0	0	no_rhy	0.700604	0	0	0	0	no_rhy	0.674459
Bub1b	0	0	0	0	0	0	no_rhy	0.746639	0	0	0	0	no_rhy	0.678519
Bub3	0.213669	0.0119575	12.3648	0.213669	0.0119575	12.3648	ABsync	0.406742	2.20481	3.21159	2.20481	3.21159	ABsync	0.761863
Bud13	0	0	0	0	0	0	no_rhy	0.659483	0	0	0	0	no_rhy	0.562857
Bud23	0	0	0	0	0	0	no_rhy	0.781009	0	0	0	0	no_rhy	0.743166
Bud31	0	0	0	0	0	0	no_rhy	0.828201	0	0	0	0	no_rhy	0.80453
Bysl	0	0	0	0	0	0	no_rhy	0.796464	0	0	0	0	no_rhy	0.711723
Bzw1	0	0	0	0	0	0	no_rhy	0.69852	0	0	0	0	no_rhy	0.376002
Bzw2	0	0	0	0	0	0	no_rhy	0.580274	0	0	0	0	no_rhy	0.544025
C1d	0	0	0	0	0	0	no_rhy	0.442591	1.57893	3.55246	1.57893	3.55246	ABsync	0.545674
C1galt1	0	0	0	0	0	0	no_rhy	0.415607	0	0	1.16553	4.24102	Brhy	0.700195
C1galt1c1	0	0	0	0	0	0	no_rhy	0.809902	0	0	0	0	no_rhy	0.774194
C1qa	0	0	0	1.09623	0.0907007	1.52311	Brhy	0.85519	0	0	4.00323	0.456924	Brhy	0.88263
C1qb	0	0	0	0	0	0	no_rhy	0.720846	0	0	0	0	no_rhy	0.681287
C1qbp	0	0	0	0	0	0	no_rhy	0.808694	0	0	0	0	no_rhy	0.67985
C1qc	0	0	0	0.843605	0.0684925	0.0111067	Brhy	0.366582	0	0	3.27932	0.0676953	Brhy	0.374773
C1ql3	1.06284	0.100311	18.9533	0	0	0	Arhy	0.559148	3.44664	4.97597	0	0	Arhy	0.554686
C1qtnf2	0	0	0	0	0	0	no_rhy	0.798475	0	0	0	0	no_rhy	0.776692
C1qtnf4	0	0	0	0	0	0	no_rhy	0.486378	9.52204	6.23002	0	0	Arhy	0.42829
C1qtnf5	0	0	0	0	0	0	no_rhy	0.624722	0	0	1.4468	2.69131	Brhy	0.53813
C1qtnf6	0	0	0	0	0	0	no_rhy	0.604875	0	0	0	0	no_rhy	0.705086
C1r	0	0	0	0	0	0	no_rhy	0.397576	0.973151	1.18002	0.973151	1.18002	ABsync	0.336479
C1s	0	0	0	0	0	0	no_rhy	0.369877	0	0	0	0	no_rhy	0.438008
C2cd2	0	0	0	0	0	0	no_rhy	0.382174	0	0	0	0	no_rhy	0.338737
C2cd2l	0	0	0	0	0	0	no_rhy	0.511328	0	0	0	0	no_rhy	0.413017
C2cd3	0.304257	0.0152445	23.3067	0	0	0	Arhy	0.562955	2.52888	6.13293	0	0	Arhy	0.501398
C2cd4b	0	0	0	0	0	0	no_rhy	0.743667	0	0	0	0	no_rhy	0.559606
C2cd4c	0	0	0	0	0	0	no_rhy	0.425856	0	0	2.86139	3.18952	Brhy	0.396782
C2cd4d	0	0	0	0	0	0	no_rhy	0.784884	0	0	0	0	no_rhy	0.655147
C2cd5	0	0	0	0	0	0	no_rhy	0.556795	0	0	0	0	no_rhy	0.384073
C8g	0	0	0	0	0	0	no_rhy	0.619131	1.21527	3.11873	1.21527	3.11873	ABsync	0.526666
Caap1	0	0	0	0	0	0	no_rhy	0.675214	1.70148	3.54526	1.70148	3.54526	ABsync	0.459336
Cab39	0	0	0	0.1786	0.00789883	13.6731	Brhy	0.404189	4.95765	1.34321	6.8687	3.542	ABdiff	0.392126
Cab39l	0	0	0	0	0	0	no_rhy	0.687204	0	0	0	0	no_rhy	0.66744
Cabin1	0	0	0	0	0	0	no_rhy	0.370241	2.16774	5.76875	0	0	Arhy	0.611417
Cables1	0	0	0	0	0	0	no_rhy	0.617138	0	0	0	0	no_rhy	0.434477
Cables2	0	0	0	0	0	0	no_rhy	0.759468	0	0	0	0	no_rhy	0.727302
Cabp1	0	0	0	0	0	0	no_rhy	0.781416	0	0	0	0	no_rhy	0.764173
Cabp4	0	0	0	0	0	0	no_rhy	0.687791	0	0	0	0	no_rhy	0.572583
Cabyr	0	0	0	0	0	0	no_rhy	0.796275	0	0	0	0	no_rhy	0.638956
Cacfd1	0	0	0	0	0	0	no_rhy	0.58969	1.57312	6.2137	1.2174	1.98869	ABdiff	0.435298
Cachd1	0	0	0	0	0	0	no_rhy	0.574569	0	0	2.45782	3.33698	Brhy	0.471755
Cacna1a	0	0	0	0.490809	0.0238678	21.4227	Brhy	0.818117	0	0	3.92244	5.61113	Brhy	0.799599
Cacna1b	0	0	0	0.27792	0.0129271	20.4761	Brhy	0.449661	0	0	2.97664	5.37409	Brhy	0.501389
Cacna1c	0.324884	0.0164314	20.7129	0.324884	0.0162555	20.7129	ABsync	0.497302	1.32848	5.57955	3.31554	5.37663	ABdiff	0.545697
Cacna1d	0.276179	0.0124921	18.5039	0.476325	0.0213083	22.7929	ABdiff	0.72801	3.43225	4.85534	6.47655	5.96586	ABdiff	0.676362
Cacna1e	0.500939	0.0206977	18.8978	0.500939	0.0203161	18.8978	ABsync	0.540087	17.7359	4.9841	17.7359	4.9841	ABsync	0.596977
Cacna1g	0.368409	0.0162174	15.7369	0	0	0	Arhy	0.812711	7.10377	4.09302	0	0	Arhy	0.678093
Cacna1h	0	0	0	0.438708	0.0230725	22.8473	Brhy	0.470655	1.64784	0.214778	1.64784	0.214778	ABsync	0.3188
Cacna1i	0.482864	0.0245549	16.5805	0	0	0	Arhy	0.886378	3.62505	4.34146	0	0	Arhy	0.856914
Cacna2d1	0	0	0	0	0	0	no_rhy	0.435535	6.98242	0.448795	6.98242	0.448795	ABsync	0.305067
Cacna2d2	0	0	0	0	0	0	no_rhy	0.588957	0	0	0	0	no_rhy	0.508492
Cacna2d3	0.300396	0.0132521	17.085	0	0	0	Arhy	0.431829	0	0	0	0	no_rhy	0.408669
Cacnb1	0	0	0	0	0	0	no_rhy	0.829929	0	0	0	0	no_rhy	0.813238
Cacnb2	0	0	0	0	0	0	no_rhy	0.595544	2.23258	1.80847	0	0	Arhy	0.455641
Cacnb3	0	0	0	0	0	0	no_rhy	0.78354	0	0	0	0	no_rhy	0.759707
Cacnb4	0.328435	0.0197573	17.2954	0.328435	0.0197573	17.2954	ABsync	0.415483	1.52114	4.54992	1.52114	4.54992	ABsync	0.433191
Cacng2	0	0	0	0	0	0	no_rhy	0.749181	0	0	0	0	no_rhy	0.735427
Cacng3	0	0	0	0	0	0	no_rhy	0.401972	0	0	0	0	no_rhy	0.409354
Cacng4	0	0	0	0	0	0	no_rhy	0.778505	0	0	0	0	no_rhy	0.748671
Cacng7	0	0	0	0	0	0	no_rhy	0.785094	0	0	0	0	no_rhy	0.741182
Cacng8	0	0	0	0	0	0	no_rhy	0.800899	0	0	0	0	no_rhy	0.735652
Cactin	0	0	0	0	0	0	no_rhy	0.722088	0	0	0	0	no_rhy	0.443365
Cacul1	0	0	0	0	0	0	no_rhy	0.822125	0	0	0	0	no_rhy	0.798099
Cacybp	0	0	0	0	0	0	no_rhy	0.711196	0	0	0	0	no_rhy	0.673917
Cad	0.25136	0.0128463	15.5012	0	0	0	Arhy	0.351632	1.87422	4.03608	0	0	Arhy	0.392251
Cadm1	0.214952	0.00901227	14.8999	0.214952	0.00892934	14.8999	ABsync	0.406032	0	0	0	0	no_rhy	0.342885
Cadm2	0.39097	0.024671	22.5586	0.39097	0.024671	22.5586	ABsync	0.318164	0	0	0	0	no_rhy	0.416634
Cadm3	0	0	0	0	0	0	no_rhy	0.779179	0	0	0	0	no_rhy	0.748012
Cadm4	0	0	0	0.254016	0.0115885	8.24538	Brhy	0.699911	0	0	20.675	2.16634	Brhy	0.738713
Cadps	0.157668	0.00717619	19.58	0.157668	0.00717619	19.58	ABsync	0.528528	5.26595	5.15617	5.26595	5.15617	ABsync	0.729525
Cadps2	0.347743	0.0169466	17.3706	0	0	0	Arhy	0.456874	5.66221	4.58885	0	0	Arhy	0.397336
Cage1	0	0	0	0	0	0	no_rhy	0.756013	0	0	0	0	no_rhy	0.686787
Calb1	0.340314	0.0200376	11.9326	0.340314	0.0200376	11.9326	ABsync	0.486669	4.2397	3.10207	4.2397	3.10207	ABsync	0.502257
Calb2	0	0	0	0.534571	0.0321512	17.1462	Brhy	0.506953	0	0	6.8278	4.47187	Brhy	0.47229
Calcr	0	0	0	0	0	0	no_rhy	0.40992	0	0	0	0	no_rhy	0.494523
Calcrl	0	0	0	0	0	0	no_rhy	0.788136	0	0	0	0	no_rhy	0.786352
Cald1	0	0	0	0	0	0	no_rhy	0.424818	0	0	0	0	no_rhy	0.410298
Calhm4	0	0	0	0	0	0	no_rhy	0.537084	1.66906	4.99585	0	0	Arhy	0.456842
Calm1	0	0	0	0.153353	0.00567874	14.1809	Brhy	0.492655	0	0	71.5754	3.66822	Brhy	0.683284
Calm2	0	0	0	0.153353	0.00567874	14.1809	Brhy	0.492655	0	0	56.2674	3.59406	Brhy	0.597511
Calm3	0	0	0	0.153353	0.00567874	14.1809	Brhy	0.492655	0	0	0	0	no_rhy	0.407783
Caln1	0	0	0	0	0	0	no_rhy	0.645922	0	0	0	0	no_rhy	0.489134
Calr	0.269926	0.0102828	17.4976	0.269926	0.0102828	17.4976	ABsync	0.614582	73.1782	4.57623	73.1782	4.57623	ABsync	0.60018
Calu	0	0	0	0	0	0	no_rhy	0.665288	0	0	0	0	no_rhy	0.63297
Caly	0	0	0	0	0	0	no_rhy	0.737431	0	0	0	0	no_rhy	0.700658
Camk1	0	0	0	0	0	0	no_rhy	0.786625	0	0	0	0	no_rhy	0.755092
Camk1d	0.36568	0.0230826	18.49	0.36568	0.022457	18.49	ABsync	0.650924	1.40654	4.4488	1.28908	5.35298	ABdiff	0.704213
Camk1g	0	0	0	0	0	0	no_rhy	0.512279	2.18402	2.43013	2.18496	3.80256	ABdiff	0.422731
Camk2a	0	0	0	0	0	0	no_rhy	0.465774	5.72039	0.913698	5.72039	0.913698	ABsync	0.409257
Camk2b	0	0	0	0	0	0	no_rhy	0.617827	0	0	0	0	no_rhy	0.398717
Camk2d	0.318149	0.0165128	14.1658	0.318149	0.0163014	14.1658	ABsync	0.392901	2.5443	3.21391	5.53307	3.92782	ABdiff	0.615757
Camk2g	0	0	0	0	0	0	no_rhy	0.614927	0	0	0	0	no_rhy	0.369352
Camk2n1	0	0	0	0	0	0	no_rhy	0.502055	0	0	0	0	no_rhy	0.445142
Camk2n2	0	0	0	0	0	0	no_rhy	0.812074	0	0	0	0	no_rhy	0.78944
Camk4	0	0	0	0	0	0	no_rhy	0.615325	0	0	0	0	no_rhy	0.607051
Camkk1	0	0	0	0	0	0	no_rhy	0.642199	1.19491	4.06589	0	0	Arhy	0.816319
Camkk2	0	0	0	0	0	0	no_rhy	0.701261	0	0	0	0	no_rhy	0.604721
Camkmt	0	0	0	0	0	0	no_rhy	0.827988	0	0	0	0	no_rhy	0.803645
Camkv	0	0	0	0	0	0	no_rhy	0.453025	7.47	1.16125	0	0	Arhy	0.655609
Camlg	0	0	0	0.331433	0.0184963	7.38482	Brhy	0.492855	0	0	7.06022	1.93279	Brhy	0.64715
Camsap1	0	0	0	0	0	0	no_rhy	0.749304	0	0	0	0	no_rhy	0.615927
Camsap2	0	0	0	0	0	0	no_rhy	0.75694	0	0	0	0	no_rhy	0.749422
Camsap3	0	0	0	0	0	0	no_rhy	0.423512	0	0	3.51982	2.64014	Brhy	0.450321
Camta1	0	0	0	0	0	0	no_rhy	0.617225	0	0	0	0	no_rhy	0.567921
Camta2	0.287242	0.0150312	12.6969	0	0	0	Arhy	0.247617	2.72787	3.32211	2.62382	5.15075	ABdiff	0.37674
Cand1	0	0	0	0	0	0	no_rhy	0.627576	0	0	0	0	no_rhy	0.435333
Cand2	0.285979	0.0154806	18.8462	0	0	0	Arhy	0.471359	2.2219	4.94009	0	0	Arhy	0.793491
Cant1	0	0	0	0	0	0	no_rhy	0.784575	0	0	0	0	no_rhy	0.702119
Canx	0.110006	0.00425757	17.8808	0.110006	0.00425757	17.8808	ABsync	0.325851	13.5549	5.02751	0	0	Arhy	0.372008
Cap1	0	0	0	0	0	0	no_rhy	0.627416	4.83483	2.05197	4.83483	2.05197	ABsync	0.358695
Cap2	0	0	0	0	0	0	no_rhy	0.57604	1.3269	6.02937	0	0	Arhy	0.589932
Capg	0.868001	0.0745286	17.7977	0.868001	0.0745286	17.7977	ABsync	0.463921	0	0	0	0	no_rhy	0.451175
Capn10	0.259628	0.0143257	11.5882	0.259628	0.0143257	11.5882	ABsync	0.484144	3.4737	3.02416	3.4737	3.02416	ABsync	0.591364
Capn15	0	0	0	0	0	0	no_rhy	0.801635	0	0	0	0	no_rhy	0.791251
Capn2	0	0	0	0	0	0	no_rhy	0.756421	0	0	0	0	no_rhy	0.678055
Capn5	0	0	0	0	0	0	no_rhy	0.818211	0	0	0	0	no_rhy	0.80056
Capn6	0	0	0	0	0	0	no_rhy	0.765638	0	0	0	0	no_rhy	0.770151
Capn7	0	0	0	0	0	0	no_rhy	0.505249	2.69679	1.93703	0	0	Arhy	0.510599
Caprin1	0	0	0	0	0	0	no_rhy	0.518302	15.4934	0.878663	0	0	Arhy	0.559189
Capsl	1.25328	0.133154	2.91578	1.36049	0.13114	16.4885	ABdiff	0.63678	2.02401	0.741286	3.22964	4.3799	ABdiff	0.845731
Capza1	0	0	0	0	0	0	no_rhy	0.817125	0	0	0	0	no_rhy	0.774582
Capza2	0	0	0	0	0	0	no_rhy	0.817417	0	0	0	0	no_rhy	0.742095
Capzb	0	0	0	0	0	0	no_rhy	0.657899	0	0	0	0	no_rhy	0.397293
Car10	0	0	0	0	0	0	no_rhy	0.568942	0	0	0	0	no_rhy	0.670437
Car2	0	0	0	0	0	0	no_rhy	0.700861	0	0	0	0	no_rhy	0.648102
Card10	0.79185	0.0683225	4.64268	0.79185	0.0683225	4.64268	ABsync	0.701642	0.748312	1.26365	0.748312	1.26365	ABsync	0.699527
Card19	0	0	0	0	0	0	no_rhy	0.738111	0	0	0	0	no_rhy	0.688604
Card6	0	0	0	0	0	0	no_rhy	0.681794	0	0	0	0	no_rhy	0.617396
Card9	0	0	0	0	0	0	no_rhy	0.819314	0	0	0	0	no_rhy	0.802056
Carf	0	0	0	0	0	0	no_rhy	0.536891	0	0	1.15111	1.46095	Brhy	0.72222
Carhsp1	0	0	0	0	0	0	no_rhy	0.583015	0	0	0	0	no_rhy	0.52776
Carm1	0	0	0	0	0	0	no_rhy	0.756916	0	0	0	0	no_rhy	0.667803
Carmil1	0.190327	0.00932441	19.0128	0.190327	0.00932441	19.0128	ABsync	0.481075	2.42134	4.96768	2.42134	4.96768	ABsync	0.561642
Carmil2	0	0	0	0	0	0	no_rhy	0.551981	0	0	0	0	no_rhy	0.392441
Carmil3	0	0	0	0	0	0	no_rhy	0.801472	0	0	0	0	no_rhy	0.802727
Carnmt1	0.611637	0.0462254	14.0594	0	0	0	Arhy	0.379176	2.54692	3.69197	1.43839	4.78176	ABdiff	0.942521
Cars	0	0	0	0	0	0	no_rhy	0.617498	2.73498	4.50602	0	0	Arhy	0.509538
Cars2	0	0	0	0	0	0	no_rhy	0.703598	0	0	0	0	no_rhy	0.531127
Casc1	0.638846	0.0427709	19.0468	0	0	0	Arhy	0.67776	2.48848	4.95435	0	0	Arhy	0.634262
Casc3	0	0	0	0	0	0	no_rhy	0.77795	0	0	0	0	no_rhy	0.704653
Casc4	0	0	0	0	0	0	no_rhy	0.650009	0	0	0	0	no_rhy	0.557193
Cask	0	0	0	0	0	0	no_rhy	0.63543	0	0	0	0	no_rhy	0.487977
Caskin1	0.180859	0.0080656	15.2687	0.180859	0.0080656	15.2687	ABsync	0.515003	4.08206	3.98311	4.08206	3.98311	ABsync	0.525449
Caskin2	0	0	0	0	0	0	no_rhy	0.787498	0	0	0	0	no_rhy	0.685808
Casp2	0	0	0	0	0	0	no_rhy	0.771908	0	0	0	0	no_rhy	0.666068
Casp3	0	0	0	0	0	0	no_rhy	0.733609	0	0	0	0	no_rhy	0.660407
Casp4	0	0	0	0	0	0	no_rhy	0.762595	0	0	0	0	no_rhy	0.695097
Casp7	0	0	0	0	0	0	no_rhy	0.75356	0	0	0	0	no_rhy	0.671987
Casp8ap2	0	0	0	0	0	0	no_rhy	0.40691	1.44543	0.541345	0	0	Arhy	0.409816
Casp9	0	0	0	0	0	0	no_rhy	0.693977	0.96484	1.72304	0	0	Arhy	0.522
Casq1	0	0	0	0	0	0	no_rhy	0.755742	0.543522	3.22837	0	0	Arhy	0.414494
Casr	0.750674	0.0606588	15.9766	0.750674	0.0606588	15.9766	ABsync	0.558377	0.586482	4.21425	0.586482	4.21425	ABsync	0.670454
Cast	0	0	0	0	0	0	no_rhy	0.428985	0	0	0	0	no_rhy	0.435887
Castor2	0	0	0	0	0	0	no_rhy	0.76797	0	0	0	0	no_rhy	0.62871
Casz1	0	0	0	0	0	0	no_rhy	0.777872	0	0	0	0	no_rhy	0.77902
Cat	0	0	0	0	0	0	no_rhy	0.467686	4.27402	0.788577	3.40812	2.33968	ABdiff	0.440228
Catip	0	0	0	0	0	0	no_rhy	0.756609	0	0	0	0	no_rhy	0.695823
Catsper2	0	0	0	0	0	0	no_rhy	0.364222	0.796716	6.16392	0.796716	6.16392	ABsync	0.449896
Catsperg	0	0	0	0	0	0	no_rhy	0.44241	0.865378	5.10516	0.865378	5.10516	ABsync	0.418306
Cav1	0	0	0	0	0	0	no_rhy	0.630031	0	0	0	0	no_rhy	0.534896
Cav2	0	0	0	0	0	0	no_rhy	0.428771	0	0	0	0	no_rhy	0.497358
Cavin1	0	0	0	0	0	0	no_rhy	0.56606	0	0	0	0	no_rhy	0.574794
Cavin2	0.551328	0.0395539	4.16306	0.551328	0.0395539	4.16306	ABsync	0.418283	0	0	0	0	no_rhy	0.411809
Cavin3	0	0	0	0	0	0	no_rhy	0.635219	0	0	0	0	no_rhy	0.601225
Cavin4	0	0	0	0	0	0	no_rhy	0.806942	0	0	0	0	no_rhy	0.780096
Cbarp	0	0	0	0	0	0	no_rhy	0.422977	0	0	14.9591	2.42773	Brhy	0.649095
Cbfa2t2	0	0	0	0	0	0	no_rhy	0.784941	0	0	0	0	no_rhy	0.642755
Cbfa2t3	0	0	0	0	0	0	no_rhy	0.790068	0	0	0	0	no_rhy	0.766941
Cbfb	0	0	0	0	0	0	no_rhy	0.818917	0	0	0	0	no_rhy	0.789798
Cbl	0	0	0	0	0	0	no_rhy	0.711553	0	0	0	0	no_rhy	0.539748
Cblb	0	0	0	0	0	0	no_rhy	0.69551	0	0	0	0	no_rhy	0.586959
Cbll1	0	0	0	0	0	0	no_rhy	0.75764	0	0	0	0	no_rhy	0.667745
Cbln1	1.00294	0.0535751	6.93114	0.777546	0.0445134	0.0809026	ABdiff	0.641304	14.5515	1.84064	0	0	Arhy	0.529747
Cbln2	0	0	0	0	0	0	no_rhy	0.592728	0	0	0	0	no_rhy	0.644983
Cbln4	0	0	0	0	0	0	no_rhy	0.487545	0	0	0	0	no_rhy	0.426115
Cbr3	0	0	0	0	0	0	no_rhy	0.717373	0	0	0	0	no_rhy	0.435269
Cbr4	0	0	0	0	0	0	no_rhy	0.537466	1.33703	0.522105	1.33703	0.522105	ABsync	0.633418
Cbs	0	0	0	0	0	0	no_rhy	0.650954	0	0	0	0	no_rhy	0.594108
Cbwd1	0	0	0	0	0	0	no_rhy	0.835868	0	0	0	0	no_rhy	0.829209
Cbx1	0	0	0	0	0	0	no_rhy	0.702753	0	0	0	0	no_rhy	0.626715
Cbx2	0	0	0	0	0	0	no_rhy	0.653728	0.673495	2.18783	0.673495	2.18783	ABsync	0.433608
Cbx3	0	0	0	0	0	0	no_rhy	0.607372	6.99694	1.26849	5.4419	3.44301	ABdiff	0.686823
Cbx4	0	0	0	0	0	0	no_rhy	0.563788	0	0	0	0	no_rhy	0.430636
Cbx5	0.209244	0.00890705	1.3091	0	0	0	Arhy	0.756111	29.07	0.352962	0	0	Arhy	0.804226
Cbx6	0	0	0	0	0	0	no_rhy	0.413981	4.31375	4.13189	4.31375	4.13189	ABsync	0.573567
Cbx8	0	0	0	0	0	0	no_rhy	0.651241	0	0	0	0	no_rhy	0.478468
Cby1	0	0	0	0	0	0	no_rhy	0.735963	0	0	0	0	no_rhy	0.651017
Cc2d1a	0	0	0	0	0	0	no_rhy	0.786072	0	0	0	0	no_rhy	0.767159
Cc2d1b	0	0	0	0	0	0	no_rhy	0.734126	0	0	0	0	no_rhy	0.685417
Cc2d2a	0	0	0	0	0	0	no_rhy	0.532378	0	0	0	0	no_rhy	0.479888
Ccar1	0	0	0	0	0	0	no_rhy	0.46787	2.65878	3.0038	2.65878	3.0038	ABsync	0.533726
Ccar2	0	0	0	0.207235	0.00930545	8.50284	Brhy	0.676792	3.4352	0.978988	7.73273	2.23052	ABdiff	0.905736
Ccdc102a	0	0	0	0	0	0	no_rhy	0.694628	0	0	0	0	no_rhy	0.693581
Ccdc106	0	0	0	0	0	0	no_rhy	0.799497	0	0	0	0	no_rhy	0.75201
Ccdc112	0	0	0	0	0	0	no_rhy	0.806267	0	0	0	0	no_rhy	0.719926
Ccdc113	0	0	0	0	0	0	no_rhy	0.485725	0	0	1.78515	3.4592	Brhy	0.728205
Ccdc114	0.502869	0.0383893	18.9946	0.502869	0.0383893	18.9946	ABsync	0.419271	1.07106	4.92395	1.07106	4.92395	ABsync	0.5922
Ccdc115	0	0	0	0	0	0	no_rhy	0.68239	1.98762	4.45245	0	0	Arhy	0.556241
Ccdc117	0	0	0	0	0	0	no_rhy	0.694852	0	0	0	0	no_rhy	0.596982
Ccdc12	0	0	0	0	0	0	no_rhy	0.314477	6.08862	0.695442	5.20903	2.18222	ABdiff	0.576667
Ccdc120	0	0	0	0	0	0	no_rhy	0.644271	0	0	0	0	no_rhy	0.536726
Ccdc124	0	0	0	0	0	0	no_rhy	0.430736	6.34521	0.211612	0	0	Arhy	0.504302
Ccdc125	0	0	0	0	0	0	no_rhy	0.618108	0	0	0	0	no_rhy	0.470439
Ccdc126	0	0	0	0	0	0	no_rhy	0.64284	0.604999	4.27787	0.604999	4.27787	ABsync	0.491666
Ccdc127	0	0	0	0	0	0	no_rhy	0.586041	2.20698	3.95047	2.20698	3.95047	ABsync	0.410586
Ccdc13	0	0	0	0	0	0	no_rhy	0.656919	0	0	1.43156	1.35232	Brhy	0.444522
Ccdc130	0	0	0	0	0	0	no_rhy	0.801816	0	0	0	0	no_rhy	0.768443
Ccdc134	0	0	0	0	0	0	no_rhy	0.83353	0	0	0	0	no_rhy	0.829083
Ccdc136	0	0	0	0	0	0	no_rhy	0.710508	0	0	0	0	no_rhy	0.731836
Ccdc137	0	0	0	0	0	0	no_rhy	0.812057	0	0	0	0	no_rhy	0.7751
Ccdc138	0	0	0	0	0	0	no_rhy	0.771643	0	0	0	0	no_rhy	0.708151
Ccdc14	0.499316	0.0372832	22.5169	0.499316	0.0372832	22.5169	ABsync	0.535351	0.579619	5.95638	0.579619	5.95638	ABsync	0.721528
Ccdc141	0	0	0	0	0	0	no_rhy	0.557178	0	0	0	0	no_rhy	0.486893
Ccdc148	0	0	0	0	0	0	no_rhy	0.778208	0	0	0	0	no_rhy	0.607839
Ccdc149	0	0	0	0	0	0	no_rhy	0.687191	0	0	0	0	no_rhy	0.597774
Ccdc15	0	0	0	0	0	0	no_rhy	0.585885	1.91328	5.69832	0	0	Arhy	0.603544
Ccdc151	0	0	0	0	0	0	no_rhy	0.692607	0	0	0	0	no_rhy	0.378103
Ccdc152	0	0	0	0	0	0	no_rhy	0.66948	0	0	0	0	no_rhy	0.564046
Ccdc153	0	0	0	0	0	0	no_rhy	0.825434	0	0	0	0	no_rhy	0.81701
Ccdc157	0	0	0	0	0	0	no_rhy	0.732095	0	0	0	0	no_rhy	0.66651
Ccdc159	0	0	0	0	0	0	no_rhy	0.692596	0	0	0	0	no_rhy	0.407966
Ccdc160	0	0	0	0	0	0	no_rhy	0.718073	0	0	0	0	no_rhy	0.584362
Ccdc163	0	0	0	0	0	0	no_rhy	0.598143	0.621416	1.37923	0.621416	1.37923	ABsync	0.547095
Ccdc166	0	0	0	1.36923	0.1438	12.663	Brhy	0.33364	0	0	1.20756	3.27944	Brhy	0.377462
Ccdc167	0	0	0	0	0	0	no_rhy	0.791273	0	0	0	0	no_rhy	0.644817
Ccdc17	0	0	0	0	0	0	no_rhy	0.730679	0	0	0	0	no_rhy	0.519331
Ccdc173	0	0	0	0	0	0	no_rhy	0.590583	0	0	0	0	no_rhy	0.439506
Ccdc174	0	0	0	0	0	0	no_rhy	0.482852	4.79721	4.76429	0	0	Arhy	0.458088
Ccdc175	0	0	0	0	0	0	no_rhy	0.635776	0	0	0	0	no_rhy	0.541018
Ccdc177	0	0	0	0.39551	0.022821	7.66964	Brhy	0.418442	3.35559	5.22851	4.44186	2.01306	ABdiff	0.377563
Ccdc18	0	0	0	0	0	0	no_rhy	0.600693	0	0	0.511124	6.20928	Brhy	0.901948
Ccdc181	0	0	0	0	0	0	no_rhy	0.412534	9.1452	0.323636	0	0	Arhy	0.418344
Ccdc184	0	0	0	0	0	0	no_rhy	0.511624	0	0	0	0	no_rhy	0.406753
Ccdc186	0	0	0	0	0	0	no_rhy	0.745959	0	0	0	0	no_rhy	0.709452
Ccdc189	0	0	0	0	0	0	no_rhy	0.641008	0	0	0	0	no_rhy	0.404905
Ccdc190	0	0	0	0	0	0	no_rhy	0.703008	0	0	0	0	no_rhy	0.701001
Ccdc191	0	0	0	0	0	0	no_rhy	0.73825	0	0	0	0	no_rhy	0.711769
Ccdc22	0	0	0	0	0	0	no_rhy	0.792094	0	0	0	0	no_rhy	0.705805
Ccdc25	0.332141	0.018981	2.26012	0	0	0	Arhy	0.485823	3.90323	0.60637	0	0	Arhy	0.59176
Ccdc28a	0	0	0	0	0	0	no_rhy	0.825375	0	0	0	0	no_rhy	0.80379
Ccdc28b	0	0	0	0	0	0	no_rhy	0.390087	0	0	8.56552	2.69279	Brhy	0.607902
Ccdc3	0	0	0	1.52598	0.154028	2.09059	Brhy	0.43654	0	0	3.52179	0.610541	Brhy	0.312436
Ccdc32	0	0	0	0	0	0	no_rhy	0.741939	1.10657	1.53916	0	0	Arhy	0.616369
Ccdc33	0	0	0	0	0	0	no_rhy	0.819238	0	0	0	0	no_rhy	0.80967
Ccdc34	0.320322	0.0175091	20.4898	0	0	0	Arhy	0.410078	4.13516	5.39388	0	0	Arhy	0.337444
Ccdc39	0	0	0	0	0	0	no_rhy	0.811012	0	0	0	0	no_rhy	0.784531
Ccdc40	0	0	0	0	0	0	no_rhy	0.362749	2.31851	5.13891	1.87955	2.04986	ABdiff	0.5744
Ccdc43	0	0	0	0	0	0	no_rhy	0.821466	0	0	0	0	no_rhy	0.797853
Ccdc47	0	0	0	0	0	0	no_rhy	0.738581	4.0793	2.15134	0	0	Arhy	0.354313
Ccdc50	0	0	0	0	0	0	no_rhy	0.668026	0	0	0	0	no_rhy	0.56147
Ccdc51	0	0	0	0	0	0	no_rhy	0.779068	0	0	0	0	no_rhy	0.669104
Ccdc58	0	0	0	0	0	0	no_rhy	0.77789	0	0	0	0	no_rhy	0.695022
Ccdc59	0	0	0	0	0	0	no_rhy	0.734801	0	0	0	0	no_rhy	0.602963
Ccdc6	0	0	0	0	0	0	no_rhy	0.754174	0	0	0	0	no_rhy	0.658129
Ccdc61	0	0	0	0	0	0	no_rhy	0.574262	0	0	1.20849	3.27473	Brhy	0.580338
Ccdc62	0	0	0	0	0	0	no_rhy	0.679722	0	0	0	0	no_rhy	0.667464
Ccdc65	0	0	0	0	0	0	no_rhy	0.66286	0	0	0	0	no_rhy	0.448842
Ccdc66	0	0	0	0	0	0	no_rhy	0.61597	0	0	0	0	no_rhy	0.551019
Ccdc71	0	0	0	0	0	0	no_rhy	0.649868	0	0	0	0	no_rhy	0.423192
Ccdc74a	0	0	0	0	0	0	no_rhy	0.541528	1.3727	2.56781	0	0	Arhy	0.734333
Ccdc77	0.850171	0.0700243	22.1047	0.850171	0.0700243	22.1047	ABsync	0.600373	1.39266	5.78326	1.39266	5.78326	ABsync	0.656047
Ccdc8	0.516567	0.0312944	2.1277	0	0	0	Arhy	0.443266	2.68174	0.561581	0	0	Arhy	0.422529
Ccdc80	0	0	0	0	0	0	no_rhy	0.632981	0	0	0	0	no_rhy	0.576432
Ccdc82	0	0	0	0	0	0	no_rhy	0.371029	1.39088	4.68231	1.39088	4.68231	ABsync	0.669436
Ccdc84	0	0	0	0	0	0	no_rhy	0.6696	0	0	0	0	no_rhy	0.56366
Ccdc86	0	0	0	0	0	0	no_rhy	0.554743	0	0	3.16837	2.00514	Brhy	0.72999
Ccdc88a	0	0	0	0.196265	0.00806199	21.2476	Brhy	0.395165	0	0	11.0329	5.56702	Brhy	0.472919
Ccdc88c	0	0	0	0	0	0	no_rhy	0.68189	0	0	0	0	no_rhy	0.659716
Ccdc9	0	0	0	0	0	0	no_rhy	0.675943	0	0	0	0	no_rhy	0.64136
Ccdc90b	0	0	0	0	0	0	no_rhy	0.596952	3.71504	4.75178	3.18153	2.43116	ABdiff	0.434948
Ccdc91	0	0	0	0	0	0	no_rhy	0.766651	0	0	0	0	no_rhy	0.719442
Ccdc92	0	0	0	0	0	0	no_rhy	0.665638	0	0	0	0	no_rhy	0.46742
Ccdc92b	0	0	0	0	0	0	no_rhy	0.731392	0	0	0	0	no_rhy	0.547371
Ccdc93	0	0	0	0	0	0	no_rhy	0.61021	0	0	1.90129	6.06017	Brhy	0.343888
Ccdc96	0	0	0	0	0	0	no_rhy	0.624822	0	0	0	0	no_rhy	0.423024
Ccdc97	0	0	0	0	0	0	no_rhy	0.687106	0	0	0	0	no_rhy	0.563171
Cchcr1	0	0	0	0	0	0	no_rhy	0.521154	0	0	1.75782	1.48497	Brhy	0.640341
Cck	0	0	0	0	0	0	no_rhy	0.552103	0.906524	4.8253	0.906524	4.8253	ABsync	0.427062
Ccl27	0	0	0	0	0	0	no_rhy	0.764032	0	0	0	0	no_rhy	0.647491
Ccm2	0	0	0	0	0	0	no_rhy	0.749837	0	0	0	0	no_rhy	0.688826
Ccn1	1.30311	0.116549	9.7675	0	0	0	Arhy	0.482369	0	0	0	0	no_rhy	0.435186
Ccn2	0	0	0	0	0	0	no_rhy	0.641496	0	0	0	0	no_rhy	0.666088
Ccna1	0	0	0	0	0	0	no_rhy	0.455486	0.778588	4.2959	0.778588	4.2959	ABsync	0.520616
Ccna2	0	0	0	0	0	0	no_rhy	0.743097	0	0	0	0	no_rhy	0.710658
Ccnb1	0	0	0	0	0	0	no_rhy	0.826911	0	0	0	0	no_rhy	0.822957
Ccnc	0	0	0	0	0	0	no_rhy	0.602744	0	0	0	0	no_rhy	0.48639
Ccnd1	0.552007	0.0280543	2.7488	0.552007	0.0285036	2.7488	ABsync	0.754971	7.19963	0.712876	7.19963	0.712876	ABsync	0.771155
Ccnd2	0.528355	0.0326642	8.47224	0.546593	0.034967	1.09812	ABdiff	0.346946	0	0	0	0	no_rhy	0.345958
Ccnd3	0	0	0	0	0	0	no_rhy	0.481358	0	0	0	0	no_rhy	0.559054
Ccndbp1	0	0	0	0	0	0	no_rhy	0.812699	0	0	0	0	no_rhy	0.784659
Ccne1	0	0	0	0	0	0	no_rhy	0.702231	0	0	0	0	no_rhy	0.625226
Ccne2	0	0	0	0	0	0	no_rhy	0.772657	0	0	0	0	no_rhy	0.6546
Ccnf	0	0	0	0	0	0	no_rhy	0.776265	0	0	0	0	no_rhy	0.720478
Ccng1	0.266282	0.0133358	6.31144	0	0	0	Arhy	0.637522	4.9179	1.65798	0	0	Arhy	0.812473
Ccng2	0	0	0	0.326651	0.0178021	8.3242	Brhy	0.465455	0	0	4.39956	2.19713	Brhy	0.439726
Ccnh	0	0	0	0	0	0	no_rhy	0.465767	0	0	3.40109	4.01606	Brhy	0.340536
Ccni	0	0	0	0	0	0	no_rhy	0.601653	6.92315	4.31903	0	0	Arhy	0.617369
Ccnjl	0.352571	0.0227183	4.01837	0.352571	0.0232657	4.01837	ABsync	0.46139	0.931964	1.06451	0.931964	1.06451	ABsync	0.572989
Ccnk	0	0	0	0	0	0	no_rhy	0.628706	0	0	0	0	no_rhy	0.387493
Ccnl2	0	0	0	0	0	0	no_rhy	0.552433	0	0	0	0	no_rhy	0.539097
Ccnq	0	0	0	0	0	0	no_rhy	0.781205	0	0	0	0	no_rhy	0.734068
Ccnt1	0	0	0	0	0	0	no_rhy	0.816591	0	0	0	0	no_rhy	0.798049
Ccnt2	0	0	0	0	0	0	no_rhy	0.624358	0	0	0	0	no_rhy	0.671044
Ccny	0	0	0	0	0	0	no_rhy	0.779853	0	0	0	0	no_rhy	0.622479
Ccnyl1	0	0	0	0	0	0	no_rhy	0.750394	0	0	0	0	no_rhy	0.691283
Ccp110	0	0	0	0	0	0	no_rhy	0.783789	0	0	0	0	no_rhy	0.694484
Ccpg1	0	0	0	0	0	0	no_rhy	0.833359	0	0	0	0	no_rhy	0.824295
Ccpg1os	0	0	0	0	0	0	no_rhy	0.742664	0	0	0	0	no_rhy	0.631446
Ccr5	0	0	0	0	0	0	no_rhy	0.401089	0.644843	6.09351	0.644843	6.09351	ABsync	0.441321
Ccs	0	0	0	0	0	0	no_rhy	0.461053	2.58293	1.95955	3.26325	5.43298	ABdiff	0.712579
Ccsap	0	0	0	0	0	0	no_rhy	0.723062	0	0	0	0	no_rhy	0.564426
Ccser1	0.277595	0.0158515	19.2329	0.277595	0.0158515	19.2329	ABsync	0.457145	2.1551	5.05067	2.1551	5.05067	ABsync	0.482167
Ccser2	0	0	0	0.244497	0.0126546	20.1694	Brhy	0.43815	0	0	3.80012	5.30634	Brhy	0.763761
Cct2	0	0	0	0	0	0	no_rhy	0.546	0	0	10.5241	3.38594	Brhy	0.609282
Cct3	0	0	0	0	0	0	no_rhy	0.712855	0	0	0	0	no_rhy	0.463783
Cct4	0	0	0	0	0	0	no_rhy	0.75932	0	0	0	0	no_rhy	0.634936
Cct5	0	0	0	0	0	0	no_rhy	0.71441	0	0	0	0	no_rhy	0.509998
Cct6a	0	0	0	0	0	0	no_rhy	0.767801	0	0	0	0	no_rhy	0.704736
Cct7	0	0	0	0	0	0	no_rhy	0.714476	0	0	0	0	no_rhy	0.522993
Cct8	0	0	0	0	0	0	no_rhy	0.701009	0	0	0	0	no_rhy	0.527342
Ccz1b	0	0	0	0	0	0	no_rhy	0.80614	0	0	0	0	no_rhy	0.766478
Cd164	0	0	0	0	0	0	no_rhy	0.519974	0	0	0	0	no_rhy	0.535272
Cd200	0	0	0	0.27021	0.0115904	15.1334	Brhy	0.462816	0	0	20.3757	3.94723	Brhy	0.469335
Cd24	0	0	0	0	0	0	no_rhy	0.579718	0	0	0	0	no_rhy	0.639357
Cd276	0	0	0	0	0	0	no_rhy	0.571138	1.18336	1.13557	1.18336	1.13557	ABsync	0.583063
Cd2ap	0	0	0	0	0	0	no_rhy	0.482972	0	0	0	0	no_rhy	0.406717
Cd2bp2	0.168205	0.00805545	6.77071	0.168205	0.00805545	6.77071	ABsync	0.523543	4.8183	1.21481	5.93664	2.2214	ABdiff	0.638325
Cd320	0	0	0	0	0	0	no_rhy	0.718844	0	0	0	0	no_rhy	0.608919
Cd33	0	0	0	0	0	0	no_rhy	0.618575	0.958819	5.24825	0	0	Arhy	0.519995
Cd34	0	0	0	0	0	0	no_rhy	0.414669	3.28801	1.74744	0	0	Arhy	0.359741
Cd3eap	0	0	0	0	0	0	no_rhy	0.470846	0	0	2.11502	1.29467	Brhy	0.344288
Cd4	0	0	0	0	0	0	no_rhy	0.714049	0	0	0	0	no_rhy	0.739025
Cd46	0	0	0	0	0	0	no_rhy	0.799783	0	0	0	0	no_rhy	0.61493
Cd47	0	0	0	0	0	0	no_rhy	0.766354	0	0	0	0	no_rhy	0.699074
Cd48	0	0	0	0	0	0	no_rhy	0.448877	3.84025	1.68586	0	0	Arhy	0.691543
Cd55	0	0	0	0	0	0	no_rhy	0.667009	0.524011	0.407958	0	0	Arhy	0.392847
Cd59	0.467474	0.0317463	5.82798	0	0	0	Arhy	0.39227	3.06442	1.53176	0	0	Arhy	0.689771
Cd63	0	0	0	0	0	0	no_rhy	0.529554	0	0	0	0	no_rhy	0.469718
Cd68	0	0	0	0	0	0	no_rhy	0.675014	0.694275	1.09824	0.694275	1.09824	ABsync	0.465288
Cd81	0	0	0	0	0	0	no_rhy	0.500299	0	0	11.2224	3.86236	Brhy	0.549356
Cd82	0	0	0	0	0	0	no_rhy	0.655491	0	0	0	0	no_rhy	0.531303
Cd83	0	0	0	0	0	0	no_rhy	0.720421	0	0	0	0	no_rhy	0.484698
Cd84	0	0	0	0	0	0	no_rhy	0.570786	0	0	0	0	no_rhy	0.429169
Cd9	0	0	0	0	0	0	no_rhy	0.563264	0	0	0	0	no_rhy	0.404588
Cd93	0.294172	0.0163275	4.23786	0.294172	0.0163275	4.23786	ABsync	0.637207	1.87192	1.08755	1.87192	1.08755	ABsync	0.717981
Cd99	0	0	0	0	0	0	no_rhy	0.701052	0	0	0	0	no_rhy	0.592007
Cdadc1	0	0	0	0	0	0	no_rhy	0.789652	0	0	0	0	no_rhy	0.71883
Cdan1	0	0	0	0	0	0	no_rhy	0.682991	0	0	0	0	no_rhy	0.656513
Cdc123	0	0	0	0	0	0	no_rhy	0.615234	0	0	0	0	no_rhy	0.394013
Cdc14a	0.487577	0.0277256	19.0268	0.487577	0.0272295	19.0268	ABsync	0.62145	2.91134	4.50027	3.62173	5.37712	ABdiff	0.490385
Cdc16	0	0	0	0	0	0	no_rhy	0.818639	0	0	0	0	no_rhy	0.787534
Cdc20	0	0	0	0	0	0	no_rhy	0.824897	0	0	0	0	no_rhy	0.81548
Cdc23	0	0	0	0	0	0	no_rhy	0.690605	2.16011	1.34992	2.16011	1.34992	ABsync	0.405999
Cdc25a	0.31939	0.0192843	4.02029	0.31939	0.0192843	4.02029	ABsync	0.404225	1.69164	1.05976	1.69164	1.05976	ABsync	0.448735
Cdc25b	0.516032	0.0306889	21.9536	0	0	0	Arhy	0.463741	3.50134	5.76652	0	0	Arhy	0.453898
Cdc25c	0	0	0	0	0	0	no_rhy	0.709725	0	0	0	0	no_rhy	0.663875
Cdc26	0	0	0	0	0	0	no_rhy	0.795738	0	0	0	0	no_rhy	0.707783
Cdc27	0	0	0	0	0	0	no_rhy	0.563974	0	0	4.03405	4.73679	Brhy	0.456346
Cdc34	0	0	0	0	0	0	no_rhy	0.328326	5.23783	0.705491	4.9242	5.51726	ABdiff	0.430374
Cdc37	0	0	0	0	0	0	no_rhy	0.326204	7.57456	5.8427	7.52979	2.10247	ABdiff	0.499203
Cdc37l1	0	0	0	0	0	0	no_rhy	0.698704	0	0	0	0	no_rhy	0.621947
Cdc40	0	0	0	0	0	0	no_rhy	0.827183	0	0	0	0	no_rhy	0.811071
Cdc42	0	0	0	0	0	0	no_rhy	0.778949	0	0	0	0	no_rhy	0.725925
Cdc42bpa	0.197381	0.00842136	19.4447	0.197381	0.00842136	19.4447	ABsync	0.595075	5.97155	5.11156	5.97155	5.11156	ABsync	0.563001
Cdc42bpb	0	0	0	0	0	0	no_rhy	0.68471	0	0	0	0	no_rhy	0.520915
Cdc42bpg	0.585568	0.0396009	4.90188	1.0443	0.0729933	0.663034	ABdiff	0.508346	0.952318	1.28556	1.53255	0.219219	ABdiff	0.670174
Cdc42ep1	0	0	0	0	0	0	no_rhy	0.444436	0	0	0	0	no_rhy	0.323933
Cdc42ep3	0	0	0	0	0	0	no_rhy	0.448958	4.19142	1.21909	0	0	Arhy	0.468559
Cdc42ep4	0	0	0	0	0	0	no_rhy	0.54778	0	0	0	0	no_rhy	0.392898
Cdc42ep5	0	0	0	0	0	0	no_rhy	0.822183	0	0	0	0	no_rhy	0.792251
Cdc42se1	0	0	0	0	0	0	no_rhy	0.723341	0	0	0	0	no_rhy	0.516677
Cdc5l	0	0	0	0	0	0	no_rhy	0.751111	0	0	0	0	no_rhy	0.630653
Cdc7	0	0	0	0.400886	0.0243765	2.16599	Brhy	0.706357	0.898016	2.9904	2.37403	0.574924	ABdiff	0.581086
Cdc73	0	0	0	0	0	0	no_rhy	0.691841	0	0	0	0	no_rhy	0.439466
Cdca2	0	0	0	0	0	0	no_rhy	0.758467	0	0	0	0	no_rhy	0.642148
Cdca3	0	0	0	0	0	0	no_rhy	0.407241	1.32891	1.8884	1.32891	1.8884	ABsync	0.673901
Cdca4	0	0	0	0	0	0	no_rhy	0.790226	0	0	0	0	no_rhy	0.771133
Cdca7	0	0	0	0	0	0	no_rhy	0.758806	0	0	0	0	no_rhy	0.386674
Cdca7l	0	0	0	0	0	0	no_rhy	0.763148	0	0	0	0	no_rhy	0.717177
Cdca8	0	0	0	0	0	0	no_rhy	0.832929	0	0	0	0	no_rhy	0.828864
Cdh1	0	0	0	0	0	0	no_rhy	0.651582	0	0	0	0	no_rhy	0.397467
Cdh10	0	0	0	0	0	0	no_rhy	0.474436	0	0	1.10966	5.50942	Brhy	0.789342
Cdh11	0	0	0	0	0	0	no_rhy	0.613519	0	0	0	0	no_rhy	0.608047
Cdh13	0	0	0	0	0	0	no_rhy	0.636599	0	0	0	0	no_rhy	0.6579
Cdh18	0	0	0	0.752194	0.0540271	19.5444	Brhy	0.615631	0	0	1.1711	5.08511	Brhy	0.619172
Cdh2	0	0	0	0	0	0	no_rhy	0.377631	0	0	0	0	no_rhy	0.35356
Cdh20	0.555689	0.0387459	17.5807	0.555689	0.0387459	17.5807	ABsync	0.789226	1.52274	4.61114	1.52274	4.61114	ABsync	0.87485
Cdh22	0	0	0	0	0	0	no_rhy	0.793452	0	0	0	0	no_rhy	0.766262
Cdh24	0	0	0	0	0	0	no_rhy	0.593938	1.73236	4.15098	0	0	Arhy	0.687974
Cdh5	0	0	0	0.699328	0.0383045	0.664757	Brhy	0.851003	0	0	5.91419	0.230566	Brhy	0.656016
Cdh6	0	0	0	0	0	0	no_rhy	0.553401	0	0	0	0	no_rhy	0.406192
Cdh7	0	0	0	0.612208	0.0360625	22.7341	Brhy	0.640058	0	0	1.94618	5.99136	Brhy	0.389871
Cdh8	0	0	0	0	0	0	no_rhy	0.377596	0	0	0	0	no_rhy	0.396546
Cdhr1	0.579624	0.039889	11.2847	0	0	0	Arhy	0.42717	1.20037	2.9415	0	0	Arhy	0.422358
Cdhr2	0.395343	0.0234152	3.13506	0	0	0	Arhy	0.563188	2.05836	0.823411	0	0	Arhy	0.763045
Cdip1	0	0	0	0	0	0	no_rhy	0.675565	0	0	2.7038	3.05162	Brhy	0.400087
Cdipt	0	0	0	0	0	0	no_rhy	0.68931	2.3829	5.0685	0	0	Arhy	0.476979
Cdk1	0	0	0	0	0	0	no_rhy	0.807835	0	0	0	0	no_rhy	0.769383
Cdk10	0	0	0	0	0	0	no_rhy	0.692784	0	0	0	0	no_rhy	0.551991
Cdk11b	0	0	0	0	0	0	no_rhy	0.734043	0	0	0	0	no_rhy	0.641495
Cdk12	0	0	0	0	0	0	no_rhy	0.636656	0	0	0	0	no_rhy	0.464618
Cdk13	0	0	0	0	0	0	no_rhy	0.569684	0	0	0	0	no_rhy	0.442189
Cdk14	0	0	0	0	0	0	no_rhy	0.726741	0	0	1.53389	3.64444	Brhy	0.446265
Cdk16	0	0	0	0	0	0	no_rhy	0.728828	0	0	0	0	no_rhy	0.478617
Cdk17	0	0	0	0	0	0	no_rhy	0.789588	0	0	0	0	no_rhy	0.69959
Cdk19	0	0	0	0	0	0	no_rhy	0.69476	0	0	0	0	no_rhy	0.60622
Cdk2	0	0	0	0	0	0	no_rhy	0.804697	0	0	0	0	no_rhy	0.753093
Cdk20	0	0	0	0	0	0	no_rhy	0.828871	0	0	0	0	no_rhy	0.818797
Cdk2ap1	0.202738	0.00961948	3.94826	0.202738	0.00961948	3.94826	ABsync	0.65844	14.4392	1.04428	14.4392	1.04428	ABsync	0.736157
Cdk2ap2	0	0	0	0	0	0	no_rhy	0.796217	0	0	0	0	no_rhy	0.753757
Cdk4	0	0	0	0.418561	0.020931	5.31072	Brhy	0.393216	16.6581	0.434118	27.5228	1.38425	ABdiff	0.576473
Cdk5	0	0	0	0	0	0	no_rhy	0.712401	0	0	0	0	no_rhy	0.543543
Cdk5r1	0	0	0	0	0	0	no_rhy	0.59448	0	0	0	0	no_rhy	0.506151
Cdk5r2	0.208506	0.0106011	15.9758	0.208506	0.0106011	15.9758	ABsync	0.278911	0	0	0	0	no_rhy	0.323242
Cdk5rap1	0	0	0	0	0	0	no_rhy	0.772754	0	0	0	0	no_rhy	0.579179
Cdk5rap2	0.24688	0.012151	0.136374	0.24688	0.012151	0.136374	ABsync	0.577754	2.63573	0.0413695	2.63573	0.0413695	ABsync	0.614556
Cdk5rap3	0	0	0	0	0	0	no_rhy	0.614365	0	0	0	0	no_rhy	0.43727
Cdk6	0	0	0	0	0	0	no_rhy	0.823657	0	0	0	0	no_rhy	0.819528
Cdk7	0	0	0	0	0	0	no_rhy	0.788417	0	0	0	0	no_rhy	0.772874
Cdk9	0	0	0	0	0	0	no_rhy	0.636827	0	0	0	0	no_rhy	0.481798
Cdkl1	0	0	0	0	0	0	no_rhy	0.702348	0	0	0	0	no_rhy	0.693991
Cdkl2	0	0	0	0	0	0	no_rhy	0.689256	0	0	0	0	no_rhy	0.666386
Cdkl5	0	0	0	0	0	0	no_rhy	0.627413	0	0	0	0	no_rhy	0.294315
Cdkn1a	0	0	0	0	0	0	no_rhy	0.816537	0	0	0	0	no_rhy	0.8073
Cdkn1b	0	0	0	0.251288	0.0131101	8.45727	Brhy	0.465473	3.78852	4.48787	6.49267	2.21563	ABdiff	0.468051
Cdkn1c	0	0	0	0	0	0	no_rhy	0.58405	0	0	0	0	no_rhy	0.588113
Cdkn2aip	0	0	0	0	0	0	no_rhy	0.540391	0	0	2.52105	2.31627	Brhy	0.373933
Cdkn2aipnl	0	0	0	0	0	0	no_rhy	0.709302	2.6148	4.95914	0	0	Arhy	0.40666
Cdkn3	0	0	0	0	0	0	no_rhy	0.814014	0	0	0	0	no_rhy	0.762919
Cdo1	0.30249	0.0166448	15.8482	0.30249	0.0166448	15.8482	ABsync	0.671017	6.04534	4.17215	6.04534	4.17215	ABsync	0.709328
Cdon	0	0	0	0	0	0	no_rhy	0.523935	0	0	0	0	no_rhy	0.478135
Cdpf1	0	0	0	0	0	0	no_rhy	0.388642	0	0	2.72659	1.00708	Brhy	0.588638
Cdr2	0	0	0	0	0	0	no_rhy	0.82355	0	0	0	0	no_rhy	0.820654
Cdr2l	0	0	0	0.34509	0.0186509	4.63942	Brhy	0.413064	2.1687	2.25402	3.46142	1.24611	ABdiff	0.431965
Cds1	0	0	0	0	0	0	no_rhy	0.672694	0	0	0	0	no_rhy	0.583749
Cds2	0	0	0	0	0	0	no_rhy	0.774355	0	0	0	0	no_rhy	0.740495
Cdt1	0	0	0	0	0	0	no_rhy	0.758249	0	0	0	0	no_rhy	0.635084
Cdv3	0.279176	0.0143395	4.72201	0	0	0	Arhy	0.37451	9.09085	1.23439	0	0	Arhy	0.446562
Cdyl	0	0	0	0	0	0	no_rhy	0.587162	0	0	2.56725	0.535506	Brhy	0.4592
Cdyl2	0	0	0	0	0	0	no_rhy	0.545775	1.23051	2.67824	1.23051	2.67824	ABsync	0.376748
Ceacam1	0	0	0	0	0	0	no_rhy	0.662137	0	0	0	0	no_rhy	0.569061
Ceacam18	0	0	0	0	0	0	no_rhy	0.766712	0	0	0	0	no_rhy	0.754117
Cebpb	0	0	0	0	0	0	no_rhy	0.790864	0	0	0	0	no_rhy	0.720668
Cebpd	0	0	0	0	0	0	no_rhy	0.828103	0	0	0	0	no_rhy	0.817669
Cebpg	0	0	0	0	0	0	no_rhy	0.687432	0	0	0	0	no_rhy	0.564061
Cebpz	0	0	0	0	0	0	no_rhy	0.775543	0	0	0	0	no_rhy	0.631126
Cecr2	0	0	0	0	0	0	no_rhy	0.538664	0	0	0	0	no_rhy	0.57362
Celf1	0	0	0	0	0	0	no_rhy	0.559275	0	0	7.32441	1.65535	Brhy	0.680746
Celf2	0.209543	0.0105307	2.70062	0.209543	0.0105307	2.70062	ABsync	0.496825	7.50789	0.704532	7.50789	0.704532	ABsync	0.61799
Celf3	0	0	0	0.316019	0.0144944	6.28699	Brhy	0.850336	0	0	25.0226	1.65496	Brhy	0.883235
Celf4	0.241103	0.0110175	17.2475	0	0	0	Arhy	0.395518	26.7992	4.5334	20.3137	3.11613	ABdiff	0.344363
Celf5	0	0	0	0	0	0	no_rhy	0.802272	0	0	0	0	no_rhy	0.776799
Celf6	0.278612	0.0136849	18.3069	0	0	0	Arhy	0.56984	10.876	4.82739	0	0	Arhy	0.461527
Celsr1	0.583321	0.0348402	23.6232	0	0	0	Arhy	0.567492	1.26902	6.15408	0	0	Arhy	0.408547
Celsr2	0.186363	0.0078655	23.1022	0.186363	0.0078655	23.1022	ABsync	0.553244	3.77926	6.06538	3.77926	6.06538	ABsync	0.564915
Celsr3	0	0	0	0	0	0	no_rhy	0.398269	0	0	0	0	no_rhy	0.41569
Cemip	0	0	0	0	0	0	no_rhy	0.581242	0	0	0	0	no_rhy	0.654075
Cemip2	0	0	0	0	0	0	no_rhy	0.623399	0	0	0	0	no_rhy	0.621946
Cenpb	0.216825	0.0109589	1.1446	0.216825	0.0109589	1.1446	ABsync	0.576754	5.91259	0.31509	5.91259	0.31509	ABsync	0.66937
Cenpc	0	0	0	0	0	0	no_rhy	0.71676	0	0	0	0	no_rhy	0.53045
Cenpe	0	0	0	0	0	0	no_rhy	0.321502	1.28114	6.08866	0	0	Arhy	0.313815
Cenpf	0	0	0	0	0	0	no_rhy	0.700712	0	0	0	0	no_rhy	0.631223
Cenph	0	0	0	0	0	0	no_rhy	0.68589	0	0	0	0	no_rhy	0.381019
Cenpj	0	0	0	0.429694	0.0271411	23.7589	Brhy	0.468079	0	0	1.42102	6.212	Brhy	0.771238
Cenpk	0	0	0	0	0	0	no_rhy	0.830565	0	0	0	0	no_rhy	0.808649
Cenpl	0.645985	0.0474515	20.1569	0	0	0	Arhy	0.417515	1.77026	5.25991	1.3383	3.54994	ABdiff	0.502109
Cenpm	0	0	0	0	0	0	no_rhy	0.791111	0	0	0	0	no_rhy	0.520173
Cenpn	0	0	0	0	0	0	no_rhy	0.588593	0	0	0	0	no_rhy	0.483007
Cenpo	0	0	0	0	0	0	no_rhy	0.566678	0	0	0	0	no_rhy	0.449235
Cenpp	0	0	0	0	0	0	no_rhy	0.806291	0	0	0	0	no_rhy	0.742979
Cenpt	0	0	0	0	0	0	no_rhy	0.671683	0	0	0	0	no_rhy	0.439061
Cenpv	0	0	0	0	0	0	no_rhy	0.751996	0	0	0	0	no_rhy	0.68602
Cenpw	0	0	0	0	0	0	no_rhy	0.812784	0	0	0	0	no_rhy	0.776624
Cep104	0	0	0	0	0	0	no_rhy	0.620745	0	0	0	0	no_rhy	0.406692
Cep112	0	0	0	0.70834	0.0489715	21.8083	Brhy	0.838865	0	0	1.76971	5.72966	Brhy	0.849657
Cep120	0	0	0	0	0	0	no_rhy	0.496755	3.93494	1.3752	0	0	Arhy	0.604437
Cep126	0	0	0	0	0	0	no_rhy	0.758342	0	0	0	0	no_rhy	0.726574
Cep128	0	0	0	0	0	0	no_rhy	0.72943	0	0	0	0	no_rhy	0.631469
Cep131	0	0	0	0	0	0	no_rhy	0.777582	0	0	0	0	no_rhy	0.724677
Cep135	0	0	0	0	0	0	no_rhy	0.821303	0	0	0	0	no_rhy	0.79656
Cep162	0	0	0	0	0	0	no_rhy	0.748557	0	0	0	0	no_rhy	0.579048
Cep164	0	0	0	0.368753	0.020613	23.5619	Brhy	0.447918	0	0	2.34815	6.25014	Brhy	0.47176
Cep170b	0	0	0	0	0	0	no_rhy	0.757745	0	0	0	0	no_rhy	0.63588
Cep19	0	0	0	0	0	0	no_rhy	0.672197	0	0	0	0	no_rhy	0.484696
Cep192	0	0	0	0	0	0	no_rhy	0.782199	0	0	0	0	no_rhy	0.643969
Cep250	0	0	0	0	0	0	no_rhy	0.568406	0	0	0	0	no_rhy	0.505943
Cep290	0	0	0	0.415418	0.0210388	22.3106	Brhy	0.603487	0	0	2.53703	5.82834	Brhy	0.557275
Cep295	0	0	0	0	0	0	no_rhy	0.31743	0	0	1.36686	5.08074	Brhy	0.264665
Cep295nl	1.08288	0.0909425	20.6847	1.08288	0.0909425	20.6847	ABsync	0.767124	2.12746	5.35321	2.12746	5.35321	ABsync	0.699248
Cep350	0.235126	0.0104671	19.9492	0.235126	0.0104671	19.9492	ABsync	0.766143	3.10557	5.23894	3.10557	5.23894	ABsync	0.733356
Cep41	0	0	0	0	0	0	no_rhy	0.442904	1.55825	4.9632	1.55825	4.9632	ABsync	0.386484
Cep44	0	0	0	0	0	0	no_rhy	0.654762	1.43591	2.90283	1.43591	2.90283	ABsync	0.389691
Cep55	0	0	0	0	0	0	no_rhy	0.761	0	0	0	0	no_rhy	0.700216
Cep57	0	0	0	0	0	0	no_rhy	0.688652	0	0	0	0	no_rhy	0.445019
Cep57l1	0	0	0	0	0	0	no_rhy	0.605134	1.62274	2.30068	0	0	Arhy	0.696822
Cep63	0	0	0	0	0	0	no_rhy	0.779069	0	0	0	0	no_rhy	0.547876
Cep68	0	0	0	0	0	0	no_rhy	0.563135	0	0	0	0	no_rhy	0.470069
Cep70	0	0	0	0	0	0	no_rhy	0.696491	0	0	0	0	no_rhy	0.491086
Cep72	0	0	0	0	0	0	no_rhy	0.739104	0	0	0	0	no_rhy	0.551814
Cep76	0	0	0	0	0	0	no_rhy	0.818619	0	0	0	0	no_rhy	0.797312
Cep78	0	0	0	0	0	0	no_rhy	0.491844	1.58976	1.16011	1.68826	2.57106	ABdiff	0.614845
Cep83	0	0	0	0	0	0	no_rhy	0.710491	0	0	0	0	no_rhy	0.642035
Cep85	0.434913	0.0256483	11.1541	0	0	0	Arhy	0.564717	1.87031	2.94634	0	0	Arhy	0.634549
Cep85l	0	0	0	0	0	0	no_rhy	0.699124	0	0	0	0	no_rhy	0.598492
Cep89	0	0	0	0	0	0	no_rhy	0.733977	0	0	1.36222	1.2093	Brhy	0.410006
Cep95	0	0	0	0	0	0	no_rhy	0.701941	0	0	0	0	no_rhy	0.667537
Cep97	0	0	0	0	0	0	no_rhy	0.626015	0	0	0	0	no_rhy	0.500712
Cept1	0	0	0	0	0	0	no_rhy	0.805024	0	0	0	0	no_rhy	0.775406
Cercam	0	0	0	0	0	0	no_rhy	0.779595	0	0	0	0	no_rhy	0.765669
Cerk	0	0	0	0.265306	0.0129958	10.9097	Brhy	0.77684	0	0	4.26504	2.84538	Brhy	0.847525
Cers2	0	0	0	0	0	0	no_rhy	0.62552	0	0	0	0	no_rhy	0.608257
Cers4	0	0	0	0	0	0	no_rhy	0.549271	0	0	0	0	no_rhy	0.331072
Cers5	0	0	0	0	0	0	no_rhy	0.807586	0	0	0	0	no_rhy	0.746016
Cers6	0	0	0	0	0	0	no_rhy	0.747605	0	0	0	0	no_rhy	0.718967
Cetn2	0	0	0	0	0	0	no_rhy	0.735376	0	0	0	0	no_rhy	0.545757
Cetn4	0	0	0	0	0	0	no_rhy	0.580549	0	0	0	0	no_rhy	0.532619
Cfap100	0	0	0	0	0	0	no_rhy	0.588741	0	0	0	0	no_rhy	0.525294
Cfap126	0	0	0	0	0	0	no_rhy	0.719515	0	0	0	0	no_rhy	0.466769
Cfap157	0	0	0	0	0	0	no_rhy	0.820325	0	0	0	0	no_rhy	0.730341
Cfap20	0	0	0	0	0	0	no_rhy	0.611342	0	0	4.23961	1.52079	Brhy	0.529755
Cfap298	0	0	0	0	0	0	no_rhy	0.667668	0	0	6.15269	2.2208	Brhy	0.551557
Cfap300	0	0	0	0	0	0	no_rhy	0.480498	2.86412	4.12956	0	0	Arhy	0.507541
Cfap36	0.169432	0.00799538	16.7003	0.169432	0.00789838	16.7003	ABsync	0.56872	10.9284	4.3707	10.9284	4.3707	ABsync	0.696524
Cfap410	0	0	0	0	0	0	no_rhy	0.398286	2.6985	1.05563	0	0	Arhy	0.649157
Cfap45	0	0	0	0	0	0	no_rhy	0.72462	0	0	0	0	no_rhy	0.672643
Cfap52	0	0	0	0.881523	0.0671877	17.0726	Brhy	0.613943	0	0	2.31127	4.57486	Brhy	0.751232
Cfap53	0	0	0	0	0	0	no_rhy	0.461145	0.701232	1.93393	0.701232	1.93393	ABsync	0.504866
Cfap57	0	0	0	0	0	0	no_rhy	0.794398	0	0	0	0	no_rhy	0.691606
Cfap69	0	0	0	0	0	0	no_rhy	0.441051	0	0	0	0	no_rhy	0.324378
Cfap70	0	0	0	0	0	0	no_rhy	0.826201	0	0	0	0	no_rhy	0.81149
Cfap74	0	0	0	0	0	0	no_rhy	0.43723	0	0	1.63903	4.566	Brhy	0.464935
Cfap97	0	0	0	0	0	0	no_rhy	0.757572	0	0	0	0	no_rhy	0.633252
Cfap99	0.616759	0.0577192	21.8181	0.616759	0.0577192	21.8181	ABsync	0.352264	0.59398	5.72842	0.59398	5.72842	ABsync	0.701193
Cfdp1	0	0	0	0	0	0	no_rhy	0.474439	0	0	12.3804	3.35612	Brhy	0.394646
Cfh	0	0	0	0.983588	0.068591	1.31533	Brhy	0.618028	0	0	1.70458	0.422814	Brhy	0.398307
Cfl1	0.145836	0.00571576	5.76145	0	0	0	Arhy	0.377679	53.5535	1.51228	0	0	Arhy	0.613578
Cfl2	0	0	0	0	0	0	no_rhy	0.786694	0	0	0	0	no_rhy	0.744643
Cflar	0.543603	0.0397604	0.975525	0.543603	0.0397604	0.975525	ABsync	0.368344	1.6058	0.287904	1.6058	0.287904	ABsync	0.372031
Cfp	0	0	0	0	0	0	no_rhy	0.771398	0	0	0	0	no_rhy	0.751916
Cggbp1	0	0	0	0	0	0	no_rhy	0.665633	2.01685	1.4918	0	0	Arhy	0.697478
Cgn	0	0	0	0	0	0	no_rhy	0.759749	0	0	0	0	no_rhy	0.756986
Cgnl1	0	0	0	0	0	0	no_rhy	0.665511	0	0	0	0	no_rhy	0.611371
Cgref1	0	0	0	0	0	0	no_rhy	0.740752	0	0	0	0	no_rhy	0.625963
Cgrrf1	0	0	0	0	0	0	no_rhy	0.672299	0	0	0	0	no_rhy	0.466991
Chac1	0	0	0	0	0	0	no_rhy	0.756752	0	0	0	0	no_rhy	0.528696
Chac2	0	0	0	0	0	0	no_rhy	0.52031	2.39792	5.28202	1.60402	3.51312	ABdiff	0.710278
Chad	2.11553	0.19827	12.2371	0	0	0	Arhy	0.402334	0	0	0	0	no_rhy	0.435384
Chadl	0	0	0	0	0	0	no_rhy	0.794647	0	0	0	0	no_rhy	0.790285
Chaf1a	0	0	0	0	0	0	no_rhy	0.666044	0	0	0	0	no_rhy	0.59062
Chaf1b	0	0	0	0	0	0	no_rhy	0.816701	0	0	0	0	no_rhy	0.800147
Champ1	0	0	0	0	0	0	no_rhy	0.715229	0	0	0	0	no_rhy	0.604457
Chchd1	0	0	0	0	0	0	no_rhy	0.728005	0	0	0	0	no_rhy	0.532275
Chchd3	0	0	0	0	0	0	no_rhy	0.689211	0	0	0	0	no_rhy	0.489037
Chchd4	8.12404	9.49807	6.14586	0	0	0	Arhy	0.851315	2.74814	4.68094	0	0	Arhy	0.470218
Chchd5	0	0	0	0	0	0	no_rhy	0.805729	0	0	0	0	no_rhy	0.785233
Chchd6	0	0	0	0	0	0	no_rhy	0.708003	0	0	0	0	no_rhy	0.648727
Chchd7	0	0	0	0	0	0	no_rhy	0.56704	6.04464	1.84716	6.04464	1.84716	ABsync	0.508247
Chd1	0	0	0	0	0	0	no_rhy	0.766816	0	0	0	0	no_rhy	0.606968
Chd1l	0	0	0	0	0	0	no_rhy	0.531697	0	0	1.23132	1.04571	Brhy	0.670489
Chd2	0	0	0	0.222972	0.00984758	23.4676	Brhy	0.774019	0	0	3.4837	6.17337	Brhy	0.853087
Chd3	0.123538	0.0046622	1.47337	0.123538	0.0046622	1.47337	ABsync	0.331487	10.0779	0.415356	10.0779	0.415356	ABsync	0.332643
Chd4	0.184261	0.00717598	1.74199	0.184261	0.00717598	1.74199	ABsync	0.62281	12.0628	0.470376	12.0628	0.470376	ABsync	0.602719
Chd5	0	0	0	0	0	0	no_rhy	0.663656	0	0	0	0	no_rhy	0.587909
Chd6	0.163908	0.00704043	20.2697	0.163908	0.00704043	20.2697	ABsync	0.499766	2.17983	4.80302	3.86575	5.61615	ABdiff	0.46378
Chd7	0.309082	0.0138692	1.84982	0.309082	0.0138692	1.84982	ABsync	0.659578	4.1649	0.487952	4.1649	0.487952	ABsync	0.602221
Chd8	0	0	0	0	0	0	no_rhy	0.412177	4.49367	6.12553	0	0	Arhy	0.415251
Chd9	0.169362	0.00722854	20.0071	0.169362	0.00722854	20.0071	ABsync	0.77473	3.4252	5.25479	3.4252	5.25479	ABsync	0.835492
Chek1	0	0	0	0	0	0	no_rhy	0.611707	1.3963	3.34562	0	0	Arhy	0.433712
Chek2	0	0	0	0	0	0	no_rhy	0.501351	0	0	0.83664	2.99053	ABdiff	0.592709
Cherp	0	0	0	0.294356	0.014318	5.8849	Brhy	0.552311	0	0	5.24996	1.54993	Brhy	0.6183
Chfr	0	0	0	0	0	0	no_rhy	0.809002	0	0	0	0	no_rhy	0.759768
Chga	0	0	0	0.292184	0.0136093	13.7323	Brhy	0.694046	0	0	15.5627	3.56185	Brhy	0.738581
Chgb	0	0	0	0	0	0	no_rhy	0.68422	0	0	0	0	no_rhy	0.679587
Chic1	0	0	0	0	0	0	no_rhy	0.460336	1.19465	3.83655	1.19465	3.83655	ABsync	0.598868
Chic2	0	0	0	0	0	0	no_rhy	0.81122	0	0	0	0	no_rhy	0.766143
Chka	0	0	0	0	0	0	no_rhy	0.513318	0	0	2.85374	5.32396	Brhy	0.539279
Chkb	0	0	0	0	0	0	no_rhy	0.559637	0	0	0	0	no_rhy	0.466076
Chm	0	0	0	0	0	0	no_rhy	0.728992	0	0	0	0	no_rhy	0.660613
Chmp1a	0.201535	0.0107966	6.23637	0.201535	0.0107966	6.23637	ABsync	0.417626	3.60151	1.64039	3.60151	1.64039	ABsync	0.720508
Chmp2a	0	0	0	0	0	0	no_rhy	0.6431	0	0	0	0	no_rhy	0.593877
Chmp2b	0	0	0	0.270677	0.0140114	17.1895	Brhy	0.517708	0	0	5.30389	4.51685	Brhy	0.722658
Chmp3	0	0	0	0	0	0	no_rhy	0.778251	0	0	0	0	no_rhy	0.66876
Chmp4bl1	0.252322	0.0148483	4.825	0.252322	0.0148483	4.825	ABsync	0.464975	5.18651	1.25797	5.18651	1.25797	ABsync	0.769601
Chmp5	0	0	0	0	0	0	no_rhy	0.454577	0	0	11.2357	3.83976	Brhy	0.458716
Chmp6	0	0	0	0	0	0	no_rhy	0.473787	4.49721	6.24514	0	0	Arhy	0.451948
Chmp7	0	0	0	0	0	0	no_rhy	0.756808	0	0	0	0	no_rhy	0.653329
Chn1	0	0	0	0	0	0	no_rhy	0.423584	2.76082	4.31607	2.76082	4.31607	ABsync	0.582569
Chn2	0	0	0	0	0	0	no_rhy	0.652929	0	0	0	0	no_rhy	0.393814
Chodl	0.385884	0.0236729	15.7816	0.385884	0.0236729	15.7816	ABsync	0.74783	2.41142	4.12202	2.41142	4.12202	ABsync	0.61327
Chordc1	0	0	0	0.334448	0.0185084	14.6249	Brhy	0.386909	0	0	3.12479	3.7989	Brhy	0.413515
Chp1	0	0	0	0	0	0	no_rhy	0.558578	0	0	0	0	no_rhy	0.390715
Chpf	0	0	0	0	0	0	no_rhy	0.777908	0	0	0	0	no_rhy	0.72668
Chpf2	0	0	0	0	0	0	no_rhy	0.605218	0	0	0	0	no_rhy	0.462076
Chpt1	0	0	0	0	0	0	no_rhy	0.608265	0	0	0	0	no_rhy	0.406891
Chrac1	0.818378	0.0600838	20.1664	0	0	0	Arhy	0.709653	6.23938	5.27795	3.48747	2.29662	ABdiff	0.811279
Chrd	0	0	0	0	0	0	no_rhy	0.414	0	0	0	0	no_rhy	0.468034
Chrdl1	0	0	0	0	0	0	no_rhy	0.574911	0	0	0	0	no_rhy	0.483169
Chrm2	1.00006	0.0929267	23.0093	0	0	0	Arhy	0.551384	1.03217	5.97213	0	0	Arhy	0.69086
Chrm5	0	0	0	0	0	0	no_rhy	0.43514	10.8005	1.02707	0	0	Arhy	0.667268
Chrna3	0	0	0	0	0	0	no_rhy	0.480608	0	0	0.747026	0.472381	Brhy	0.330056
Chrna4	0.633656	0.0321918	5.08241	0	0	0	Arhy	0.459479	7.08017	1.30701	0	0	Arhy	0.592416
Chrna7	0	0	0	0	0	0	no_rhy	0.499733	0	0	0	0	no_rhy	0.483844
Chrnb1	0	0	0	0	0	0	no_rhy	0.789297	0	0	0	0	no_rhy	0.735107
Chrnb2	0	0	0	0	0	0	no_rhy	0.777298	0	0	0	0	no_rhy	0.682529
Chst1	0	0	0	0	0	0	no_rhy	0.438218	0	0	0	0	no_rhy	0.334977
Chst10	0	0	0	0	0	0	no_rhy	0.816846	0	0	0	0	no_rhy	0.79183
Chst11	0	0	0	0	0	0	no_rhy	0.702582	0	0	0	0	no_rhy	0.582552
Chst12	0	0	0	0	0	0	no_rhy	0.742511	0	0	0	0	no_rhy	0.608503
Chst14	0	0	0	0	0	0	no_rhy	0.754843	0	0	0	0	no_rhy	0.705543
Chst2	0	0	0	0	0	0	no_rhy	0.644087	0	0	0	0	no_rhy	0.531824
Chst3	0	0	0	0	0	0	no_rhy	0.776693	0	0	0	0	no_rhy	0.772569
Chst7	0.46896	0.0325755	11.9219	0	0	0	Arhy	0.337188	1.69938	3.09983	1.51653	5.88511	ABdiff	0.996819
Chst8	0.839343	0.071376	7.04414	0	0	0	Arhy	0.338364	1.465	1.8687	0.892519	0.766963	ABdiff	0.374417
Chsy1	0	0	0	0	0	0	no_rhy	0.703649	0	0	0	0	no_rhy	0.427924
Chsy3	0	0	0	0	0	0	no_rhy	0.732332	0	0	0	0	no_rhy	0.663206
Chtf18	0.504477	0.0424618	6.86876	0.504477	0.0424618	6.86876	ABsync	0.353798	0.521786	1.81288	0.521786	1.81288	ABsync	0.572477
Chtf8	0	0	0	0	0	0	no_rhy	0.671963	0	0	2.65162	2.6622	Brhy	0.522035
Chtop	0	0	0	0	0	0	no_rhy	0.649527	0	0	0	0	no_rhy	0.441832
Chtopl1	0	0	0	0	0	0	no_rhy	0.515045	0	0	4.15695	3.46879	Brhy	0.47006
Chuk	0	0	0	0	0	0	no_rhy	0.555103	0	0	0	0	no_rhy	0.411732
Churc1	0	0	0	0	0	0	no_rhy	0.746028	0	0	0	0	no_rhy	0.68066
Ciao1	0	0	0	0	0	0	no_rhy	0.787624	0	0	0	0	no_rhy	0.716416
Ciao2a	0	0	0	0	0	0	no_rhy	0.784263	0	0	0	0	no_rhy	0.717742
Ciao2b	0	0	0	0	0	0	no_rhy	0.611777	3.65137	4.5668	3.65137	4.5668	ABsync	0.581437
Ciao3	0	0	0	0	0	0	no_rhy	0.362814	1.32076	3.1681	1.22592	1.93412	ABdiff	0.615569
Ciapin1	0	0	0	0	0	0	no_rhy	0.595607	0	0	0	0	no_rhy	0.319338
Cib1	0	0	0	0	0	0	no_rhy	0.666985	0	0	0	0	no_rhy	0.467716
Cib2	0	0	0	0	0	0	no_rhy	0.76709	0	0	0	0	no_rhy	0.739715
Cic	0	0	0	0	0	0	no_rhy	0.786212	0	0	0	0	no_rhy	0.757154
Cilp2	1.38641	0.107467	12.1313	0	0	0	Arhy	0.567082	1.86163	3.26901	0	0	Arhy	0.558101
Cinp	0	0	0	0	0	0	no_rhy	0.821919	0	0	0	0	no_rhy	0.760111
Cip2a	0	0	0	0	0	0	no_rhy	0.592051	0.875237	2.23052	0	0	Arhy	0.428851
Cipc	0	0	0	0	0	0	no_rhy	0.595713	1.40341	2.97913	1.40341	2.97913	ABsync	0.41501
Cir1	0	0	0	0	0	0	no_rhy	0.365954	3.989	2.27044	3.989	2.27044	ABsync	0.614526
Cirbp	0	0	0	0.33334	0.0159435	8.38512	Brhy	0.449876	10.6782	1.08895	19.7132	2.19108	ABdiff	0.933852
Cisd1	0	0	0	0	0	0	no_rhy	0.737361	0	0	0	0	no_rhy	0.549182
Cisd2	0	0	0	0	0	0	no_rhy	0.788987	0	0	0	0	no_rhy	0.730428
Cisd3	0	0	0	0	0	0	no_rhy	0.80152	0	0	0	0	no_rhy	0.780023
Cit	0.182406	0.00879828	18.1999	0.182406	0.00879828	18.1999	ABsync	0.553902	1.78804	4.76199	1.78804	4.76199	ABsync	0.688104
Cited1	0	0	0	0	0	0	no_rhy	0.750994	0	0	0	0	no_rhy	0.708956
Cited2	0	0	0	0.351346	0.0184713	13.1336	Brhy	0.485715	0	0	7.39761	3.40625	Brhy	0.590314
Ciz1	0	0	0	0	0	0	no_rhy	0.827252	0	0	0	0	no_rhy	0.815377
Ckap2	0	0	0	0	0	0	no_rhy	0.688863	0	0	0	0	no_rhy	0.538869
Ckap2l	0	0	0	0	0	0	no_rhy	0.773698	0	0	0	0	no_rhy	0.721909
Ckap4	0.230644	0.011342	4.86567	0.230644	0.0115169	4.86567	ABsync	0.524073	5.87473	1.30582	5.87473	1.30582	ABsync	0.511609
Ckap5	0	0	0	0	0	0	no_rhy	0.672562	0	0	0	0	no_rhy	0.52799
Ckb	0	0	0	0	0	0	no_rhy	0.736985	0	0	0	0	no_rhy	0.696894
Ckmt1	0.439027	0.0261012	14.7429	0.439027	0.0261012	14.7429	ABsync	0.382072	6.77479	4.27447	4.53657	3.28418	ABdiff	0.805287
Cks1b	0	0	0	0	0	0	no_rhy	0.711153	0.70437	2.54966	0.70437	2.54966	ABsync	0.403763
Cks2	0	0	0	0	0	0	no_rhy	0.82637	0	0	0	0	no_rhy	0.809131
Clasp1	0	0	0	0	0	0	no_rhy	0.57536	0	0	0	0	no_rhy	0.424575
Clasp2	0	0	0	0	0	0	no_rhy	0.655575	5.86472	5.77401	0	0	Arhy	0.535053
Clasrp	0	0	0	0	0	0	no_rhy	0.671046	0	0	0	0	no_rhy	0.711775
Clba1	0	0	0	0	0	0	no_rhy	0.70269	1.15714	6.17853	0	0	Arhy	0.665686
Clcc1	0	0	0	0	0	0	no_rhy	0.740569	0	0	0	0	no_rhy	0.63202
Clcn1	0	0	0	0	0	0	no_rhy	0.750689	0	0	0	0	no_rhy	0.677663
Clcn3	0	0	0	0.226988	0.0102775	15.2646	Brhy	0.546103	4.87283	0.638711	6.95353	3.97584	ABdiff	0.601468
Clcn4	0	0	0	0	0	0	no_rhy	0.447694	0	0	2.69986	4.83519	Brhy	0.440784
Clcn5	0	0	0	0	0	0	no_rhy	0.611815	0	0	0	0	no_rhy	0.450367
Clcn6	0	0	0	0	0	0	no_rhy	0.436093	3.16897	3.60378	0	0	Arhy	0.500264
Clcn7	0	0	0	0	0	0	no_rhy	0.627874	0	0	0	0	no_rhy	0.554592
Cldn10	0	0	0	0	0	0	no_rhy	0.761988	0	0	0	0	no_rhy	0.666326
Cldn11	0	0	0	2.39557	0.19379	0.462681	Brhy	0.596366	0	0	0	0	no_rhy	0.444356
Cldn12	0	0	0	0	0	0	no_rhy	0.667291	0	0	1.15608	5.35328	Brhy	0.465002
Cldn9	0	0	0	0	0	0	no_rhy	0.739518	0	0	0	0	no_rhy	0.656331
Cldnd1	0	0	0	0.335281	0.0180397	14.4362	Brhy	0.44158	0	0	5.97124	3.75151	Brhy	0.475975
Clec11a	0	0	0	0	0	0	no_rhy	0.742137	0	0	0	0	no_rhy	0.669056
Clec14a	0	0	0	0	0	0	no_rhy	0.698167	0	0	0	0	no_rhy	0.52478
Clec16a	0.215706	0.0114533	19.4742	0.215706	0.0114533	19.4742	ABsync	0.474562	2.69323	5.12555	2.69323	5.12555	ABsync	0.541383
Clec2g	0	0	0	1.20287	0.0999083	23.8544	Brhy	0.465066	0	0	0	0	no_rhy	0.405883
Clec2l	0	0	0	0	0	0	no_rhy	0.534902	0	0	1.62603	5.13822	Brhy	0.506343
Clec3b	1.02112	0.0860787	2.43578	1.02112	0.0860787	2.43578	ABsync	0.651285	4.75834	0.690412	4.75834	0.690412	ABsync	0.540132
Clgn	0	0	0	0	0	0	no_rhy	0.784988	0	0	0	0	no_rhy	0.730117
Clic1	0.566134	0.0385376	2.38983	0.566134	0.0385376	2.38983	ABsync	0.693082	4.608	0.650194	4.608	0.650194	ABsync	0.783717
Clic3	0.914106	0.0799863	13.7458	0.914106	0.0799863	13.7458	ABsync	0.802649	0.864806	3.56387	0.864806	3.56387	ABsync	0.919583
Clic4	0.38189	0.0195378	3.92753	0.38189	0.0198016	3.92753	ABsync	0.920187	16.3457	1.01203	16.3457	1.01203	ABsync	0.90684
Clint1	0.189497	0.00998757	6.52612	0.189497	0.00998757	6.52612	ABsync	0.483259	1.94258	1.70616	1.94258	1.70616	ABsync	0.792152
Clip1	0	0	0	0.1969	0.00876864	22.0361	Brhy	0.350095	0	0	4.1294	5.7937	Brhy	0.373826
Clip2	0	0	0	0	0	0	no_rhy	0.80605	0	0	0	0	no_rhy	0.754836
Clip4	0	0	0	0	0	0	no_rhy	0.775246	0	0	0	0	no_rhy	0.602575
Clk1	0.667664	0.0327689	13.0433	0	0	0	Arhy	0.782344	25.9426	3.44497	0	0	Arhy	0.652686
Clk2	0	0	0	0	0	0	no_rhy	0.777533	0	0	0	0	no_rhy	0.735044
Clk3	0	0	0	0	0	0	no_rhy	0.648622	0	0	0	0	no_rhy	0.517783
Clk4	0.445888	0.0254807	13.3293	0	0	0	Arhy	0.394461	7.73149	3.51563	0	0	Arhy	0.340675
Clmp	0.275642	0.0134255	9.26397	0	0	0	Arhy	0.436665	5.13265	2.45216	0	0	Arhy	0.459807
Cln3	0	0	0	0	0	0	no_rhy	0.659338	0	0	0	0	no_rhy	0.523457
Cln6	0	0	0	0	0	0	no_rhy	0.635716	0	0	0	0	no_rhy	0.446367
Cln8	0	0	0	0	0	0	no_rhy	0.824603	0	0	0	0	no_rhy	0.792746
Clns1a	0	0	0	0	0	0	no_rhy	0.685533	4.17461	1.10496	0	0	Arhy	0.56113
Clock	0	0	0	0	0	0	no_rhy	0.550964	0	0	0	0	no_rhy	0.428986
Clp1	0	0	0	0	0	0	no_rhy	0.530056	1.36048	2.61282	1.36048	2.61282	ABsync	0.462187
Clpb	0.195306	0.0103619	16.7318	0.195306	0.0102164	16.7318	ABsync	0.384169	3.34721	4.36954	3.34721	4.36954	ABsync	0.588728
Clpp	0	0	0	0	0	0	no_rhy	0.7895	0	0	0	0	no_rhy	0.743403
Clptm1	0	0	0	0	0	0	no_rhy	0.79346	0	0	0	0	no_rhy	0.678729
Clptm1l	0	0	0	0	0	0	no_rhy	0.655954	3.91108	2.59175	0	0	Arhy	0.882086
Clpx	0	0	0	0	0	0	no_rhy	0.7837	0	0	0	0	no_rhy	0.747786
Clstn1	0	0	0	0	0	0	no_rhy	0.597776	0	0	9.24826	3.09091	Brhy	0.397953
Clstn2	0.419903	0.0223874	1.29241	0.685014	0.0365219	19.6202	ABdiff	0.714748	6.14357	0.357603	9.12433	5.14411	ABdiff	0.546028
Clstn3	0	0	0	0	0	0	no_rhy	0.476143	0	0	0	0	no_rhy	0.381899
Clta	0	0	0	0	0	0	no_rhy	0.812703	0	0	0	0	no_rhy	0.791315
Cltb	0	0	0	0	0	0	no_rhy	0.373966	0	0	0	0	no_rhy	0.361621
Cltc	0	0	0	0	0	0	no_rhy	0.544425	8.03797	5.77777	8.03797	5.77777	ABsync	0.392154
Clu	0	0	0	0	0	0	no_rhy	0.6806	0	0	0	0	no_rhy	0.691385
Cluap1	0	0	0	0	0	0	no_rhy	0.725398	0	0	0	0	no_rhy	0.374594
Cluh	0	0	0	0	0	0	no_rhy	0.723079	0	0	0	0	no_rhy	0.53617
Clvs1	0	0	0	0	0	0	no_rhy	0.696574	0	0	0	0	no_rhy	0.625453
Clvs2	0	0	0	0	0	0	no_rhy	0.718913	0	0	0	0	no_rhy	0.571795
Clybl	0	0	0	0	0	0	no_rhy	0.790698	0	0	0	0	no_rhy	0.783459
Cmas	0	0	0	0	0	0	no_rhy	0.747793	0	0	0	0	no_rhy	0.611626
Cmbl	0	0	0	0	0	0	no_rhy	0.733109	0	0	0	0	no_rhy	0.615139
Cmc1	0	0	0	0	0	0	no_rhy	0.344446	0	0	4.05413	4.07514	Brhy	0.609878
Cmc2	0	0	0	0	0	0	no_rhy	0.827394	0	0	0	0	no_rhy	0.81826
Cmc4	1.11005	0.0954722	20.1598	0	0	0	Arhy	0.790958	17.8566	5.29782	0	0	Arhy	0.795547
Cmip	0	0	0	0	0	0	no_rhy	0.794094	0	0	0	0	no_rhy	0.738057
Cmpk1	0	0	0	0	0	0	no_rhy	0.807099	0	0	0	0	no_rhy	0.773892
Cmpk2	0	0	0	0	0	0	no_rhy	0.650148	0	0	0	0	no_rhy	0.338799
Cmss1	0	0	0	0	0	0	no_rhy	0.784814	0	0	0	0	no_rhy	0.727137
Cmtm3	1.08645	0.0910405	6.72353	0.948888	0.0795137	2.07394	ABdiff	0.567719	2.59946	1.76596	2.13626	0.597821	ABdiff	0.734538
Cmtm4	0	0	0	0	0	0	no_rhy	0.814093	0	0	0	0	no_rhy	0.798491
Cmtm5	0	0	0	0	0	0	no_rhy	0.395138	0	0	0	0	no_rhy	0.374622
Cmtm6	0	0	0	0	0	0	no_rhy	0.455036	0.84114	2.37954	0.84114	2.37954	ABsync	0.369763
Cmtr1	0	0	0	0	0	0	no_rhy	0.772237	0	0	0	0	no_rhy	0.629529
Cmtr2	0	0	0	0	0	0	no_rhy	0.833523	0	0	0	0	no_rhy	0.831112
Cnbp	0	0	0	0	0	0	no_rhy	0.561574	10.4965	1.0497	12.1508	3.00663	ABdiff	0.327321
Cndp2	0	0	0	0	0	0	no_rhy	0.778723	0	0	0	0	no_rhy	0.656174
Cnep1r1	0	0	0	0	0	0	no_rhy	0.64475	1.80541	3.62181	1.80541	3.62181	ABsync	0.414905
Cnga1	0	0	0	0	0	0	no_rhy	0.618856	0.848151	0.232374	0	0	Arhy	0.379542
Cnih1	0	0	0	0	0	0	no_rhy	0.7534	0	0	0	0	no_rhy	0.701131
Cnih2	0	0	0	0.216812	0.00979586	11.5375	Brhy	0.555737	0	0	20.4774	3.00074	Brhy	0.780325
Cnih4	0	0	0	0	0	0	no_rhy	0.752296	0	0	0	0	no_rhy	0.591479
Cnksr2	0.298752	0.0156875	17.174	0.298752	0.0154923	17.174	ABsync	0.663988	2.57501	4.48727	2.57501	4.48727	ABsync	0.618285
Cnmd	0	0	0	0	0	0	no_rhy	0.583344	0	0	0	0	no_rhy	0.604205
Cnn2	0	0	0	1.00598	0.0896593	1.65232	Brhy	0.456441	0	0	3.72635	0.535004	Brhy	0.445076
Cnn3	0	0	0	0	0	0	no_rhy	0.423434	5.36761	1.68914	5.36761	1.68914	ABsync	0.902385
Cnnm1	0	0	0	0.683451	0.0526248	19.6194	Brhy	0.396812	0	0	1.35575	5.19826	Brhy	0.572364
Cnnm2	0	0	0	0	0	0	no_rhy	0.831981	0	0	0	0	no_rhy	0.82945
Cnnm3	0	0	0	0	0	0	no_rhy	0.750109	0	0	0	0	no_rhy	0.45426
Cnnm4	0	0	0	0	0	0	no_rhy	0.722993	0	0	0	0	no_rhy	0.45971
Cnot1	0	0	0	0	0	0	no_rhy	0.811287	0	0	0	0	no_rhy	0.793136
Cnot10	0	0	0	0	0	0	no_rhy	0.828641	0	0	0	0	no_rhy	0.817047
Cnot11	0	0	0	0	0	0	no_rhy	0.684347	0	0	0	0	no_rhy	0.62008
Cnot2	0	0	0	0	0	0	no_rhy	0.68781	0	0	0	0	no_rhy	0.439501
Cnot3	0	0	0	0	0	0	no_rhy	0.700356	0	0	0	0	no_rhy	0.421345
Cnot4	0	0	0	0	0	0	no_rhy	0.595187	1.26658	4.15441	1.26658	4.15441	ABsync	0.555329
Cnot6	0	0	0	0	0	0	no_rhy	0.755259	0	0	0	0	no_rhy	0.558372
Cnot6l	0	0	0	0.348139	0.0177015	17.9962	Brhy	0.403078	2.47495	3.59246	4.19299	4.73654	ABdiff	0.612958
Cnot7	0	0	0	0	0	0	no_rhy	0.727454	0	0	0	0	no_rhy	0.672624
Cnot8	0	0	0	0	0	0	no_rhy	0.768888	0	0	0	0	no_rhy	0.675048
Cnot9	0	0	0	0	0	0	no_rhy	0.563171	1.61364	1.38301	1.61364	1.38301	ABsync	0.478748
Cnp	0	0	0	0	0	0	no_rhy	0.742041	0	0	0	0	no_rhy	0.543595
Cnppd1	0	0	0	0	0	0	no_rhy	0.689757	0	0	0	0	no_rhy	0.514454
Cnpy2	0	0	0	0	0	0	no_rhy	0.783832	0	0	0	0	no_rhy	0.721449
Cnpy3	0	0	0	0	0	0	no_rhy	0.728028	0	0	0	0	no_rhy	0.659044
Cnpy4	0	0	0	0	0	0	no_rhy	0.762869	0	0	0	0	no_rhy	0.680371
Cnr1	0.252106	0.0116925	3.86737	0	0	0	Arhy	0.441651	4.80864	0.98774	0	0	Arhy	0.550814
Cnrip1	0	0	0	0	0	0	no_rhy	0.411842	4.53644	3.14092	4.53644	3.14092	ABsync	0.355237
Cnst	0	0	0	0	0	0	no_rhy	0.717959	0	0	0	0	no_rhy	0.616189
Cntf	0	0	0	0	0	0	no_rhy	0.694774	0	0	0	0	no_rhy	0.493523
Cntfr	0	0	0	0	0	0	no_rhy	0.526858	1.84179	0.825022	1.84179	0.825022	ABsync	0.462118
Cntln	0	0	0	0	0	0	no_rhy	0.732192	0	0	0	0	no_rhy	0.543668
Cntn1	0.427479	0.0203811	16.4636	0.427479	0.0203811	16.4636	ABsync	0.896261	8.95952	4.32488	8.95952	4.32488	ABsync	0.879322
Cntn2	0	0	0	0	0	0	no_rhy	0.789742	0	0	0	0	no_rhy	0.780079
Cntn3	0	0	0	0	0	0	no_rhy	0.639716	0	0	0	0	no_rhy	0.64883
Cntn4	0	0	0	0	0	0	no_rhy	0.709218	0	0	0	0	no_rhy	0.660782
Cntn5	0	0	0	0	0	0	no_rhy	0.603581	1.03321	5.02462	1.03321	5.02462	ABsync	0.528974
Cntn6	0.537132	0.0382198	13.3825	0.537132	0.0382198	13.3825	ABsync	0.368676	0	0	0	0	no_rhy	0.367869
Cntnap1	0	0	0	0	0	0	no_rhy	0.443567	0.646221	3.68715	0	0	Arhy	0.652115
Cntnap4	0	0	0	0	0	0	no_rhy	0.650475	0	0	0	0	no_rhy	0.578718
Cntnap5b	0	0	0	0.587285	0.0402711	21.3529	Brhy	0.428972	0.997103	4.01295	1.43885	5.58266	ABdiff	0.528371
Cntnap5c	0.587244	0.0436815	8.45957	0.861	0.0640444	21.8741	ABdiff	0.527604	0.915358	2.23434	1.20473	5.71035	ABdiff	0.974802
Cntrl	0	0	0	0.351767	0.0186172	23.9464	Brhy	0.744787	0	0	1.83277	6.2593	Brhy	0.823125
Cntrob	0	0	0	0	0	0	no_rhy	0.504459	0	0	0	0	no_rhy	0.413942
Coa3	0	0	0	0	0	0	no_rhy	0.77079	0	0	0	0	no_rhy	0.72587
Coa4	0	0	0	0	0	0	no_rhy	0.794598	0	0	0	0	no_rhy	0.751766
Coa5	0	0	0	0	0	0	no_rhy	0.730911	0	0	0	0	no_rhy	0.442279
Coa7	0	0	0	0	0	0	no_rhy	0.637873	0	0	0	0	no_rhy	0.556755
Coasy	0	0	0	0	0	0	no_rhy	0.760531	0	0	0	0	no_rhy	0.689914
Cobl	0.182823	0.00850817	21.9762	0.182823	0.00844221	21.9762	ABsync	0.44596	3.38341	5.77922	3.38341	5.77922	ABsync	0.476002
Cobll1	0	0	0	0	0	0	no_rhy	0.708254	0	0	0.65084	4.79506	Brhy	0.499171
Cog1	0	0	0	0	0	0	no_rhy	0.551005	0	0	3.10012	1.62759	Brhy	0.43671
Cog2	0	0	0	0	0	0	no_rhy	0.399364	0	0	0	0	no_rhy	0.436857
Cog3	0	0	0	0	0	0	no_rhy	0.694623	0	0	0	0	no_rhy	0.507081
Cog4	0	0	0	0	0	0	no_rhy	0.723483	0	0	0	0	no_rhy	0.640326
Cog5	0	0	0	0	0	0	no_rhy	0.754075	0	0	0	0	no_rhy	0.657987
Cog6	0	0	0	0	0	0	no_rhy	0.526202	2.144	2.07837	0	0	Arhy	0.702355
Cog7	0	0	0	0	0	0	no_rhy	0.608374	1.51445	2.85993	0	0	Arhy	0.582012
Cog8	0	0	0	0	0	0	no_rhy	0.535748	0	0	0	0	no_rhy	0.440126
Coil	0	0	0	0.441341	0.0278597	13.5722	Brhy	0.480457	0	0	2.42183	3.51572	Brhy	0.709418
Col11a1	0	0	0	0	0	0	no_rhy	0.605578	0	0	0	0	no_rhy	0.642307
Col11a2	0	0	0	0	0	0	no_rhy	0.443742	0	0	0	0	no_rhy	0.58529
Col12a1	0	0	0	0	0	0	no_rhy	0.691932	0	0	0	0	no_rhy	0.696241
Col13a1	0	0	0	2.34997	0.237221	1.91319	Brhy	0.58829	0	0	1.69013	0.58784	Brhy	0.389575
Col14a1	0	0	0	0	0	0	no_rhy	0.667814	0	0	0	0	no_rhy	0.684299
Col16a1	0	0	0	0	0	0	no_rhy	0.692266	0	0	0	0	no_rhy	0.668675
Col18a1	0	0	0	1.94235	0.119383	0.982091	Brhy	0.614905	5.272	0.801902	5.272	0.801902	ABsync	0.371254
Col1a1	0	0	0	0	0	0	no_rhy	0.655995	0	0	0	0	no_rhy	0.679884
Col22a1	0	0	0	0	0	0	no_rhy	0.696996	0	0	0	0	no_rhy	0.679499
Col25a1	0.365061	0.0218905	16.0232	0.365061	0.0213502	16.0232	ABsync	0.402532	4.2166	4.21032	4.2166	4.21032	ABsync	0.406914
Col26a1	0	0	0	0	0	0	no_rhy	0.428553	0	0	0	0	no_rhy	0.474511
Col27a1	0	0	0	0	0	0	no_rhy	0.658775	0	0	0	0	no_rhy	0.657989
Col2a1	0	0	0	0	0	0	no_rhy	0.578801	0	0	0	0	no_rhy	0.596854
Col3a1	0	0	0	0	0	0	no_rhy	0.566927	0	0	0	0	no_rhy	0.616867
Col4a1	0.392787	0.015979	2.43672	0.392787	0.015979	2.43672	ABsync	0.589104	18.0763	0.661249	18.0763	0.661249	ABsync	0.732254
Col4a2	0.36353	0.0161226	2.7247	0.36353	0.0161226	2.7247	ABsync	0.64507	10.9811	0.729911	10.9811	0.729911	ABsync	0.791748
Col4a3bp	0	0	0	0	0	0	no_rhy	0.54356	0	0	0	0	no_rhy	0.424516
Col4a5	0	0	0	0	0	0	no_rhy	0.705033	0	0	0	0	no_rhy	0.702064
Col4a6	0	0	0	0	0	0	no_rhy	0.797	0	0	0	0	no_rhy	0.794923
Col5a1	0	0	0	0	0	0	no_rhy	0.64309	0	0	0	0	no_rhy	0.580187
Col5a2	0	0	0	0	0	0	no_rhy	0.654709	0	0	0	0	no_rhy	0.610391
Col5a3	0	0	0	0.496688	0.0300628	0.081695	Brhy	0.815896	0	0	1.4753	0.0526544	Brhy	0.680879
Col6a1	0	0	0	0	0	0	no_rhy	0.496364	0	0	0	0	no_rhy	0.606159
Col6a2	0	0	0	0	0	0	no_rhy	0.497169	0	0	0	0	no_rhy	0.573573
Col8a1	0	0	0	0	0	0	no_rhy	0.674319	0	0	0	0	no_rhy	0.629577
Col8a2	0	0	0	0	0	0	no_rhy	0.647507	0	0	0	0	no_rhy	0.670793
Col9a1	0	0	0	0	0	0	no_rhy	0.457684	0	0	0	0	no_rhy	0.544715
Col9a2	0	0	0	0	0	0	no_rhy	0.555281	0	0	0	0	no_rhy	0.586254
Col9a3	0	0	0	0	0	0	no_rhy	0.528218	0	0	0	0	no_rhy	0.539665
Colec12	0	0	0	0	0	0	no_rhy	0.581043	0	0	0	0	no_rhy	0.601145
Colgalt1	0	0	0	0	0	0	no_rhy	0.357725	1.37768	2.35659	2.09189	1.08268	ABdiff	0.34744
Colgalt2	0	0	0	0	0	0	no_rhy	0.821212	0	0	0	0	no_rhy	0.8088
Commd1	0	0	0	0	0	0	no_rhy	0.5748	0	0	4.46112	4.09006	Brhy	0.683319
Commd10	0	0	0	0	0	0	no_rhy	0.794475	0	0	0	0	no_rhy	0.781402
Commd2	0	0	0	0	0	0	no_rhy	0.802529	0	0	0	0	no_rhy	0.778681
Commd3	0	0	0	0	0	0	no_rhy	0.728084	0	0	0	0	no_rhy	0.520876
Commd4	0	0	0	0	0	0	no_rhy	0.753909	0	0	0	0	no_rhy	0.657354
Commd6	0	0	0	0	0	0	no_rhy	0.827609	0	0	0	0	no_rhy	0.712039
Commd7	0	0	0	0	0	0	no_rhy	0.81481	0	0	0	0	no_rhy	0.74033
Commd8	0	0	0	0	0	0	no_rhy	0.355761	5.51299	0.206437	5.51299	0.206437	ABsync	0.377921
Commd9	0	0	0	0.451497	0.0288384	12.055	Brhy	0.492625	0	0	5.15935	3.14645	Brhy	0.652699
Comp	0	0	0	0	0	0	no_rhy	0.489224	0	0	0	0	no_rhy	0.443068
Comt	0	0	0	0	0	0	no_rhy	0.788909	0	0	0	0	no_rhy	0.619467
Comtd1	0	0	0	0	0	0	no_rhy	0.667785	0	0	1.10105	3.86441	Brhy	0.404697
Cop1	0	0	0	0	0	0	no_rhy	0.775925	0	0	0	0	no_rhy	0.665506
Copa	0	0	0	0	0	0	no_rhy	0.814612	0	0	0	0	no_rhy	0.766212
Copb1	0	0	0	0	0	0	no_rhy	0.815861	0	0	0	0	no_rhy	0.722282
Cope	0	0	0	0	0	0	no_rhy	0.750702	0	0	0	0	no_rhy	0.702083
Copg1	0	0	0	0	0	0	no_rhy	0.800414	0	0	0	0	no_rhy	0.715762
Copg2	0.289648	0.0128106	20.8005	0.289648	0.0128106	20.8005	ABsync	0.75225	16.1316	5.49312	16.1316	5.49312	ABsync	0.620026
Coprs	0.430603	0.0254153	21.484	0	0	0	Arhy	0.63174	16.5456	5.64476	0	0	Arhy	0.842466
Cops2	0	0	0	0	0	0	no_rhy	0.710603	0	0	0	0	no_rhy	0.573157
Cops3	0	0	0	0	0	0	no_rhy	0.639682	0	0	4.67135	3.28119	Brhy	0.59228
Cops4	0	0	0	0	0	0	no_rhy	0.707275	4.69506	2.30366	0	0	Arhy	0.474442
Cops5	0	0	0	0	0	0	no_rhy	0.783414	0	0	0	0	no_rhy	0.712228
Cops6	0	0	0	0	0	0	no_rhy	0.753278	0	0	0	0	no_rhy	0.671681
Cops7a	0	0	0	0	0	0	no_rhy	0.710194	2.05531	2.49007	0	0	Arhy	0.501418
Cops7b	0	0	0	0	0	0	no_rhy	0.622822	0	0	1.93118	2.1966	Brhy	0.499848
Cops8	0	0	0	0	0	0	no_rhy	0.763925	0	0	2.55022	2.0432	Brhy	0.319305
Cops9	0.405092	0.023994	6.10452	0.405092	0.023994	6.10452	ABsync	0.808427	17.0861	1.59942	17.0861	1.59942	ABsync	0.843623
Copz1	0	0	0	0	0	0	no_rhy	0.786531	0	0	0	0	no_rhy	0.707463
Copz2	0	0	0	0	0	0	no_rhy	0.764317	0	0	0	0	no_rhy	0.781025
Coq10a	0	0	0	0	0	0	no_rhy	0.566335	2.84115	2.69421	2.84115	2.69421	ABsync	0.339775
Coq10b	0	0	0	0	0	0	no_rhy	0.558524	1.44781	3.88606	1.44781	3.88606	ABsync	0.457335
Coq2	0	0	0	0	0	0	no_rhy	0.732755	0	0	0	0	no_rhy	0.599306
Coq3	0	0	0	0	0	0	no_rhy	0.830092	0	0	0	0	no_rhy	0.824188
Coq4	0	0	0	0	0	0	no_rhy	0.692853	0	0	0	0	no_rhy	0.4408
Coq5	0.37609	0.0233773	5.49643	0	0	0	Arhy	0.413716	3.69353	1.45654	0	0	Arhy	0.687507
Coq6	0	0	0	0	0	0	no_rhy	0.783265	0	0	0	0	no_rhy	0.728412
Coq7	0	0	0	0	0	0	no_rhy	0.684255	0	0	0	0	no_rhy	0.48405
Coq8a	0	0	0	0	0	0	no_rhy	0.595175	0	0	1.08981	2.18267	Brhy	0.478726
Coq8b	0	0	0	0	0	0	no_rhy	0.745067	0	0	0	0	no_rhy	0.567633
Coq9	0.322187	0.0198684	15.8461	0.322187	0.0198684	15.8461	ABsync	0.520052	3.01872	4.17088	3.01872	4.17088	ABsync	0.53702
Coro1a	0	0	0	0	0	0	no_rhy	0.777143	0	0	0	0	no_rhy	0.670282
Coro1b	0	0	0	0	0	0	no_rhy	0.490064	3.21976	0.691124	3.48201	2.16449	ABdiff	0.29711
Coro1c	0	0	0	0	0	0	no_rhy	0.646131	0	0	0	0	no_rhy	0.477119
Coro2a	0	0	0	0	0	0	no_rhy	0.47033	1.76966	0.609816	0	0	Arhy	0.385252
Coro2b	0.298078	0.0154748	1.46368	0	0	0	Arhy	0.383786	8.29223	0.41564	0	0	Arhy	0.53409
Coro7	0	0	0	0	0	0	no_rhy	0.719338	0	0	0	0	no_rhy	0.640378
Cotl1	0.277415	0.012857	23.8818	0	0	0	Arhy	0.51814	18.1795	6.26949	0	0	Arhy	0.531494
Cox10	0	0	0	0	0	0	no_rhy	0.773287	0	0	0	0	no_rhy	0.701052
Cox11	0	0	0	0	0	0	no_rhy	0.646558	0	0	1.09645	1.72114	Brhy	0.488935
Cox14	0	0	0	0	0	0	no_rhy	0.565531	16.9926	6.18626	0	0	Arhy	0.478957
Cox15	0	0	0	0	0	0	no_rhy	0.541617	0	0	1.15579	1.85193	Brhy	0.644532
Cox16	0	0	0	0	0	0	no_rhy	0.827997	0	0	0	0	no_rhy	0.81803
Cox17	0	0	0	0	0	0	no_rhy	0.766775	0	0	0	0	no_rhy	0.68303
Cox18	0	0	0	0	0	0	no_rhy	0.770955	0	0	0	0	no_rhy	0.76164
Cox19	0.229948	0.0132344	4.82638	0.229948	0.0132344	4.82638	ABsync	0.320118	2.14282	1.26693	2.14282	1.26693	ABsync	0.447255
Cox20	0	0	0	0	0	0	no_rhy	0.809029	0	0	0	0	no_rhy	0.778214
Cox4i1	0	0	0	0.193864	0.0088018	12.7479	Brhy	0.469274	0	0	32.3433	3.32122	Brhy	0.798026
Cox4i2	0	0	0	0	0	0	no_rhy	0.694558	0	0	0	0	no_rhy	0.643856
Cox5a	0	0	0	0	0	0	no_rhy	0.786355	0	0	0	0	no_rhy	0.758431
Cox5b	0	0	0	0	0	0	no_rhy	0.639039	0	0	20.8583	2.69846	Brhy	0.504854
Cox6a1	0	0	0	0	0	0	no_rhy	0.770614	0	0	0	0	no_rhy	0.675867
Cox6b1	0	0	0	0	0	0	no_rhy	0.739935	0	0	0	0	no_rhy	0.632695
Cox6b2	0	0	0	1.3372	0.138836	12.2651	Brhy	0.563628	0	0	4.90007	3.12802	Brhy	0.634137
Cox6c	0	0	0	0	0	0	no_rhy	0.434809	16.3071	4.45355	16.3071	4.45355	ABsync	0.717879
Cox7a2l	0	0	0	0	0	0	no_rhy	0.816736	0	0	0	0	no_rhy	0.76919
Cox7a2l2	0	0	0	0	0	0	no_rhy	0.810617	0	0	0	0	no_rhy	0.797894
Cox7b	0.230305	0.0122853	15.0333	0.230305	0.0122853	15.0333	ABsync	0.555417	18.2063	3.92994	18.2063	3.92994	ABsync	0.772938
Cox7c	0	0	0	0	0	0	no_rhy	0.582128	0	0	0	0	no_rhy	0.456206
Cox8a	0	0	0	0	0	0	no_rhy	0.824317	0	0	0	0	no_rhy	0.788018
[truncated: 9,315 more rows]
