# Supplementary material for: Early rhythmicity in the fetal suprachiasmatic nuclei in response to maternal signals detected by omics approach
Source: PLoS Biol. 2022 May 24;20(5):e3001637. doi: 10.1371/journal.pbio.3001637 (PMC9129005; doi:10.1371/journal.pbio.3001637)
Supplement: S4 Data — dryR (DryR) and CompareRhythms (CR) results were analyzed by MetaScape; the output is in corresponding sheets. For details on MetaScape, see [51]. (XLSX) [file pbio.3001637.s007.xlsx]

## Sheet: DryR_Arhy_Annotation
MyList	Gene ID	Type	Tax ID	Homologene Gene ID	Homologene Gene Tax ID	Gene Symbol	Description	Biological Process (GO)	GO:1990928 response to amino acid starvat	GO:0006418 tRNA aminoacylation for protei	GO:0060999 positive regulation of dendrit	GO:0098661 inorganic anion transmembrane	GO:0045766 positive regulation of angioge	R-RNO-389357 CD28 dependent PI3K/Akt signal	GO:1903305 regulation of regulated secret	GO:0010638 positive regulation of organel	R-RNO-446203 Asparagine N-linked glycosylat	GO:0018107 peptidyl-threonine phosphoryla	GO:0006813 potassium ion transport	GO:0071478 cellular response to radiation	R-RNO-109581 Apoptosis	ko04360 Axon guidance	GO:0051014 actin filament severing	GO:0050882 voluntary musculoskeletal move	GO:0044539 long-chain fatty acid import i	GO:0008380 RNA splicing	GO:0110095 cellular detoxification of ald	GO:0006403 RNA localization
Abr	287537	symbol	R. norvegicus	287537	R. norvegicus	Abr	ABR activator of RhoGEF and GTPase	GO:0060313 negative regulation of blood vessel remodeling;GO:0043314 negative regulation of neutrophil degranulation;GO:1902564 negative regulation of neutrophil activation	0	0	0	0	0	0	1	0	0	0	0	0	0	0	0	0	0	0	0	0
Acadl	25287	symbol	R. norvegicus	25287	R. norvegicus	Acadl	acyl-CoA dehydrogenase, long chain	GO:0042413 carnitine catabolic process;GO:0019254 carnitine metabolic process, CoA-linked;GO:0006579 amino-acid betaine catabolic process	0	0	0	0	0	0	0	0	0	0	0	0	0	0	0	0	1	0	0	0
Acadm	24158	symbol	R. norvegicus	24158	R. norvegicus	Acadm	acyl-CoA dehydrogenase medium chain	GO:0019254 carnitine metabolic process, CoA-linked;GO:0045329 carnitine biosynthetic process;GO:0051793 medium-chain fatty acid catabolic process	1	0	0	0	0	0	0	0	0	0	0	0	0	0	0	0	1	0	0	0
Acot13	291135	symbol	R. norvegicus	291135	R. norvegicus	Acot13	acyl-CoA thioesterase 13	GO:0120163 negative regulation of cold-induced thermogenesis;GO:0051289 protein homotetramerization;GO:0051262 protein tetramerization	0	0	0	0	0	0	0	0	0	0	0	0	0	0	0	0	0	0	0	0
Acsl3	114024	symbol	R. norvegicus	114024	R. norvegicus	Acsl3	acyl-CoA synthetase long-chain family member 3	GO:0150173 positive regulation of phosphatidylcholine metabolic process;GO:2001247 positive regulation of phosphatidylcholine biosynthetic process;GO:2001245 regulation of phosphatidylcholine biosynthetic process	0	0	0	0	0	0	0	0	0	0	0	0	0	0	0	0	1	0	0	0
Acsl5	94340	symbol	R. norvegicus	94340	R. norvegicus	Acsl5	acyl-CoA synthetase long-chain family member 5	GO:0010747 positive regulation of long-chain fatty acid import across plasma membrane;GO:0140214 positive regulation of long-chain fatty acid import into cell;GO:0010746 regulation of long-chain fatty acid import across plasma membrane	0	0	0	0	0	0	0	0	0	0	0	0	0	0	0	0	1	0	0	0
Acvr1	79558	symbol	R. norvegicus	79558	R. norvegicus	Acvr1	activin A receptor type 1	GO:0060957 endocardial cell fate commitment;GO:0061445 endocardial cushion cell fate commitment;GO:0061443 endocardial cushion cell differentiation	0	0	0	0	0	0	0	0	0	1	0	0	0	0	0	0	0	0	0	0
Acyp1	299203	symbol	R. norvegicus	299203	R. norvegicus	Acyp1	acylphosphatase 1		0	0	0	0	0	0	0	0	0	0	0	0	0	0	0	0	0	0	0	0
Adam11	360638	symbol	R. norvegicus	360638	R. norvegicus	Adam11	ADAM metallopeptidase domain 11	GO:0007229 integrin-mediated signaling pathway;GO:0006508 proteolysis;GO:0007166 cell surface receptor signaling pathway	0	0	0	0	0	0	0	0	0	0	0	0	0	0	0	0	0	0	0	0
Adat1	690810	symbol	R. norvegicus	690810	R. norvegicus	Adat1	adenosine deaminase, tRNA-specific 1	GO:0008033 tRNA processing;GO:0006399 tRNA metabolic process;GO:0034470 ncRNA processing	0	1	0	0	0	0	0	0	0	0	0	0	0	0	0	0	0	0	0	0
Add1	24170	symbol	R. norvegicus	24170	R. norvegicus	Add1	adducin 1	GO:1903393 positive regulation of adherens junction organization;GO:1903391 regulation of adherens junction organization;GO:1901552 positive regulation of endothelial cell development	0	0	0	0	1	0	0	0	0	0	0	0	1	0	0	0	0	0	0	0
Adh5	100145871	symbol	R. norvegicus	100145871	R. norvegicus	Adh5	alcohol dehydrogenase 5 (class III), chi polypeptide	GO:0046294 formaldehyde catabolic process;GO:0046292 formaldehyde metabolic process;GO:0006069 ethanol oxidation	0	0	0	0	0	0	0	0	0	0	0	0	0	0	0	0	0	0	1	0
Adra2a	25083	symbol	R. norvegicus	25083	R. norvegicus	Adra2a	adrenoceptor alpha 2A	GO:0071882 phospholipase C-activating adrenergic receptor signaling pathway;GO:0070473 negative regulation of uterine smooth muscle contraction;GO:0071881 adenylate cyclase-inhibiting adrenergic receptor signaling pathway	0	0	0	0	0	0	1	0	0	0	1	0	0	0	0	0	0	0	0	0
Aff4	303132	symbol	R. norvegicus	303132	R. norvegicus	Aff4	AF4/FMR2 family, member 4	GO:0007286 spermatid development;GO:0048515 spermatid differentiation;GO:0007281 germ cell development	0	0	0	0	0	0	0	0	0	0	0	0	0	0	0	0	0	0	0	0
Ahcyl1	362013	symbol	R. norvegicus	362013	R. norvegicus	Ahcyl1	adenosylhomocysteinase-like 1	GO:0033353 S-adenosylmethionine cycle;GO:1990456 mitochondrion-endoplasmic reticulum membrane tethering;GO:0042045 epithelial fluid transport	0	0	0	0	0	0	0	0	0	0	1	0	0	0	0	0	0	0	0	0
Ahsa2	305577	symbol	R. norvegicus	305577	R. norvegicus	Ahsa2	activator of HSP90 ATPase homolog 2	GO:0050790 regulation of catalytic activity;GO:0065009 regulation of molecular function;GO:0065007 biological regulation	0	0	0	0	0	0	0	0	0	0	0	0	0	0	0	0	0	0	0	0
Alg6	362547	symbol	R. norvegicus	362547	R. norvegicus	Alg6	ALG6, alpha-1,3-glucosyltransferase	GO:0006488 dolichol-linked oligosaccharide biosynthetic process;GO:0006490 oligosaccharide-lipid intermediate biosynthetic process;GO:0006487 protein N-linked glycosylation	0	0	0	0	0	0	0	0	1	0	0	0	0	0	0	0	0	0	0	0
Alpl	25586	symbol	R. norvegicus	25586	R. norvegicus	Alpl	alkaline phosphatase, biomineralization associated	GO:0071529 cementum mineralization;GO:0034505 tooth mineralization;GO:0001958 endochondral ossification	0	0	0	0	0	0	0	0	0	0	0	0	0	0	0	0	0	0	0	0
Anapc15	293155	symbol	R. norvegicus	293155	R. norvegicus	Anapc15	anaphase promoting complex subunit 15	GO:0090231 regulation of spindle checkpoint;GO:0090266 regulation of mitotic cell cycle spindle assembly checkpoint;GO:1903504 regulation of mitotic spindle checkpoint	0	0	0	0	0	0	0	0	0	0	0	0	0	0	0	0	0	0	0	0
Anapc5	288671	symbol	R. norvegicus	288671	R. norvegicus	Anapc5	anaphase-promoting complex subunit 5	GO:0045842 positive regulation of mitotic metaphase/anaphase transition;GO:1901970 positive regulation of mitotic sister chromatid separation;GO:1902101 positive regulation of metaphase/anaphase transition of cell cycle	0	0	0	0	0	0	0	1	0	0	0	0	0	0	0	0	0	0	0	0
Anapc7	304490	symbol	R. norvegicus	304490	R. norvegicus	Anapc7	anaphase promoting complex subunit 7	GO:0045842 positive regulation of mitotic metaphase/anaphase transition;GO:1901970 positive regulation of mitotic sister chromatid separation;GO:1902101 positive regulation of metaphase/anaphase transition of cell cycle	0	0	0	0	0	0	0	1	0	0	0	0	0	0	0	0	0	0	0	0
Ankh	114506	symbol	R. norvegicus	114506	R. norvegicus	Ankh	ANKH inorganic pyrophosphate transport regulator	GO:0030505 inorganic diphosphate transport;GO:1904669 ATP export;GO:0035435 phosphate ion transmembrane transport	0	0	0	1	0	0	0	0	0	0	0	0	0	0	0	0	0	0	0	0
Ankrd10	361183	symbol	R. norvegicus	361183	R. norvegicus	Ankrd10	ankyrin repeat domain 10		0	0	0	0	0	0	0	0	0	0	0	0	0	0	0	0	0	0	0	0
Ankrd16	307102	symbol	R. norvegicus	307102	R. norvegicus	Ankrd16	ankyrin repeat domain 16	GO:0006400 tRNA modification;GO:0008033 tRNA processing;GO:0009451 RNA modification	0	1	0	0	0	0	0	0	0	0	0	0	0	0	0	0	0	0	0	0
Ankrd34b	499506	symbol	R. norvegicus	499506	R. norvegicus	Ankrd34b	ankyrin repeat domain 34B		0	0	0	0	0	0	0	0	0	0	0	0	0	0	0	0	0	0	0	0
Ankrd37	361149	symbol	R. norvegicus	361149	R. norvegicus	Ankrd37	ankyrin repeat domain 37		0	0	0	0	0	0	0	0	0	0	0	0	0	0	0	0	0	0	0	0
Anks6	362515	symbol	R. norvegicus	362515	R. norvegicus	Anks6	ankyrin repeat and sterile alpha motif domain containing 6	GO:0007368 determination of left/right symmetry;GO:0009855 determination of bilateral symmetry;GO:0009799 specification of symmetry	0	0	0	0	0	0	0	0	0	0	0	0	0	0	0	0	0	0	0	0
Ano6	315272	symbol	R. norvegicus	315272	R. norvegicus	Ano6	anoctamin 6	GO:0002543 activation of blood coagulation via clotting cascade;GO:0097045 phosphatidylserine exposure on blood platelet;GO:1903766 positive regulation of potassium ion export across plasma membrane	0	0	0	1	0	0	0	0	0	0	1	0	0	0	0	0	0	0	0	0
Ap3s1	302290	symbol	R. norvegicus	302290	R. norvegicus	Ap3s1	adaptor related protein complex 3 subunit sigma 1	GO:0006896 Golgi to vacuole transport;GO:0048490 anterograde synaptic vesicle transport;GO:0099514 synaptic vesicle cytoskeletal transport	0	0	0	0	0	0	0	0	0	0	0	0	0	0	0	0	0	0	0	0
Ap4m1	304344	symbol	R. norvegicus	304344	R. norvegicus	Ap4m1	adaptor related protein complex 4 subunit mu 1	GO:1903361 protein localization to basolateral plasma membrane;GO:0090160 Golgi to lysosome transport;GO:0006895 Golgi to endosome transport	0	0	0	0	0	0	0	0	0	0	0	0	0	0	0	0	0	0	0	0
Ap5m1	305861	symbol	R. norvegicus	305861	R. norvegicus	Ap5m1	adaptor related protein complex 5 subunit mu 1	GO:0016197 endosomal transport;GO:0046907 intracellular transport;GO:0016192 vesicle-mediated transport	0	0	0	0	0	0	0	0	0	0	0	0	0	0	0	0	0	0	0	0
Apip	295961	symbol	R. norvegicus	295961	R. norvegicus	Apip	APAF1 interacting protein	GO:0019284 L-methionine salvage from S-adenosylmethionine;GO:0019509 L-methionine salvage from methylthioadenosine;GO:0033353 S-adenosylmethionine cycle	0	0	0	0	0	0	0	0	0	0	0	0	1	0	0	0	0	0	0	0
Arcn1	300674	symbol	R. norvegicus	300674	R. norvegicus	Arcn1	archain 1	GO:0021691 cerebellar Purkinje cell layer maturation;GO:0021699 cerebellar cortex maturation;GO:0021590 cerebellum maturation	0	0	0	0	0	0	0	0	1	0	0	0	0	0	0	0	0	0	0	0
Arrdc1	366001	symbol	R. norvegicus	366001	R. norvegicus	Arrdc1	arrestin domain containing 1	GO:0140112 extracellular vesicle biogenesis;GO:0045746 negative regulation of Notch signaling pathway;GO:0006858 extracellular transport	0	0	0	0	0	0	0	0	0	0	0	0	0	0	0	0	0	0	0	0
Arsk	365619	symbol	R. norvegicus	365619	R. norvegicus	Arsk	arylsulfatase family, member K		0	0	0	0	0	0	0	0	0	0	0	0	0	0	0	0	0	0	0	0
Aspdh	292875	symbol	R. norvegicus	292875	R. norvegicus	Aspdh	aspartate dehydrogenase domain containing	GO:0009435 NAD biosynthetic process;GO:0019359 nicotinamide nucleotide biosynthetic process;GO:0019363 pyridine nucleotide biosynthetic process	0	0	0	0	0	0	0	0	0	0	0	0	0	0	0	0	0	0	0	0
Atf6	304962	symbol	R. norvegicus	304962	R. norvegicus	Atf6	activating transcription factor 6	GO:1903893 positive regulation of ATF6-mediated unfolded protein response;GO:0036500 ATF6-mediated unfolded protein response;GO:1903891 regulation of ATF6-mediated unfolded protein response	0	0	0	0	0	0	0	0	0	0	0	0	0	0	0	0	0	0	0	0
Atxn7l1	362726	symbol	R. norvegicus	362726	R. norvegicus	Atxn7l1	ataxin 7-like 1	GO:0008150 biological_process	0	0	0	0	0	0	0	0	0	0	0	0	0	0	0	0	0	0	0	0
Aurkc	292554	symbol	R. norvegicus	292554	R. norvegicus	Aurkc	aurora kinase C	GO:0051255 spindle midzone assembly;GO:0035404 histone-serine phosphorylation;GO:0016572 histone phosphorylation	0	0	0	0	0	0	0	0	0	0	0	0	0	0	0	0	0	0	0	0
B3gat2	64544	symbol	R. norvegicus	64544	R. norvegicus	B3gat2	beta-1,3-glucuronyltransferase 2	GO:0050650 chondroitin sulfate proteoglycan biosynthetic process;GO:0050654 chondroitin sulfate proteoglycan metabolic process;GO:0030166 proteoglycan biosynthetic process	0	0	0	0	0	0	0	0	0	0	0	0	0	0	0	0	0	0	0	0
B3gnt2	305571	symbol	R. norvegicus	305571	R. norvegicus	B3gnt2	UDP-GlcNAc:betaGal beta-1,3-N-acetylglucosaminyltransferase 2	GO:0030309 poly-N-acetyllactosamine metabolic process;GO:0030311 poly-N-acetyllactosamine biosynthetic process;GO:0006023 aminoglycan biosynthetic process	0	0	0	0	0	0	0	0	0	0	0	0	0	0	0	0	0	0	0	0
B4galt3	494342	symbol	R. norvegicus	494342	R. norvegicus	B4galt3	beta-1,4-galactosyltransferase 3	GO:0006682 galactosylceramide biosynthetic process;GO:0019375 galactolipid biosynthetic process;GO:0046476 glycosylceramide biosynthetic process	0	0	0	0	0	0	0	0	1	0	0	0	0	0	0	0	0	0	0	0
Bbs9	315484	symbol	R. norvegicus	315484	R. norvegicus	Bbs9	Bardet-Biedl syndrome 9	GO:0061512 protein localization to cilium;GO:0045444 fat cell differentiation;GO:0060271 cilium assembly	0	0	0	0	0	0	0	0	0	0	0	0	0	0	0	0	0	0	0	0
Bcl7c	293514	symbol	R. norvegicus	293514	R. norvegicus	Bcl7c	BAF chromatin remodeling complex subunit BCL7C		0	0	0	0	0	0	0	0	0	0	0	0	0	0	0	0	0	0	0	0
Bclaf3	501559	symbol	R. norvegicus	501559	R. norvegicus	Bclaf3	BCLAF1 and THRAP3 family member 3	GO:0045944 positive regulation of transcription by RNA polymerase II;GO:0045893 positive regulation of transcription, DNA-templated;GO:1903508 positive regulation of nucleic acid-templated transcription	0	0	0	0	0	0	0	0	0	0	0	0	0	0	0	0	0	0	0	0
Becn1	114558	symbol	R. norvegicus	114558	R. norvegicus	Becn1	beclin 1	GO:1905672 negative regulation of lysosome organization;GO:0071275 cellular response to aluminum ion;GO:1902423 regulation of attachment of mitotic spindle microtubules to kinetochore	1	0	0	0	0	0	0	1	0	0	0	0	0	0	0	0	0	0	0	0
Bend5	362564	symbol	R. norvegicus	362564	R. norvegicus	Bend5	BEN domain containing 5	GO:0045892 negative regulation of transcription, DNA-templated;GO:1903507 negative regulation of nucleic acid-templated transcription;GO:1902679 negative regulation of RNA biosynthetic process	0	0	0	0	0	0	0	0	0	0	0	0	0	0	0	0	0	0	0	0
Bhlhb9	317407	symbol	R. norvegicus	317407	R. norvegicus	Bhlhb9	basic helix-loop-helix family member B9	GO:0061003 positive regulation of dendritic spine morphogenesis;GO:0061001 regulation of dendritic spine morphogenesis;GO:0050775 positive regulation of dendrite morphogenesis	0	0	1	0	0	0	0	1	0	0	0	0	0	0	0	0	0	0	0	0
Bicdl1	304537	symbol	R. norvegicus	304537	R. norvegicus	Bicdl1	BICD family like cargo adaptor 1	GO:0055107 Golgi to secretory granule transport;GO:0031175 neuron projection development;GO:0048666 neuron development	0	0	0	0	0	0	0	0	0	0	0	0	0	0	0	0	0	0	0	0
Bicral	301235	symbol	R. norvegicus	301235	R. norvegicus	Bicral	BICRA like chromatin remodeling complex associated protein	GO:0045893 positive regulation of transcription, DNA-templated;GO:1903508 positive regulation of nucleic acid-templated transcription;GO:1902680 positive regulation of RNA biosynthetic process	0	0	0	0	0	0	0	0	0	0	0	0	0	0	0	0	0	0	0	0
Blvra	116599	symbol	R. norvegicus	116599	R. norvegicus	Blvra	biliverdin reductase A	GO:0042167 heme catabolic process;GO:0046149 pigment catabolic process;GO:0006787 porphyrin-containing compound catabolic process	0	0	0	0	0	0	0	0	0	0	0	0	0	0	0	0	0	0	0	0
Bmper	300455	symbol	R. norvegicus	300455	R. norvegicus	Bmper	BMP-binding endothelial regulator	GO:0042118 endothelial cell activation;GO:0002043 blood vessel endothelial cell proliferation involved in sprouting angiogenesis;GO:1903672 positive regulation of sprouting angiogenesis	0	0	0	0	1	0	0	0	0	1	0	0	0	0	0	0	0	0	0	0
Bri3	304284	symbol	R. norvegicus	304284	R. norvegicus	Bri3	brain protein I3		0	0	0	0	0	0	0	0	0	0	0	0	0	0	0	0	0	0	0	0
Bspry	64027	symbol	R. norvegicus	64027	R. norvegicus	Bspry	B-box and SPRY domain containing	GO:1990830 cellular response to leukemia inhibitory factor;GO:1990823 response to leukemia inhibitory factor;GO:0006816 calcium ion transport	0	0	0	0	0	0	0	0	0	0	1	0	0	0	0	0	0	0	0	0
Btbd6	690367	symbol	R. norvegicus	690367	R. norvegicus	Btbd6	BTB domain containing 6	GO:0022008 neurogenesis;GO:0007399 nervous system development;GO:0030154 cell differentiation	0	0	0	0	0	0	0	0	0	0	0	0	0	0	0	0	0	0	0	0
C1ql3	680404	symbol	R. norvegicus	680404	R. norvegicus	C1ql3	complement C1q like 3	GO:0050807 regulation of synapse organization;GO:0050803 regulation of synapse structure or activity;GO:0050808 synapse organization	0	0	1	0	0	0	0	0	0	0	0	0	0	0	0	0	0	0	0	0
C2cd3	293148	symbol	R. norvegicus	293148	R. norvegicus	C2cd3	C2 domain containing 3 centriole elongation regulator	GO:0021997 neural plate axis specification;GO:0061511 centriole elongation;GO:0060896 neural plate pattern specification	0	0	0	0	0	0	0	0	0	0	0	0	0	0	0	0	0	0	0	0
Cabin1	94165	symbol	R. norvegicus	94165	R. norvegicus	Cabin1	calcineurin binding protein 1	GO:0006336 DNA replication-independent nucleosome assembly;GO:0034724 DNA replication-independent nucleosome organization;GO:0006334 nucleosome assembly	0	0	0	0	0	0	0	0	0	0	0	0	0	0	0	0	0	0	0	0
Cacna1g	29717	symbol	R. norvegicus	29717	R. norvegicus	Cacna1g	calcium voltage-gated channel subunit alpha1 G	GO:0010045 response to nickel cation;GO:0086046 membrane depolarization during SA node cell action potential;GO:0086045 membrane depolarization during AV node cell action potential	0	0	0	0	0	0	1	0	0	0	1	0	0	0	0	0	0	0	0	0
Cacna1i	56827	symbol	R. norvegicus	56827	R. norvegicus	Cacna1i	calcium voltage-gated channel subunit alpha1 I	GO:0045956 positive regulation of calcium ion-dependent exocytosis;GO:0086010 membrane depolarization during action potential;GO:0017158 regulation of calcium ion-dependent exocytosis	0	0	0	0	0	0	1	0	0	0	1	0	0	0	0	0	0	0	0	0
Camkk1	60341	symbol	R. norvegicus	60341	R. norvegicus	Camkk1	calcium/calmodulin-dependent protein kinase kinase 1	GO:0032147 activation of protein kinase activity;GO:0045860 positive regulation of protein kinase activity;GO:0033674 positive regulation of kinase activity	0	0	0	0	0	0	0	0	0	0	0	0	0	0	0	0	0	0	0	0
Camkv	79011	symbol	R. norvegicus	79011	R. norvegicus	Camkv	CaM kinase-like vesicle-associated	GO:0099159 regulation of modification of postsynaptic structure;GO:1905244 regulation of modification of synaptic structure;GO:0099010 modification of postsynaptic structure	0	0	1	0	0	0	0	0	0	0	0	0	0	0	0	0	0	0	0	0
Cand2	192226	symbol	R. norvegicus	192226	R. norvegicus	Cand2	cullin-associated and neddylation-dissociated 2 (putative)	GO:0010265 SCF complex assembly;GO:0016567 protein ubiquitination;GO:0032446 protein modification by small protein conjugation	0	0	0	0	0	0	0	0	0	0	0	0	0	0	0	0	0	0	0	0
Cap2	116653	symbol	R. norvegicus	116653	R. norvegicus	Cap2	cyclase associated actin cytoskeleton regulatory protein 2	GO:0045761 regulation of adenylate cyclase activity;GO:0051339 regulation of lyase activity;GO:0031279 regulation of cyclase activity	0	0	0	0	0	0	0	0	0	0	0	0	0	0	0	0	0	0	0	0
Capn7	306260	symbol	R. norvegicus	306260	R. norvegicus	Capn7	calpain 7	GO:0097264 self proteolysis;GO:0010634 positive regulation of epithelial cell migration;GO:0010632 regulation of epithelial cell migration	0	0	0	0	0	0	0	0	0	0	0	0	0	0	0	0	0	0	0	0
Caprin1	362173	symbol	R. norvegicus	362173	R. norvegicus	Caprin1	cell cycle associated protein 1	GO:0061003 positive regulation of dendritic spine morphogenesis;GO:0061001 regulation of dendritic spine morphogenesis;GO:0050775 positive regulation of dendrite morphogenesis	0	0	1	0	0	0	0	0	0	0	0	0	0	0	0	0	0	0	0	0
Cars	293638	symbol	R. norvegicus	293638	R. norvegicus	Cars	cysteinyl-tRNA synthetase	GO:0006423 cysteinyl-tRNA aminoacylation;GO:0006418 tRNA aminoacylation for protein translation;GO:0043039 tRNA aminoacylation	0	1	0	0	0	0	0	0	0	0	0	0	0	0	0	0	0	0	0	0
Casc1	297720	gene_synonym	R. norvegicus	297720	R. norvegicus	Dnai7	dynein axonemal intermediate chain 7		0	0	0	0	0	0	0	0	0	0	0	0	0	0	0	0	0	0	0	0
Casp9	58918	symbol	R. norvegicus	58918	R. norvegicus	Casp9	caspase 9	GO:0032025 response to cobalt ion;GO:0034349 glial cell apoptotic process;GO:0010996 response to auditory stimulus	0	0	0	0	0	0	0	0	0	0	0	1	1	0	0	0	0	0	0	0
Cbln1	498922	symbol	R. norvegicus	498922	R. norvegicus	Cbln1	cerebellin 1 precursor	GO:1905703 negative regulation of inhibitory synapse assembly;GO:1905702 regulation of inhibitory synapse assembly;GO:0051964 negative regulation of synapse assembly	0	0	1	0	0	0	0	1	0	0	0	0	0	0	0	0	0	0	0	0
Cbx5	300266	symbol	R. norvegicus	300266	R. norvegicus	Cbx5	chromobox 5	GO:0006974 cellular response to DNA damage stimulus;GO:0000122 negative regulation of transcription by RNA polymerase II;GO:0045892 negative regulation of transcription, DNA-templated	0	0	0	0	0	0	0	0	0	0	0	0	0	0	0	0	0	0	0	0
Ccdc115	363213	symbol	R. norvegicus	363213	R. norvegicus	Ccdc115	coiled-coil domain containing 115	GO:0070072 vacuolar proton-transporting V-type ATPase complex assembly;GO:0070070 proton-transporting V-type ATPase complex assembly;GO:0007042 lysosomal lumen acidification	0	0	0	0	0	0	0	0	0	0	0	0	0	0	0	0	0	0	0	0
Ccdc124	290642	symbol	R. norvegicus	290642	R. norvegicus	Ccdc124	coiled-coil domain containing 124		0	0	0	0	0	0	0	0	0	0	0	0	0	0	0	0	0	0	0	0
Ccdc15	367056	symbol	R. norvegicus	367056	R. norvegicus	Ccdc15	coiled-coil domain containing 15		0	0	0	0	0	0	0	0	0	0	0	0	0	0	0	0	0	0	0	0
Ccdc25	361059	symbol	R. norvegicus	361059	R. norvegicus	Ccdc25	coiled-coil domain containing 25	GO:2000147 positive regulation of cell motility;GO:0051272 positive regulation of cellular component movement;GO:0040017 positive regulation of locomotion	0	0	0	0	0	0	0	0	0	0	0	0	0	0	0	0	0	0	0	0
Ccdc32	296081	symbol	R. norvegicus	296081	R. norvegicus	Ccdc32	coiled-coil domain containing 32	GO:0044782 cilium organization;GO:0060322 head development;GO:0120036 plasma membrane bounded cell projection organization	0	0	0	0	0	0	0	0	0	0	0	0	0	0	0	0	0	0	0	0
Ccdc74a	680752	symbol	R. norvegicus	680752	R. norvegicus	Ccdc74a	coiled-coil domain containing 74A		0	0	0	0	0	0	0	0	0	0	0	0	0	0	0	0	0	0	0	0
Ccng1	25405	symbol	R. norvegicus	25405	R. norvegicus	Ccng1	cyclin G1	GO:0007095 mitotic G2 DNA damage checkpoint signaling;GO:0044818 mitotic G2/M transition checkpoint;GO:0010972 negative regulation of G2/M transition of mitotic cell cycle	0	0	0	0	0	1	0	0	0	0	0	0	0	0	0	0	0	0	0	0
Ccni	289500	symbol	R. norvegicus	289500	R. norvegicus	Ccni	cyclin I	GO:0000079 regulation of cyclin-dependent protein serine/threonine kinase activity;GO:1904029 regulation of cyclin-dependent protein kinase activity;GO:0071900 regulation of protein serine/threonine kinase activity	0	0	0	0	0	0	0	0	0	0	0	0	0	0	0	0	0	0	0	0
Cd33	690492	symbol	R. norvegicus	690492	R. norvegicus	Cd33	CD33 molecule	GO:0150102 negative regulation of monocyte activation;GO:1903615 positive regulation of protein tyrosine phosphatase activity;GO:1903613 regulation of protein tyrosine phosphatase activity	0	0	0	0	0	0	0	0	0	0	1	0	0	0	0	0	0	0	0	0
Cd48	245962	symbol	R. norvegicus	245962	R. norvegicus	Cd48	Cd48 molecule	GO:0045576 mast cell activation;GO:0002819 regulation of adaptive immune response;GO:0002274 myeloid leukocyte activation	0	0	0	0	0	0	0	0	0	0	0	0	0	0	0	0	0	0	0	0
Cd59	25407	symbol	R. norvegicus	25407	R. norvegicus	Cd59	CD59 molecule	GO:0001971 negative regulation of activation of membrane attack complex;GO:0001969 regulation of activation of membrane attack complex;GO:0001905 activation of membrane attack complex	0	0	0	0	0	0	0	0	1	0	0	0	0	0	0	0	0	0	0	0
Cdh24	498515	symbol	R. norvegicus	498515	R. norvegicus	Cdh24	cadherin 24	GO:0016339 calcium-dependent cell-cell adhesion via plasma membrane cell adhesion molecules;GO:0034332 adherens junction organization;GO:0007156 homophilic cell adhesion via plasma membrane adhesion molecules	0	0	0	0	0	0	0	0	0	0	0	0	0	0	0	0	0	0	0	0
Cdhr2	291002	symbol	R. norvegicus	291002	R. norvegicus	Cdhr2	cadherin-related family member 2	GO:0060243 negative regulation of cell growth involved in contact inhibition;GO:0090675 intermicrovillar adhesion;GO:1904970 brush border assembly	0	0	0	0	0	0	0	0	0	0	0	0	0	0	0	0	0	0	0	0
Cep120	307302	symbol	R. norvegicus	307302	R. norvegicus	Cep120	centrosomal protein 120	GO:1903724 positive regulation of centriole elongation;GO:0010825 positive regulation of centrosome duplication;GO:0046601 positive regulation of centriole replication	0	0	0	0	0	0	0	1	0	0	0	0	0	0	0	0	0	0	0	0
Cep57l1	294519	symbol	R. norvegicus	294519	R. norvegicus	Cep57l1	centrosomal protein 57-like 1		0	0	0	0	0	0	0	0	0	0	0	0	0	0	0	0	0	0	0	0
Cep85	362622	symbol	R. norvegicus	362622	R. norvegicus	Cep85	centrosomal protein 85	GO:0046602 regulation of mitotic centrosome separation;GO:0007100 mitotic centrosome separation;GO:0051299 centrosome separation	0	0	0	0	0	0	0	0	0	0	0	0	0	0	0	0	0	0	0	0
Cfap300	654482	symbol	R. norvegicus	654482	R. norvegicus	Cfap300	cilia and flagella associated protein 300		0	0	0	0	0	0	0	0	0	0	0	0	0	0	0	0	0	0	0	0
Cfap410	309681	symbol	R. norvegicus	309681	R. norvegicus	Cfap410	cilia and flagella associated protein 410	GO:0042769 DNA damage response, detection of DNA damage;GO:0008360 regulation of cell shape;GO:0007224 smoothened signaling pathway	0	0	0	0	0	0	0	0	0	0	0	0	0	0	0	0	0	0	0	0
Cfl1	29271	symbol	R. norvegicus	29271	R. norvegicus	Cfl1	cofilin 1	GO:0051510 regulation of unidimensional cell growth;GO:0051511 negative regulation of unidimensional cell growth;GO:1905873 positive regulation of protein localization to cell leading edge	0	0	1	0	0	0	0	1	0	0	1	0	0	1	1	0	0	0	0	0
Cggbp1	288353	symbol	R. norvegicus	288353	R. norvegicus	Cggbp1	CGG triplet repeat binding protein 1	GO:0040029 regulation of gene expression, epigenetic;GO:0000122 negative regulation of transcription by RNA polymerase II;GO:0045892 negative regulation of transcription, DNA-templated	0	0	0	0	0	0	0	0	0	0	0	0	0	0	0	0	0	0	0	0
Chrm2	81645	symbol	R. norvegicus	81645	R. norvegicus	Chrm2	cholinergic receptor, muscarinic 2	GO:0007197 adenylate cyclase-inhibiting G protein-coupled acetylcholine receptor signaling pathway;GO:0007213 G protein-coupled acetylcholine receptor signaling pathway;GO:0095500 acetylcholine receptor signaling pathway	0	0	0	0	0	0	1	0	0	0	0	0	0	0	0	0	0	0	0	0
Chrm5	53949	symbol	R. norvegicus	53949	R. norvegicus	Chrm5	cholinergic receptor, muscarinic 5	GO:0060304 regulation of phosphatidylinositol dephosphorylation;GO:0007197 adenylate cyclase-inhibiting G protein-coupled acetylcholine receptor signaling pathway;GO:0007213 G protein-coupled acetylcholine receptor signaling pathway	0	0	0	0	0	0	0	0	0	0	0	0	0	0	0	0	0	0	0	0
Chrna4	25590	symbol	R. norvegicus	25590	R. norvegicus	Chrna4	cholinergic receptor nicotinic alpha 4 subunit	GO:1903048 regulation of acetylcholine-gated cation channel activity;GO:0035095 behavioral response to nicotine;GO:0098962 regulation of postsynaptic neurotransmitter receptor activity	0	0	0	0	0	0	1	0	0	0	1	0	0	0	0	0	0	0	0	0
Cilp2	306356	symbol	R. norvegicus	306356	R. norvegicus	Cilp2	cartilage intermediate layer protein 2	GO:0008150 biological_process	0	0	0	0	0	0	0	0	0	0	0	0	0	0	0	0	0	0	0	0
Clasp2	114514	symbol	R. norvegicus	114514	R. norvegicus	Clasp2	cytoplasmic linker associated protein 2	GO:1903690 negative regulation of wound healing, spreading of epidermal cells;GO:0110011 regulation of basement membrane organization;GO:1904259 regulation of basement membrane assembly involved in embryonic body morphogenesis	0	0	0	0	0	0	1	1	0	0	0	0	0	0	0	0	0	0	0	0
Clba1	362793	symbol	R. norvegicus	362793	R. norvegicus	Clba1	clathrin binding box of aftiphilin containing 1	GO:0046907 intracellular transport;GO:0051649 establishment of localization in cell;GO:0051641 cellular localization	0	0	0	0	0	0	0	0	0	0	0	0	0	0	0	0	0	0	0	0
Clcn6	295586	symbol	R. norvegicus	295586	R. norvegicus	Clcn6	chloride voltage-gated channel 6	GO:1902476 chloride transmembrane transport;GO:0098661 inorganic anion transmembrane transport;GO:0006821 chloride transport	0	0	0	1	0	0	0	0	0	0	0	0	0	0	0	0	0	0	0	0
Clk1	301434	symbol	R. norvegicus	301434	R. norvegicus	Clk1	CDC-like kinase 1	GO:0018107 peptidyl-threonine phosphorylation;GO:0018210 peptidyl-threonine modification;GO:0043484 regulation of RNA splicing	0	0	0	0	0	0	0	0	0	1	0	0	0	0	0	0	0	1	0	0
Clns1a	65160	symbol	R. norvegicus	65160	R. norvegicus	Clns1a	chloride nucleotide-sensitive channel 1A	GO:0045794 negative regulation of cell volume;GO:0045292 mRNA cis splicing, via spliceosome;GO:0000387 spliceosomal snRNP assembly	0	0	0	1	0	0	0	0	0	0	1	0	0	0	0	0	0	1	0	0
Clptm1l	316916	symbol	R. norvegicus	316916	R. norvegicus	Clptm1l	CLPTM1-like		0	0	0	0	0	0	0	0	0	0	0	0	0	0	0	0	0	0	0	0
Cmc4	102546764	symbol	R. norvegicus	102546764	R. norvegicus	Cmc4	C-X9-C motif containing 4		0	0	0	0	0	0	0	0	0	0	0	0	0	0	0	0	0	0	0	0
Cnr1	25248	symbol	R. norvegicus	25248	R. norvegicus	Cnr1	cannabinoid receptor 1	GO:0099552 trans-synaptic signaling by lipid, modulating synaptic transmission;GO:0099553 trans-synaptic signaling by endocannabinoid, modulating synaptic transmission;GO:0098920 retrograde trans-synaptic signaling by lipid	0	0	0	0	0	0	1	0	0	0	0	0	0	0	0	0	0	0	0	0
Cntnap1	84008	symbol	R. norvegicus	84008	R. norvegicus	Cntnap1	contactin associated protein 1	GO:0002175 protein localization to paranode region of axon;GO:0071205 protein localization to juxtaparanode region of axon;GO:0030913 paranodal junction assembly	0	0	0	0	0	0	0	0	0	0	0	0	0	0	0	0	0	0	0	0
Cog6	310411	symbol	R. norvegicus	310411	R. norvegicus	Cog6	component of oligomeric golgi complex 6	GO:0006891 intra-Golgi vesicle-mediated transport;GO:0070085 glycosylation;GO:0048193 Golgi vesicle transport	0	0	0	0	0	0	0	0	1	0	0	0	0	0	0	0	0	0	0	0
Cog7	293456	symbol	R. norvegicus	293456	R. norvegicus	Cog7	component of oligomeric golgi complex 7	GO:0034067 protein localization to Golgi apparatus;GO:0006890 retrograde vesicle-mediated transport, Golgi to endoplasmic reticulum;GO:0007030 Golgi organization	0	0	0	0	0	0	0	0	1	0	0	0	0	0	0	0	0	0	0	0
Coprs	290925	symbol	R. norvegicus	290925	R. norvegicus	Coprs	coordinator of PRMT5 and differentiation stimulator	GO:0043985 histone H4-R3 methylation;GO:0034969 histone arginine methylation;GO:0018216 peptidyl-arginine methylation	0	0	0	0	0	0	0	0	0	0	0	0	0	0	0	0	0	0	0	0
Cops7a	312710	symbol	R. norvegicus	312710	R. norvegicus	Cops7a	COP9 signalosome subunit 7A	GO:0010387 COP9 signalosome assembly;GO:0000338 protein deneddylation;GO:0070646 protein modification by small protein removal	0	0	0	0	0	0	0	0	0	0	0	0	0	0	0	0	0	0	0	0
Coq5	304542	symbol	R. norvegicus	304542	R. norvegicus	Coq5	coenzyme Q5, methyltransferase	GO:0006744 ubiquinone biosynthetic process;GO:1901663 quinone biosynthetic process;GO:0006743 ubiquinone metabolic process	0	0	0	0	0	0	0	0	0	0	0	0	0	0	0	0	0	0	0	0
Coro2b	300768	symbol	R. norvegicus	300768	R. norvegicus	Coro2b	coronin 2B	GO:0003093 regulation of glomerular filtration;GO:0001977 renal system process involved in regulation of blood volume;GO:0003071 renal system process involved in regulation of systemic arterial blood pressure	0	0	0	0	0	0	0	0	0	0	0	0	0	0	0	0	0	0	0	0
Cotl1	361422	symbol	R. norvegicus	361422	R. norvegicus	Cotl1	coactosin-like F-actin binding protein 1	GO:0050832 defense response to fungus;GO:0009620 response to fungus;GO:0030833 regulation of actin filament polymerization	0	0	0	0	0	0	0	0	0	0	0	0	0	0	0	0	0	0	0	0
Cpox	304024	symbol	R. norvegicus	304024	R. norvegicus	Cpox	coproporphyrinogen oxidase	GO:0006782 protoporphyrinogen IX biosynthetic process;GO:0046501 protoporphyrinogen IX metabolic process;GO:0051597 response to methylmercury	0	0	0	0	0	0	0	0	0	0	0	0	0	0	0	0	0	0	0	0
Crim1	298744	symbol	R. norvegicus	298744	R. norvegicus	Crim1	cysteine rich transmembrane BMP regulator 1	GO:0030514 negative regulation of BMP signaling pathway;GO:0045668 negative regulation of osteoblast differentiation;GO:0030510 regulation of BMP signaling pathway	0	0	0	0	0	0	0	0	0	1	0	0	0	0	0	0	0	0	0	0
Csrp1	29276	symbol	R. norvegicus	29276	R. norvegicus	Csrp1	cysteine and glycine-rich protein 1	GO:0045214 sarcomere organization;GO:0030239 myofibril assembly;GO:0055002 striated muscle cell development	0	0	0	0	0	0	0	0	0	0	0	0	0	0	0	0	0	0	0	0
Ctdnep1	287447	symbol	R. norvegicus	287447	R. norvegicus	Ctdnep1	CTD nuclear envelope phosphatase 1	GO:0010867 positive regulation of triglyceride biosynthetic process;GO:0010866 regulation of triglyceride biosynthetic process;GO:0090208 positive regulation of triglyceride metabolic process	0	0	0	0	0	0	0	0	0	0	0	0	0	0	0	0	0	0	0	0
Cttn	60465	symbol	R. norvegicus	60465	R. norvegicus	Cttn	cortactin	GO:0006930 substrate-dependent cell migration, cell extension;GO:0098885 modification of postsynaptic actin cytoskeleton;GO:0097062 dendritic spine maintenance	0	0	0	0	0	0	0	1	0	0	0	0	0	0	0	0	0	0	0	0
Cul4b	302502	symbol	R. norvegicus	302502	R. norvegicus	Cul4b	cullin 4B	GO:0070914 UV-damage excision repair;GO:0035518 histone H2A monoubiquitination;GO:0033522 histone H2A ubiquitination	0	0	0	0	0	0	0	0	0	0	0	1	0	0	0	0	0	0	0	0
Cwf19l1	365465	symbol	R. norvegicus	365465	R. norvegicus	Cwf19l1	CWF19 like cell cycle control factor 1	GO:0000375 RNA splicing, via transesterification reactions;GO:0000377 RNA splicing, via transesterification reactions with bulged adenosine as nucleophile;GO:0000398 mRNA splicing, via spliceosome	0	0	0	0	0	0	0	0	0	0	0	0	0	0	0	0	0	1	0	0
Cyb5d1	363629	symbol	R. norvegicus	363629	R. norvegicus	Cyb5d1	cytochrome b5 domain containing 1		0	0	0	0	0	0	0	0	0	0	0	0	0	0	0	0	0	0	0	0
Cyyr1	304138	symbol	R. norvegicus	304138	R. norvegicus	Cyyr1	cysteine and tyrosine rich 1	GO:0008150 biological_process	0	0	0	0	0	0	0	0	0	0	0	0	0	0	0	0	0	0	0	0
Dach1	306096	symbol	R. norvegicus	306096	R. norvegicus	Dach1	dachshund family transcription factor 1	GO:0060244 negative regulation of cell proliferation involved in contact inhibition;GO:0060242 contact inhibition;GO:0060245 detection of cell density	0	0	0	0	0	0	0	0	0	0	0	0	0	0	0	0	0	0	0	0
Dars	116483	gene_synonym	R. norvegicus	116483	R. norvegicus	Dars1	aspartyl-tRNA synthetase 1	GO:0006422 aspartyl-tRNA aminoacylation;GO:0006418 tRNA aminoacylation for protein translation;GO:0043039 tRNA aminoacylation	0	1	0	0	0	0	0	0	0	0	0	0	0	0	0	0	0	0	0	0
Dctd	290741	symbol	R. norvegicus	290741	R. norvegicus	Dctd	dCMP deaminase	GO:0006226 dUMP biosynthetic process;GO:0006231 dTMP biosynthetic process;GO:0009177 pyrimidine deoxyribonucleoside monophosphate biosynthetic process	0	0	0	0	0	0	0	0	0	0	0	0	0	0	0	0	0	0	0	0
Dctpp1	192252	symbol	R. norvegicus	192252	R. norvegicus	Dctpp1	dCTP pyrophosphatase 1	GO:0006253 dCTP catabolic process;GO:0046065 dCTP metabolic process;GO:0046076 dTTP catabolic process	0	0	0	0	0	0	0	0	0	0	0	0	0	0	0	0	0	0	0	0
Ddb1	64470	symbol	R. norvegicus	64470	R. norvegicus	Ddb1	damage-specific DNA binding protein 1	GO:0046726 positive regulation by virus of viral protein levels in host cell;GO:0046719 regulation by virus of viral protein levels in host cell;GO:1902188 positive regulation of viral release from host cell	0	0	0	0	0	0	0	0	0	0	0	1	0	0	0	0	0	0	0	0
Ddhd2	680971	symbol	R. norvegicus	680971	R. norvegicus	Ddhd2	DDHD domain containing 2	GO:0090141 positive regulation of mitochondrial fission;GO:0034389 lipid droplet organization;GO:0019433 triglyceride catabolic process	0	0	0	0	0	0	0	1	0	0	0	0	0	0	0	0	0	0	0	0
Ddx19b	690693	symbol	R. norvegicus	690693	R. norvegicus	Ddx19b	DEAD-box helicase 19B	GO:0016973 poly(A)+ mRNA export from nucleus;GO:0006406 mRNA export from nucleus;GO:0071427 mRNA-containing ribonucleoprotein complex export from nucleus	0	0	0	0	0	0	0	0	0	0	0	0	0	0	0	0	0	0	0	1
Dennd1b	289051	symbol	R. norvegicus	289051	R. norvegicus	Dennd1b	DENN domain containing 1B	GO:2000553 positive regulation of T-helper 2 cell cytokine production;GO:0035745 T-helper 2 cell cytokine production;GO:2000551 regulation of T-helper 2 cell cytokine production	0	0	0	0	0	0	0	0	0	0	0	0	0	0	0	0	0	0	0	0
Depdc5	305464	symbol	R. norvegicus	305464	R. norvegicus	Depdc5	DEP domain containing 5, GATOR1 subcomplex subunit	GO:1904262 negative regulation of TORC1 signaling;GO:1903432 regulation of TORC1 signaling;GO:0032007 negative regulation of TOR signaling	1	0	0	0	0	0	0	0	0	0	0	0	0	0	0	0	0	0	0	0
Dgki	688705	symbol	R. norvegicus	688705	R. norvegicus	Dgki	diacylglycerol kinase, iota	GO:0046959 habituation;GO:0046958 nonassociative learning;GO:0046834 lipid phosphorylation	0	0	0	0	0	0	1	0	0	0	0	0	0	0	0	0	0	0	0	0
Dhcr24	298298	symbol	R. norvegicus	298298	R. norvegicus	Dhcr24	24-dehydrocholesterol reductase	GO:0033489 cholesterol biosynthetic process via desmosterol;GO:0031639 plasminogen activation;GO:0030539 male genitalia development	0	0	0	0	0	0	0	0	0	0	0	0	0	0	0	0	0	0	0	0
Dhx29	100362324	symbol	R. norvegicus	100362324	R. norvegicus	Dhx29	DExH-box helicase 29	GO:0001731 formation of translation preinitiation complex;GO:0045948 positive regulation of translational initiation;GO:0002183 cytoplasmic translational initiation	0	0	0	0	0	0	0	0	0	0	0	0	0	0	0	0	0	0	0	0
Dhx40	287595	symbol	R. norvegicus	287595	R. norvegicus	Dhx40	DEAH-box helicase 40		0	0	0	0	0	0	0	0	0	0	0	0	0	0	0	0	0	0	0	0
Dhx8	287727	symbol	R. norvegicus	287727	R. norvegicus	Dhx8	DEAH-box helicase 8	GO:0000390 spliceosomal complex disassembly;GO:0032988 ribonucleoprotein complex disassembly;GO:0071826 ribonucleoprotein complex subunit organization	0	0	0	0	0	0	0	0	0	0	0	0	0	0	0	0	0	1	0	0
Disp1	289338	symbol	R. norvegicus	289338	R. norvegicus	Disp1	dispatched RND transporter family member 1	GO:0007225 patched ligand maturation;GO:0060539 diaphragm development;GO:0016486 peptide hormone processing	0	0	0	1	0	0	0	0	0	0	0	0	0	0	0	0	0	0	0	0
Dld	298942	symbol	R. norvegicus	298942	R. norvegicus	Dld	dihydrolipoamide dehydrogenase	GO:0051068 dihydrolipoamide metabolic process;GO:0009106 lipoate metabolic process;GO:0018335 protein succinylation	0	0	0	0	0	0	0	0	0	0	0	0	0	0	0	0	1	0	0	0
Dlg5	305645	symbol	R. norvegicus	305645	R. norvegicus	Dlg5	discs large MAGUK scaffold protein 5	GO:0045186 zonula adherens assembly;GO:0035332 positive regulation of hippo signaling;GO:0071896 protein localization to adherens junction	0	0	1	0	0	0	0	1	0	0	0	0	0	0	0	0	0	0	0	0
Dmrtb1	313484	symbol	R. norvegicus	313484	R. norvegicus	Dmrtb1	DMRT-like family B with proline-rich C-terminal, 1	GO:0007281 germ cell development;GO:0007548 sex differentiation;GO:0022412 cellular process involved in reproduction in multicellular organism	0	0	0	0	0	0	0	0	0	0	0	0	0	0	0	0	0	0	0	0
Dnajc18	291677	symbol	R. norvegicus	291677	R. norvegicus	Dnajc18	DnaJ heat shock protein family (Hsp40) member C18	GO:0071218 cellular response to misfolded protein;GO:0051788 response to misfolded protein;GO:0051085 chaperone cofactor-dependent protein refolding	0	0	0	0	0	0	0	0	0	0	0	0	0	0	0	0	0	0	0	0
Dnajc3	63880	symbol	R. norvegicus	63880	R. norvegicus	Dnajc3	DnaJ heat shock protein family (Hsp40) member C3	GO:0036494 positive regulation of translation initiation in response to endoplasmic reticulum stress;GO:0032058 positive regulation of translational initiation in response to stress;GO:0036493 positive regulation of translation in response to endoplasmic reticulum stress	0	0	0	0	0	0	0	0	0	0	0	0	0	0	0	0	0	0	0	0
Dnm1l	114114	symbol	R. norvegicus	114114	R. norvegicus	Dnm1l	dynamin 1-like	GO:0003373 dynamin family protein polymerization involved in membrane fission;GO:0003374 dynamin family protein polymerization involved in mitochondrial fission;GO:0090149 mitochondrial membrane fission	0	0	1	0	0	0	1	1	0	0	1	0	1	0	0	0	0	0	0	0
Dnmt1	84350	symbol	R. norvegicus	84350	R. norvegicus	Dnmt1	DNA methyltransferase 1	GO:1900240 negative regulation of phenotypic switching;GO:1905916 negative regulation of cell differentiation involved in phenotypic switching;GO:1905931 negative regulation of vascular associated smooth muscle cell differentiation involved in phenotypic switching	0	0	0	0	0	0	0	1	0	0	0	0	0	0	0	0	0	0	0	0
Doc2b	81820	symbol	R. norvegicus	81820	R. norvegicus	Doc2b	double C2 domain beta	GO:0061669 spontaneous neurotransmitter secretion;GO:0031340 positive regulation of vesicle fusion;GO:0098814 spontaneous synaptic transmission	0	0	0	0	0	0	1	1	0	0	0	0	0	0	0	0	0	0	0	0
Dpp8	315758	symbol	R. norvegicus	315758	R. norvegicus	Dpp8	dipeptidylpeptidase 8	GO:0006508 proteolysis;GO:0019538 protein metabolic process;GO:1901564 organonitrogen compound metabolic process	0	0	0	0	0	0	0	0	0	0	0	0	0	0	0	0	0	0	0	0
Dstyk	304791	symbol	R. norvegicus	304791	R. norvegicus	Dstyk	dual serine/threonine and tyrosine protein kinase	GO:0045743 positive regulation of fibroblast growth factor receptor signaling pathway;GO:0040036 regulation of fibroblast growth factor receptor signaling pathway;GO:0008543 fibroblast growth factor receptor signaling pathway	0	0	0	0	0	0	0	0	0	0	0	0	0	0	0	0	0	0	0	0
Dtx4	293774	symbol	R. norvegicus	293774	R. norvegicus	Dtx4	deltex E3 ubiquitin ligase 4	GO:0007219 Notch signaling pathway;GO:0016567 protein ubiquitination;GO:0032446 protein modification by small protein conjugation	0	0	0	0	0	0	0	0	0	0	0	0	0	0	0	0	0	0	0	0
Dusp28	684024	symbol	R. norvegicus	684024	R. norvegicus	Dusp28	dual specificity phosphatase 28	GO:0006470 protein dephosphorylation;GO:0016311 dephosphorylation;GO:0006796 phosphate-containing compound metabolic process	0	0	0	0	0	0	0	0	0	0	0	0	0	0	0	0	0	0	0	0
Dyrk1b	308468	symbol	R. norvegicus	308468	R. norvegicus	Dyrk1b	dual specificity tyrosine phosphorylation regulated kinase 1B	GO:0007520 myoblast fusion;GO:0060612 adipose tissue development;GO:0000768 syncytium formation by plasma membrane fusion	0	0	0	0	0	0	0	0	0	1	0	0	0	0	0	0	0	0	0	0
Ebf1	116543	symbol	R. norvegicus	116543	R. norvegicus	Ebf1	EBF transcription factor 1	GO:0045944 positive regulation of transcription by RNA polymerase II;GO:0045893 positive regulation of transcription, DNA-templated;GO:1903508 positive regulation of nucleic acid-templated transcription	0	0	0	0	0	0	0	0	0	0	0	0	0	0	0	0	0	0	0	0
Ecel1	60417	symbol	R. norvegicus	60417	R. norvegicus	Ecel1	endothelin converting enzyme-like 1	GO:0003016 respiratory system process;GO:0007585 respiratory gaseous exchange by respiratory system;GO:0007218 neuropeptide signaling pathway	0	0	0	0	0	0	0	0	0	0	0	0	0	0	0	0	0	0	0	0
Ecm1	116662	symbol	R. norvegicus	116662	R. norvegicus	Ecm1	extracellular matrix protein 1	GO:0030502 negative regulation of bone mineralization;GO:0070168 negative regulation of biomineral tissue development;GO:0110150 negative regulation of biomineralization	0	0	0	0	1	0	0	0	0	0	0	0	0	0	0	0	0	0	0	0
Eef1aknmt	289159	gene_synonym	R. norvegicus	289159	R. norvegicus	Mettl13	methyltransferase 13, eEF1A lysine and N-terminal methyltransferase	GO:1902807 negative regulation of cell cycle G1/S phase transition;GO:1902806 regulation of cell cycle G1/S phase transition;GO:0044843 cell cycle G1/S phase transition	0	0	0	0	0	0	0	0	0	0	0	0	0	0	0	0	0	0	0	0
Eef2k	25435	symbol	R. norvegicus	25435	R. norvegicus	Eef2k	eukaryotic elongation factor-2 kinase	GO:0071454 cellular response to anoxia;GO:0034059 response to anoxia;GO:1990637 response to prolactin	0	0	1	0	0	0	0	1	0	0	0	0	0	0	0	0	0	0	0	0
Eif2s2	296302	symbol	R. norvegicus	296302	R. norvegicus	Eif2s2	eukaryotic translation initiation factor 2 subunit beta	GO:0002176 male germ cell proliferation;GO:0001731 formation of translation preinitiation complex;GO:0036093 germ cell proliferation	0	0	0	0	0	0	0	0	0	0	0	0	0	0	0	0	0	0	0	0
Elmod3	297342	symbol	R. norvegicus	297342	R. norvegicus	Elmod3	ELMO domain containing 3	GO:0050790 regulation of catalytic activity;GO:0065009 regulation of molecular function;GO:0065007 biological regulation	0	0	0	0	0	0	0	0	0	0	0	0	0	0	0	0	0	0	0	0
Emp3	81505	symbol	R. norvegicus	81505	R. norvegicus	Emp3	epithelial membrane protein 3	GO:0032060 bleb assembly;GO:0120031 plasma membrane bounded cell projection assembly;GO:0030031 cell projection assembly	0	0	0	0	0	0	0	0	0	0	0	0	0	0	0	0	0	0	0	0
Epcam	171577	symbol	R. norvegicus	171577	R. norvegicus	Epcam	epithelial cell adhesion molecule	GO:2000048 negative regulation of cell-cell adhesion mediated by cadherin;GO:2000047 regulation of cell-cell adhesion mediated by cadherin;GO:0044331 cell-cell adhesion mediated by cadherin	0	0	0	0	0	0	0	0	0	0	0	0	0	0	0	0	0	0	0	0
Epha8	60589	symbol	R. norvegicus	60589	R. norvegicus	Epha8	Eph receptor A8	GO:0016322 neuron remodeling;GO:0071372 cellular response to follicle-stimulating hormone stimulus;GO:0043552 positive regulation of phosphatidylinositol 3-kinase activity	0	0	0	0	0	0	0	0	0	0	0	0	0	1	0	0	0	0	0	0
Eprs	289352	symbol	R. norvegicus	289352	R. norvegicus	Eprs	glutamyl-prolyl-tRNA synthetase	GO:0006424 glutamyl-tRNA aminoacylation;GO:0006433 prolyl-tRNA aminoacylation;GO:0140212 regulation of long-chain fatty acid import into cell	0	1	0	0	0	0	0	0	0	0	0	0	0	0	0	0	1	0	0	0
Eri2	691484	symbol	R. norvegicus	691484	R. norvegicus	Eri2	ERI1 exoribonuclease family member 2	GO:0000459 exonucleolytic trimming involved in rRNA processing;GO:0000467 exonucleolytic trimming to generate mature 3'-end of 5.8S rRNA from tricistronic rRNA transcript (SSU-rRNA, 5.8S rRNA, LSU-rRNA);GO:0031125 rRNA 3'-end processing	0	1	0	0	0	0	0	0	0	0	0	0	0	0	0	0	0	0	0	0
Esd	290401	symbol	R. norvegicus	290401	R. norvegicus	Esd	esterase D	GO:0046294 formaldehyde catabolic process;GO:0046292 formaldehyde metabolic process;GO:0110095 cellular detoxification of aldehyde	0	0	0	0	0	0	0	0	0	0	0	0	0	0	0	0	0	0	1	0
Exoc8	245709	symbol	R. norvegicus	245709	R. norvegicus	Exoc8	exocyst complex component 8	GO:0022617 extracellular matrix disassembly;GO:0007032 endosome organization;GO:0006893 Golgi to plasma membrane transport	0	0	0	0	0	0	0	0	0	0	0	0	0	0	0	0	0	0	0	0
Exosc3	313243	symbol	R. norvegicus	313243	R. norvegicus	Exosc3	exosome component 3	GO:0071031 nuclear mRNA surveillance of mRNA 3'-end processing;GO:0071049 nuclear retention of pre-mRNA with aberrant 3'-ends at the site of transcription;GO:0071034 CUT catabolic process	0	1	0	0	0	0	0	0	0	0	0	0	0	0	0	0	0	0	0	1
Fads2	83512	symbol	R. norvegicus	83512	R. norvegicus	Fads2	fatty acid desaturase 2	GO:0042761 very long-chain fatty acid biosynthetic process;GO:0000038 very long-chain fatty acid metabolic process;GO:0006636 unsaturated fatty acid biosynthetic process	0	0	0	0	0	0	0	0	0	0	0	0	0	0	0	0	0	0	0	0
Fads3	286922	symbol	R. norvegicus	286922	R. norvegicus	Fads3	fatty acid desaturase 3	GO:0006636 unsaturated fatty acid biosynthetic process;GO:0033559 unsaturated fatty acid metabolic process;GO:0006665 sphingolipid metabolic process	0	0	0	0	0	0	0	0	0	0	0	0	0	0	0	0	0	0	0	0
Fam13a	362378	symbol	R. norvegicus	362378	R. norvegicus	Fam13a	family with sequence similarity 13, member A		0	0	0	0	0	0	0	0	0	0	0	0	0	0	0	0	0	0	0	0
Fam151b	499507	symbol	R. norvegicus	499507	R. norvegicus	Fam151b	family with sequence similarity 151, member B		0	0	0	0	0	0	0	0	0	0	0	0	0	0	0	0	0	0	0	0
Fam181b	499205	symbol	R. norvegicus	499205	R. norvegicus	Fam181b	family with sequence similarity 181, member B		0	0	0	0	0	0	0	0	0	0	0	0	0	0	0	0	0	0	0	0
Fam32a	498600	symbol	R. norvegicus	498600	R. norvegicus	Fam32a	family with sequence similarity 32, member A	GO:0006915 apoptotic process;GO:0012501 programmed cell death;GO:0008219 cell death	0	0	0	0	0	0	0	0	0	0	0	0	0	0	0	0	0	0	0	0
Fars2	306879	symbol	R. norvegicus	306879	R. norvegicus	Fars2	phenylalanyl-tRNA synthetase 2, mitochondrial	GO:0006432 phenylalanyl-tRNA aminoacylation;GO:0006418 tRNA aminoacylation for protein translation;GO:0043039 tRNA aminoacylation	0	1	0	0	0	0	0	0	0	0	0	0	0	0	0	0	0	0	0	0
Fastkd3	290946	symbol	R. norvegicus	290946	R. norvegicus	Fastkd3	FAST kinase domains 3	GO:0044528 regulation of mitochondrial mRNA stability;GO:0070131 positive regulation of mitochondrial translation;GO:0000963 mitochondrial RNA processing	0	0	0	0	0	0	0	0	0	0	0	0	0	0	0	0	0	0	0	0
Fem1c	302288	symbol	R. norvegicus	302288	R. norvegicus	Fem1c	fem-1 homolog C	GO:0140627 ubiquitin-dependent protein catabolic process via the C-end degron rule pathway;GO:0043161 proteasome-mediated ubiquitin-dependent protein catabolic process;GO:0010498 proteasomal protein catabolic process	0	0	0	0	0	0	0	0	0	0	0	0	0	0	0	0	0	0	0	0
Fezf1	500048	symbol	R. norvegicus	500048	R. norvegicus	Fezf1	Fez family zinc finger 1	GO:0021797 forebrain anterior/posterior pattern specification;GO:0043696 dedifferentiation;GO:0043697 cell dedifferentiation	0	0	0	0	0	0	0	0	0	0	0	0	0	0	0	0	0	0	0	0
Fgd5	362402	symbol	R. norvegicus	362402	R. norvegicus	Fgd5	FYVE, RhoGEF and PH domain containing 5	GO:0050790 regulation of catalytic activity;GO:0065009 regulation of molecular function;GO:0065007 biological regulation	0	0	0	0	0	0	0	0	0	0	0	0	0	0	0	0	0	0	0	0
Fgf14	63851	symbol	R. norvegicus	63851	R. norvegicus	Fgf14	fibroblast growth factor 14	GO:1901843 positive regulation of high voltage-gated calcium channel activity;GO:1905150 regulation of voltage-gated sodium channel activity;GO:1901841 regulation of high voltage-gated calcium channel activity	0	0	0	0	0	0	0	0	0	0	1	0	0	0	0	0	0	0	0	0
Fhl1	25177	symbol	R. norvegicus	25177	R. norvegicus	Fhl1	four and a half LIM domains 1	GO:0003254 regulation of membrane depolarization;GO:0043268 positive regulation of potassium ion transport;GO:0010972 negative regulation of G2/M transition of mitotic cell cycle	0	0	0	0	0	0	0	0	0	0	1	0	0	0	0	0	0	0	0	0
Fndc3c1	317224	symbol	R. norvegicus	317224	R. norvegicus	Fndc3c1	fibronectin type III domain containing 3C1		0	0	0	0	0	0	0	0	0	0	0	0	0	0	0	0	0	0	0	0
Foxj2	502886	symbol	R. norvegicus	502886	R. norvegicus	Foxj2	forkhead box J2	GO:0110057 regulation of blood vessel endothelial cell differentiation;GO:0110059 negative regulation of blood vessel endothelial cell differentiation;GO:0060837 blood vessel endothelial cell differentiation	0	0	0	0	1	0	0	0	0	0	0	0	0	0	0	0	0	0	0	0
Foxo6	313558	symbol	R. norvegicus	313558	R. norvegicus	Foxo6	forkhead box O6	GO:0060999 positive regulation of dendritic spine development;GO:0060998 regulation of dendritic spine development;GO:0060996 dendritic spine development	0	0	1	0	0	0	0	0	0	0	0	0	0	0	0	0	0	0	0	0
Fut9	84597	symbol	R. norvegicus	84597	R. norvegicus	Fut9	fucosyltransferase 9	GO:0036065 fucosylation;GO:1903236 regulation of leukocyte tethering or rolling;GO:1904994 regulation of leukocyte adhesion to vascular endothelial cell	0	0	0	0	0	0	0	0	0	0	0	0	0	0	0	0	0	0	0	0
Fyn	25150	symbol	R. norvegicus	25150	R. norvegicus	Fyn	FYN proto-oncogene, Src family tyrosine kinase	GO:0000304 response to singlet oxygen;GO:1905430 cellular response to glycine;GO:1905429 response to glycine	0	0	1	0	0	1	0	0	0	0	1	0	0	1	0	0	0	0	0	0
Fzd3	266715	symbol	R. norvegicus	266715	R. norvegicus	Fzd3	frizzled class receptor 3	GO:0045976 negative regulation of mitotic cell cycle, embryonic;GO:0036515 serotonergic neuron axon guidance;GO:0009794 regulation of mitotic cell cycle, embryonic	0	0	0	0	0	0	0	0	0	0	0	0	0	1	0	0	0	0	0	0
Gabpb1l	364738	symbol	R. norvegicus	364738	R. norvegicus	Gabpb1l	GA binding protein transcription factor, beta subunit 1-like	GO:0045944 positive regulation of transcription by RNA polymerase II;GO:0045893 positive regulation of transcription, DNA-templated;GO:1903508 positive regulation of nucleic acid-templated transcription	0	0	0	0	0	0	0	0	0	0	0	0	0	0	0	0	0	0	0	0
Gabra5	29707	symbol	R. norvegicus	29707	R. norvegicus	Gabra5	gamma-aminobutyric acid type A receptor subunit alpha 5	GO:0007214 gamma-aminobutyric acid signaling pathway;GO:0060384 innervation;GO:0001662 behavioral fear response	0	0	0	1	0	0	0	0	0	0	0	0	0	0	0	0	0	0	0	0
Gabrg3	79211	symbol	R. norvegicus	79211	R. norvegicus	Gabrg3	gamma-aminobutyric acid type A receptor subunit gamma 3	GO:0007214 gamma-aminobutyric acid signaling pathway;GO:0051932 synaptic transmission, GABAergic;GO:1902476 chloride transmembrane transport	0	0	0	1	0	0	0	0	0	0	0	0	0	0	0	0	0	0	0	0
Galk2	296117	symbol	R. norvegicus	296117	R. norvegicus	Galk2	galactokinase 2	GO:0006012 galactose metabolic process;GO:0046835 carbohydrate phosphorylation;GO:0019318 hexose metabolic process	0	0	0	0	0	0	0	0	0	0	0	0	0	0	0	0	0	0	0	0
Galnt14	313878	symbol	R. norvegicus	313878	R. norvegicus	Galnt14	polypeptide N-acetylgalactosaminyltransferase 14	GO:0006486 protein glycosylation;GO:0043413 macromolecule glycosylation;GO:0070085 glycosylation	0	0	0	0	0	0	0	0	0	0	0	0	0	0	0	0	0	0	0	0
Galr1	50577	symbol	R. norvegicus	50577	R. norvegicus	Galr1	galanin receptor 1	GO:0051464 positive regulation of cortisol secretion;GO:0051462 regulation of cortisol secretion;GO:0043400 cortisol secretion	0	0	0	0	0	0	0	0	0	0	0	0	0	0	0	0	0	0	0	0
Gck	24385	symbol	R. norvegicus	24385	R. norvegicus	Gck	glucokinase	GO:0009730 detection of carbohydrate stimulus;GO:0009732 detection of hexose stimulus;GO:0034287 detection of monosaccharide stimulus	1	0	0	0	0	0	0	0	0	0	1	0	0	0	0	0	0	0	0	0
Gdi2	29662	symbol	R. norvegicus	29662	R. norvegicus	Gdi2	GDP dissociation inhibitor 2	GO:0007264 small GTPase mediated signal transduction;GO:0016192 vesicle-mediated transport;GO:0015031 protein transport	0	0	0	0	0	0	0	0	0	0	0	0	0	0	0	0	0	0	0	0
Gjd2	50564	symbol	R. norvegicus	50564	R. norvegicus	Gjd2	gap junction protein, delta 2	GO:0007601 visual perception;GO:0050953 sensory perception of light stimulus;GO:0001508 action potential	0	0	0	0	0	0	0	0	0	0	0	0	0	0	0	0	0	0	0	0
Gls	24398	symbol	R. norvegicus	24398	R. norvegicus	Gls	glutaminase	GO:0006543 glutamine catabolic process;GO:0006537 glutamate biosynthetic process;GO:0090461 glutamate homeostasis	0	0	0	0	0	0	0	0	0	0	0	0	0	0	0	0	0	0	0	0
Gmfb	81661	symbol	R. norvegicus	81661	R. norvegicus	Gmfb	glia maturation factor, beta	GO:0071846 actin filament debranching;GO:0034316 negative regulation of Arp2/3 complex-mediated actin nucleation;GO:0051126 negative regulation of actin nucleation	0	0	0	0	0	0	0	1	0	0	0	0	0	0	1	0	0	0	0	0
Gmppa	501167	symbol	R. norvegicus	501167	R. norvegicus	Gmppa	GDP-mannose pyrophosphorylase A	GO:0009058 biosynthetic process;GO:0008152 metabolic process;GO:0008150 biological_process	0	0	0	0	0	0	0	0	0	0	0	0	0	0	0	0	0	0	0	0
Gna11	81662	symbol	R. norvegicus	81662	R. norvegicus	Gna11	G protein subunit alpha 11	GO:0045634 regulation of melanocyte differentiation;GO:0060158 phospholipase C-activating dopamine receptor signaling pathway;GO:0050932 regulation of pigment cell differentiation	0	0	0	0	0	0	0	0	0	0	0	0	0	0	0	0	0	0	0	0
Gnai3	25643	symbol	R. norvegicus	25643	R. norvegicus	Gnai3	G protein subunit alpha i3	GO:0033864 positive regulation of NAD(P)H oxidase activity;GO:0033860 regulation of NAD(P)H oxidase activity;GO:0032930 positive regulation of superoxide anion generation	1	0	0	0	0	0	0	0	0	0	0	0	0	1	0	0	0	0	0	0
Gng2	80850	symbol	R. norvegicus	80850	R. norvegicus	Gng2	G protein subunit gamma 2	GO:0008283 cell population proliferation;GO:0007186 G protein-coupled receptor signaling pathway;GO:0007165 signal transduction	0	0	0	0	0	0	0	0	0	0	0	0	0	0	0	0	0	0	0	0
Gnpda1	683570	symbol	R. norvegicus	683570	R. norvegicus	Gnpda1	glucosamine-6-phosphate deaminase 1	GO:0006043 glucosamine catabolic process;GO:0006046 N-acetylglucosamine catabolic process;GO:0006041 glucosamine metabolic process	0	0	0	0	0	0	0	0	0	0	0	0	0	0	0	0	0	0	0	0
Gns	299825	symbol	R. norvegicus	299825	R. norvegicus	Gns	glucosamine (N-acetyl)-6-sulfatase	GO:0042340 keratan sulfate catabolic process;GO:0042339 keratan sulfate metabolic process;GO:0006027 glycosaminoglycan catabolic process	0	0	0	0	0	0	0	0	0	0	0	0	0	0	0	0	0	0	0	0
Gopc	309774	symbol	R. norvegicus	309774	R. norvegicus	Gopc	golgi associated PDZ and coiled-coil motif containing	GO:0042999 regulation of Golgi to plasma membrane CFTR protein transport;GO:0043002 negative regulation of Golgi to plasma membrane CFTR protein transport;GO:0043004 cytoplasmic sequestering of CFTR protein	0	0	0	1	0	0	0	0	0	0	1	0	0	0	0	0	0	0	0	0
Gpc4	317322	symbol	R. norvegicus	317322	R. norvegicus	Gpc4	glypican 4	GO:0098696 regulation of neurotransmitter receptor localization to postsynaptic specialization membrane;GO:1902683 regulation of receptor localization to synapse;GO:1902473 regulation of protein localization to synapse	0	0	1	0	0	0	0	0	0	0	0	0	0	0	0	0	0	0	0	0
Gpr61	310780	symbol	R. norvegicus	310780	R. norvegicus	Gpr61	G protein-coupled receptor 61	GO:0043950 positive regulation of cAMP-mediated signaling;GO:0043949 regulation of cAMP-mediated signaling;GO:0019933 cAMP-mediated signaling	0	0	0	0	0	0	0	0	0	0	0	0	0	0	0	0	0	0	0	0
Gpsm2	362021	symbol	R. norvegicus	362021	R. norvegicus	Gpsm2	G-protein signaling modulator 2	GO:0031291 Ran protein signal transduction;GO:1905832 positive regulation of spindle assembly;GO:1904778 positive regulation of protein localization to cell cortex	0	0	0	0	0	0	0	1	0	0	0	0	0	0	0	0	0	0	0	0
Grik1	29559	symbol	R. norvegicus	29559	R. norvegicus	Grik1	glutamate ionotropic receptor kainate type subunit 1	GO:0014054 positive regulation of gamma-aminobutyric acid secretion;GO:0032229 negative regulation of synaptic transmission, GABAergic;GO:0051967 negative regulation of synaptic transmission, glutamatergic	0	0	0	1	0	0	0	0	0	0	0	0	0	0	0	0	0	0	0	0
Grpr	24938	symbol	R. norvegicus	24938	R. norvegicus	Grpr	gastrin releasing peptide receptor	GO:0031989 bombesin receptor signaling pathway;GO:0036343 psychomotor behavior;GO:0061744 motor behavior	0	0	0	0	0	0	0	0	0	0	0	0	0	0	0	0	0	0	0	0
Gsn	296654	symbol	R. norvegicus	296654	R. norvegicus	Gsn	gelsolin	GO:0044858 plasma membrane raft polarization;GO:1903906 regulation of plasma membrane raft polarization;GO:0044855 plasma membrane raft distribution	0	0	0	0	0	0	0	1	0	0	0	0	1	0	1	0	0	0	0	0
Gspt2	501582	symbol	R. norvegicus	501582	R. norvegicus	Gspt2	G1 to S phase transition 2	GO:0002184 cytoplasmic translational termination;GO:0006415 translational termination;GO:0002181 cytoplasmic translation	0	0	0	0	0	0	0	0	0	0	0	0	0	0	0	0	0	0	0	0
Gtf2a1	83830	symbol	R. norvegicus	83830	R. norvegicus	Gtf2a1	general transcription factor 2A subunit 1	GO:0006367 transcription initiation from RNA polymerase II promoter;GO:0006352 DNA-templated transcription, initiation;GO:0006366 transcription by RNA polymerase II	0	0	0	0	0	0	0	0	0	0	0	0	0	0	0	0	0	0	0	0
Gtpbp1	300077	symbol	R. norvegicus	300077	R. norvegicus	Gtpbp1	GTP binding protein 1	GO:0046039 GTP metabolic process;GO:0006414 translational elongation;GO:0009205 purine ribonucleoside triphosphate metabolic process	0	0	0	0	0	0	0	0	0	0	0	0	0	0	0	0	0	0	0	0
Has3	266805	symbol	R. norvegicus	266805	R. norvegicus	Has3	hyaluronan synthase 3	GO:0045226 extracellular polysaccharide biosynthetic process;GO:0046379 extracellular polysaccharide metabolic process;GO:0036118 hyaluranon cable assembly	0	0	0	0	0	0	0	1	0	0	0	0	0	0	0	0	0	0	0	0
Hdac3	84578	symbol	R. norvegicus	84578	R. norvegicus	Hdac3	histone deacetylase 3	GO:1990679 histone H4-K12 deacetylation;GO:2000676 positive regulation of type B pancreatic cell apoptotic process;GO:0046826 negative regulation of protein export from nucleus	0	0	0	0	0	0	0	0	0	0	0	0	0	0	0	0	0	0	0	0
Hdac9	687001	symbol	R. norvegicus	687001	R. norvegicus	Hdac9	histone deacetylase 9	GO:1990678 histone H4-K16 deacetylation;GO:0051005 negative regulation of lipoprotein lipase activity;GO:0034983 peptidyl-lysine deacetylation	0	0	0	0	0	0	0	0	0	0	0	0	0	0	0	0	0	0	0	0
Hddc3	308758	symbol	R. norvegicus	308758	R. norvegicus	Hddc3	HD domain containing 3		0	0	0	0	0	0	0	0	0	0	0	0	0	0	0	0	0	0	0	0
Heatr5a	362737	symbol	R. norvegicus	362737	R. norvegicus	Heatr5a	HEAT repeat containing 5A	GO:0042147 retrograde transport, endosome to Golgi;GO:0016482 cytosolic transport;GO:0016197 endosomal transport	0	0	0	0	0	0	0	0	0	0	0	0	0	0	0	0	0	0	0	0
Hgs	56084	symbol	R. norvegicus	56084	R. norvegicus	Hgs	hepatocyte growth factor-regulated tyrosine kinase substrate	GO:0030948 negative regulation of vascular endothelial growth factor receptor signaling pathway;GO:0010642 negative regulation of platelet-derived growth factor receptor signaling pathway;GO:1903543 positive regulation of exosomal secretion	0	0	0	0	1	0	1	1	0	0	0	0	0	0	0	0	0	0	0	0
Hipk2	362342	symbol	R. norvegicus	362342	R. norvegicus	Hipk2	homeodomain interacting protein kinase 2	GO:0061072 iris morphogenesis;GO:0060235 lens induction in camera-type eye;GO:0060059 embryonic retina morphogenesis in camera-type eye	0	0	0	0	1	0	0	0	0	1	0	0	0	0	0	1	0	0	0	0
Hmbox1	305968	symbol	R. norvegicus	305968	R. norvegicus	Hmbox1	homeobox containing 1	GO:0035563 positive regulation of chromatin binding;GO:0035561 regulation of chromatin binding;GO:0051973 positive regulation of telomerase activity	0	0	0	0	0	0	0	1	0	0	0	0	0	0	0	0	0	0	0	0
Hsf4	291960	symbol	R. norvegicus	291960	R. norvegicus	Hsf4	heat shock transcription factor 4	GO:0033169 histone H3-K9 demethylation;GO:0070076 histone lysine demethylation;GO:0016577 histone demethylation	0	0	0	0	0	0	0	0	0	0	0	0	0	0	0	0	0	0	0	0
Hspa4	266759	symbol	R. norvegicus	266759	R. norvegicus	Hspa4	heat shock protein family A (Hsp70) member 4	GO:0045040 protein insertion into mitochondrial outer membrane;GO:0007008 outer mitochondrial membrane organization;GO:0051131 chaperone-mediated protein complex assembly	0	0	0	0	1	0	0	0	0	0	0	0	0	0	0	0	0	0	0	0
Hyal3	300993	symbol	R. norvegicus	300993	R. norvegicus	Hyal3	hyaluronidase 3	GO:2000355 negative regulation of ovarian follicle development;GO:2000368 positive regulation of acrosomal vesicle exocytosis;GO:2000367 regulation of acrosomal vesicle exocytosis	0	0	0	0	0	0	1	0	0	0	0	1	0	0	0	0	0	0	0	0
Iars	306804	gene_synonym	R. norvegicus	306804	R. norvegicus	Iars1	isoleucyl-tRNA synthetase 1	GO:0006428 isoleucyl-tRNA aminoacylation;GO:0106074 aminoacyl-tRNA metabolism involved in translational fidelity;GO:0006450 regulation of translational fidelity	0	1	0	0	0	0	0	0	0	0	0	0	0	0	0	0	0	0	0	0
Ick	84411	gene_synonym	R. norvegicus	84411	R. norvegicus	Cilk1	ciliogenesis associated kinase 1	GO:0035720 intraciliary anterograde transport;GO:0035721 intraciliary retrograde transport;GO:0042073 intraciliary transport	0	0	0	0	0	0	0	0	0	0	0	0	0	0	0	0	0	0	0	0
Ifnar2	686326	symbol	R. norvegicus	686326	R. norvegicus	Ifnar2	interferon alpha and beta receptor subunit 2	GO:0035455 response to interferon-alpha;GO:0060337 type I interferon signaling pathway;GO:0035456 response to interferon-beta	0	0	0	0	0	0	0	0	0	0	0	0	0	0	0	0	0	0	0	0
Ighmbp2	29532	symbol	R. norvegicus	29532	R. norvegicus	Ighmbp2	immunoglobulin mu DNA binding protein 2	GO:0021522 spinal cord motor neuron differentiation;GO:0021517 ventral spinal cord development;GO:0021515 cell differentiation in spinal cord	0	0	0	0	0	0	0	0	0	0	0	0	0	0	0	0	0	0	0	0
Igsf9b	315510	symbol	R. norvegicus	315510	R. norvegicus	Igsf9b	immunoglobulin superfamily, member 9B	GO:0097151 positive regulation of inhibitory postsynaptic potential;GO:0098828 modulation of inhibitory postsynaptic potential;GO:0060080 inhibitory postsynaptic potential	0	0	0	0	0	0	0	0	0	0	0	0	0	0	0	0	0	0	0	0
Immt	312444	symbol	R. norvegicus	312444	R. norvegicus	Immt	inner membrane mitochondrial protein	GO:0042407 cristae formation;GO:0051560 mitochondrial calcium ion homeostasis;GO:0007007 inner mitochondrial membrane organization	0	0	0	0	0	0	0	0	0	0	0	0	0	0	0	0	0	0	0	0
Impact	497198	symbol	R. norvegicus	497198	R. norvegicus	Impact	impact RWD domain protein	GO:0072755 cellular response to benomyl;GO:1901561 response to benomyl;GO:0071262 regulation of translational initiation in response to starvation	1	0	0	0	0	0	0	0	0	0	0	1	0	0	0	0	0	0	0	0
Iqcd	498184	symbol	R. norvegicus	498184	R. norvegicus	Iqcd	IQ motif containing D		0	0	0	0	0	0	0	0	0	0	0	0	0	0	0	0	0	0	0	0
Irf9	305896	symbol	R. norvegicus	305896	R. norvegicus	Irf9	interferon regulatory factor 9	GO:0006357 regulation of transcription by RNA polymerase II;GO:0006366 transcription by RNA polymerase II;GO:0002376 immune system process	0	0	0	0	0	0	0	0	0	0	0	0	0	0	0	0	0	0	0	0
Iscu	288740	symbol	R. norvegicus	288740	R. norvegicus	Iscu	iron-sulfur cluster assembly enzyme	GO:1904439 negative regulation of iron ion import across plasma membrane;GO:1902958 positive regulation of mitochondrial electron transport, NADH to ubiquinone;GO:1904232 regulation of aconitate hydratase activity	0	0	0	0	0	0	0	0	0	0	1	0	0	0	0	0	0	0	0	0
Isl1	64444	symbol	R. norvegicus	64444	R. norvegicus	Isl1	ISL LIM homeobox 1	GO:0021524 visceral motor neuron differentiation;GO:0071657 positive regulation of granulocyte colony-stimulating factor production;GO:1901258 positive regulation of macrophage colony-stimulating factor production	0	0	0	0	1	0	0	0	0	0	0	0	0	0	0	0	0	0	0	0
Itga4	311144	symbol	R. norvegicus	311144	R. norvegicus	Itga4	integrin subunit alpha 4	GO:0043496 regulation of protein homodimerization activity;GO:0090074 negative regulation of protein homodimerization activity;GO:1990771 clathrin-dependent extracellular exosome endocytosis	0	0	0	0	0	0	0	0	0	0	0	0	0	0	0	0	0	0	0	0
Itgae	83577	symbol	R. norvegicus	83577	R. norvegicus	Itgae	integrin subunit alpha E	GO:0007229 integrin-mediated signaling pathway;GO:0007155 cell adhesion;GO:0022610 biological adhesion	0	0	0	0	0	0	0	0	0	0	0	0	0	0	0	0	0	0	0	0
Izumo4	362832	symbol	R. norvegicus	362832	R. norvegicus	Izumo4	IZUMO family member 4		0	0	0	0	0	0	0	0	0	0	0	0	0	0	0	0	0	0	0	0
Jade1	310352	symbol	R. norvegicus	310352	R. norvegicus	Jade1	jade family PHD finger 1	GO:0043983 histone H4-K12 acetylation;GO:0043981 histone H4-K5 acetylation;GO:0043982 histone H4-K8 acetylation	0	0	0	0	0	0	0	0	0	0	0	0	0	0	0	0	0	0	0	0
Jtb	29439	symbol	R. norvegicus	29439	R. norvegicus	Jtb	jumping translocation breakpoint	GO:0000281 mitotic cytokinesis;GO:0061640 cytoskeleton-dependent cytokinesis;GO:0008637 apoptotic mitochondrial changes	0	0	0	0	0	0	0	0	0	0	0	0	0	0	0	0	0	0	0	0
Kcng1	296395	symbol	R. norvegicus	296395	R. norvegicus	Kcng1	potassium voltage-gated channel modifier subfamily G member 1	GO:1902259 regulation of delayed rectifier potassium channel activity;GO:1901016 regulation of potassium ion transmembrane transporter activity;GO:1901379 regulation of potassium ion transmembrane transport	0	0	0	0	0	0	0	0	0	0	1	0	0	0	0	0	0	0	0	0
Kcnh4	114032	symbol	R. norvegicus	114032	R. norvegicus	Kcnh4	potassium voltage-gated channel subfamily H member 4	GO:0071805 potassium ion transmembrane transport;GO:0006813 potassium ion transport;GO:0042391 regulation of membrane potential	0	0	0	0	0	0	0	0	0	0	1	0	0	0	0	0	0	0	0	0
Kcnip4	259243	symbol	R. norvegicus	259243	R. norvegicus	Kcnip4	potassium voltage-gated channel interacting protein 4	GO:1901379 regulation of potassium ion transmembrane transport;GO:0043266 regulation of potassium ion transport;GO:0071805 potassium ion transmembrane transport	0	0	0	0	0	0	0	0	0	0	1	0	0	0	0	0	0	0	0	0
Kcnk2	170899	symbol	R. norvegicus	170899	R. norvegicus	Kcnk2	potassium two pore domain channel subfamily K member 2	GO:1900039 positive regulation of cellular response to hypoxia;GO:0030322 stabilization of membrane potential;GO:1900037 regulation of cellular response to hypoxia	0	0	0	0	0	0	0	0	0	0	1	0	0	0	0	0	0	0	0	0
Kcnrg	305947	symbol	R. norvegicus	305947	R. norvegicus	Kcnrg	potassium channel regulator	GO:1902260 negative regulation of delayed rectifier potassium channel activity;GO:1903817 negative regulation of voltage-gated potassium channel activity;GO:1902259 regulation of delayed rectifier potassium channel activity	0	0	0	0	0	0	0	0	0	0	1	0	0	0	0	0	0	0	0	0
Kdelr3	315131	symbol	R. norvegicus	315131	R. norvegicus	Kdelr3	KDEL endoplasmic reticulum protein retention receptor 3	GO:0006621 protein retention in ER lumen;GO:0035437 maintenance of protein localization in endoplasmic reticulum;GO:0072595 maintenance of protein localization in organelle	0	0	0	0	0	0	0	0	0	0	0	0	0	0	0	0	0	0	0	0
Kdm5a	312678	symbol	R. norvegicus	312678	R. norvegicus	Kdm5a	lysine demethylase 5A	GO:0150066 negative regulation of deacetylase activity;GO:1901726 negative regulation of histone deacetylase activity;GO:0034721 histone H3-K4 demethylation, trimethyl-H3-K4-specific	0	0	0	0	0	0	0	0	0	0	0	0	0	0	0	0	0	0	0	0
Kif3b	296284	symbol	R. norvegicus	296284	R. norvegicus	Kif3b	kinesin family member 3B	GO:0036372 opsin transport;GO:0098971 anterograde dendritic transport of neurotransmitter receptor complex;GO:0098937 anterograde dendritic transport	0	0	0	0	0	0	0	0	0	0	0	0	0	0	0	0	0	0	0	0
Kiz	311502	symbol	R. norvegicus	311502	R. norvegicus	Kiz	kizuna centrosomal protein	GO:0007051 spindle organization;GO:0000226 microtubule cytoskeleton organization;GO:0007017 microtubule-based process	0	0	0	0	0	0	0	0	0	0	0	0	0	0	0	0	0	0	0	0
Klf12	306110	symbol	R. norvegicus	306110	R. norvegicus	Klf12	Kruppel-like factor 12	GO:0000122 negative regulation of transcription by RNA polymerase II;GO:0045892 negative regulation of transcription, DNA-templated;GO:1903507 negative regulation of nucleic acid-templated transcription	0	0	0	0	0	0	0	0	0	0	0	0	0	0	0	0	0	0	0	0
Klf16	690820	symbol	R. norvegicus	690820	R. norvegicus	Klf16	Kruppel-like factor 16	GO:0007212 dopamine receptor signaling pathway;GO:1903351 cellular response to dopamine;GO:1903350 response to dopamine	0	0	0	0	0	0	0	0	0	0	0	0	0	0	0	0	0	0	0	0
Klhdc8b	306589	symbol	R. norvegicus	306589	R. norvegicus	Klhdc8b	kelch domain containing 8B	GO:1902410 mitotic cytokinetic process;GO:0032506 cytokinetic process;GO:0000281 mitotic cytokinesis	0	0	0	0	0	0	0	0	0	0	0	0	0	0	0	0	0	0	0	0
Krr1	314830	symbol	R. norvegicus	314830	R. norvegicus	Krr1	KRR1, small subunit processome component homolog	GO:0006364 rRNA processing;GO:0016072 rRNA metabolic process;GO:0042254 ribosome biogenesis	0	1	0	0	0	0	0	0	0	0	0	0	0	0	0	0	0	0	0	0
Kyat3	541589	symbol	R. norvegicus	541589	R. norvegicus	Kyat3	kynurenine aminotransferase 3	GO:0097053 L-kynurenine catabolic process;GO:0097052 L-kynurenine metabolic process;GO:0070189 kynurenine metabolic process	0	0	0	0	0	0	0	0	0	0	0	0	0	0	0	0	0	0	0	0
Lamtor2	295234	symbol	R. norvegicus	295234	R. norvegicus	Lamtor2	late endosomal/lysosomal adaptor, MAPK and MTOR activator 2	GO:0032008 positive regulation of TOR signaling;GO:0010761 fibroblast migration;GO:0150116 regulation of cell-substrate junction organization	0	0	0	0	0	0	0	0	0	0	0	0	0	0	0	0	0	0	0	0
Larp1	303158	symbol	R. norvegicus	303158	R. norvegicus	Larp1	La ribonucleoprotein 1, translational regulator	GO:0072752 cellular response to rapamycin;GO:1901355 response to rapamycin;GO:0071362 cellular response to ether	1	0	0	0	0	0	0	0	0	0	0	0	0	0	0	0	0	0	0	0
Larp6	315731	symbol	R. norvegicus	315731	R. norvegicus	Larp6	La ribonucleoprotein 6, translational regulator	GO:1902416 positive regulation of mRNA binding;GO:1905216 positive regulation of RNA binding;GO:1902415 regulation of mRNA binding	0	0	0	0	0	0	0	0	0	0	0	0	0	0	0	0	0	0	0	0
Lars2	363172	symbol	R. norvegicus	363172	R. norvegicus	Lars2	leucyl-tRNA synthetase 2, mitochondrial	GO:0006429 leucyl-tRNA aminoacylation;GO:0106074 aminoacyl-tRNA metabolism involved in translational fidelity;GO:0006450 regulation of translational fidelity	0	1	0	0	0	0	0	0	0	0	0	0	0	0	0	0	0	0	0	0
Lbh	683626	symbol	R. norvegicus	683626	R. norvegicus	Lbh	LBH regulator of WNT signaling pathway	GO:1904675 regulation of somatic stem cell division;GO:1904677 positive regulation of somatic stem cell division;GO:0002174 mammary stem cell proliferation	0	0	0	0	0	0	0	0	0	0	0	0	0	0	0	0	0	0	0	0
Lck	313050	symbol	R. norvegicus	313050	R. norvegicus	Lck	LCK proto-oncogene, Src family tyrosine kinase	GO:0070474 positive regulation of uterine smooth muscle contraction;GO:0045588 positive regulation of gamma-delta T cell differentiation;GO:0046645 positive regulation of gamma-delta T cell activation	0	0	0	0	0	1	0	0	0	0	1	0	0	0	0	0	0	0	0	0
Lgr4	286994	symbol	R. norvegicus	286994	R. norvegicus	Lgr4	leucine-rich repeat-containing G protein-coupled receptor 4	GO:0060995 cell-cell signaling involved in kidney development;GO:0061289 Wnt signaling pathway involved in kidney development;GO:0061290 canonical Wnt signaling pathway involved in metanephric kidney development	0	0	0	0	0	0	0	0	0	0	0	0	0	0	0	0	0	0	0	0
Lig4	290907	symbol	R. norvegicus	290907	R. norvegicus	Lig4	DNA ligase 4	GO:0051102 DNA ligation involved in DNA recombination;GO:0002568 somatic diversification of T cell receptor genes;GO:0002681 somatic recombination of T cell receptor gene segments	0	0	0	0	0	0	0	1	0	0	0	1	0	0	0	0	0	0	0	0
Lims1	499443	symbol	R. norvegicus	499443	R. norvegicus	Lims1	LIM zinc finger domain containing 1	GO:2000346 negative regulation of hepatocyte proliferation;GO:2001046 positive regulation of integrin-mediated signaling pathway;GO:2001044 regulation of integrin-mediated signaling pathway	0	0	0	0	0	0	0	1	0	0	0	0	0	0	0	0	0	0	0	0
Lin52	362763	symbol	R. norvegicus	362763	R. norvegicus	Lin52	lin-52 DREAM MuvB core complex component	GO:0006351 transcription, DNA-templated;GO:0097659 nucleic acid-templated transcription;GO:0032774 RNA biosynthetic process	0	0	0	0	0	0	0	0	0	0	0	0	0	0	0	0	0	0	0	0
Lman1	116666	symbol	R. norvegicus	116666	R. norvegicus	Lman1	lectin, mannose-binding, 1	GO:1903215 negative regulation of protein targeting to mitochondrion;GO:1903748 negative regulation of establishment of protein localization to mitochondrion;GO:0034498 early endosome to Golgi transport	0	0	0	0	0	0	0	1	1	0	0	0	0	0	0	0	0	0	0	0
Lmcd1	494021	symbol	R. norvegicus	494021	R. norvegicus	Lmcd1	LIM and cysteine-rich domains 1	GO:0070886 positive regulation of calcineurin-NFAT signaling cascade;GO:0106058 positive regulation of calcineurin-mediated signaling;GO:0070884 regulation of calcineurin-NFAT signaling cascade	0	0	0	0	0	0	0	0	0	0	0	0	0	0	0	0	0	0	0	0
Lmo3	497798	symbol	R. norvegicus	497798	R. norvegicus	Lmo3	LIM domain only 3	GO:2000324 positive regulation of glucocorticoid receptor signaling pathway;GO:0035360 positive regulation of peroxisome proliferator activated receptor signaling pathway;GO:2000322 regulation of glucocorticoid receptor signaling pathway	0	0	0	0	0	0	0	0	0	0	0	0	0	0	0	0	0	0	0	0
Lrch2	680591	symbol	R. norvegicus	680591	R. norvegicus	Lrch2	leucine rich repeats and calponin homology domain containing 2		0	0	0	0	0	0	0	0	0	0	0	0	0	0	0	0	0	0	0	0
Lrrc56	365389	symbol	R. norvegicus	365389	R. norvegicus	Lrrc56	leucine rich repeat containing 56	GO:0030030 cell projection organization;GO:0016043 cellular component organization;GO:0071840 cellular component organization or biogenesis	0	0	0	0	0	0	0	0	0	0	0	0	0	0	0	0	0	0	0	0
Lrrn1	500280	symbol	R. norvegicus	500280	R. norvegicus	Lrrn1	leucine rich repeat neuronal 1	GO:0051965 positive regulation of synapse assembly;GO:0051963 regulation of synapse assembly;GO:1901890 positive regulation of cell junction assembly	0	0	1	0	0	0	0	1	0	0	0	0	0	0	0	0	0	0	0	0
Lsm2	684148	symbol	R. norvegicus	684148	R. norvegicus	Lsm2	LSM2 homolog, U6 small nuclear RNA and mRNA degradation associated	GO:0000244 spliceosomal tri-snRNP complex assembly;GO:0000387 spliceosomal snRNP assembly;GO:0022618 ribonucleoprotein complex assembly	0	0	0	0	0	0	0	0	0	0	0	0	0	0	0	0	0	1	0	0
Lsm6	498934	symbol	R. norvegicus	498934	R. norvegicus	Lsm6	LSM6 homolog, U6 small nuclear RNA and mRNA degradation associated	GO:0030490 maturation of SSU-rRNA;GO:0042274 ribosomal small subunit biogenesis;GO:0006364 rRNA processing	0	1	0	0	0	0	0	0	0	0	0	0	0	0	0	0	0	1	0	0
Ltbr	297604	symbol	R. norvegicus	297604	R. norvegicus	Ltbr	lymphotoxin beta receptor	GO:0043011 myeloid dendritic cell differentiation;GO:0001773 myeloid dendritic cell activation;GO:0097028 dendritic cell differentiation	0	0	0	0	0	0	0	0	0	0	0	0	0	0	0	0	0	0	0	0
Lurap1	500527	symbol	R. norvegicus	500527	R. norvegicus	Lurap1	leucine rich adaptor protein 1	GO:0043123 positive regulation of I-kappaB kinase/NF-kappaB signaling;GO:0031032 actomyosin structure organization;GO:0043122 regulation of I-kappaB kinase/NF-kappaB signaling	0	0	0	0	0	0	0	0	0	0	0	0	0	0	0	0	0	0	0	0
Lyrm2	690354	symbol	R. norvegicus	690354	R. norvegicus	Lyrm2	LYR motif containing 2		0	0	0	0	0	0	0	0	0	0	0	0	0	0	0	0	0	0	0	0
Maip1	301418	symbol	R. norvegicus	301418	R. norvegicus	Maip1	matrix AAA peptidase interacting protein 1	GO:0032979 protein insertion into mitochondrial inner membrane from matrix;GO:0032978 protein insertion into membrane from inner side;GO:0036444 calcium import into the mitochondrion	0	0	0	0	0	0	0	0	0	0	1	0	0	0	0	0	0	0	0	0
Manea	140808	symbol	R. norvegicus	140808	R. norvegicus	Manea	mannosidase, endo-alpha		0	0	0	0	0	0	0	0	1	0	0	0	0	0	0	0	0	0	0	0
Map3k20	311743	symbol	R. norvegicus	311743	R. norvegicus	Map3k20	mitogen-activated protein kinase kinase kinase 20	GO:1904291 positive regulation of mitotic DNA damage checkpoint;GO:1904289 regulation of mitotic DNA damage checkpoint;GO:2000003 positive regulation of DNA damage checkpoint	0	0	0	0	0	0	0	0	0	0	0	1	0	0	0	0	0	0	0	0
Map3k4	308106	symbol	R. norvegicus	308106	R. norvegicus	Map3k4	mitogen activated protein kinase kinase kinase 4	GO:0007538 primary sex determination;GO:0007542 primary sex determination, germ-line;GO:0019100 male germ-line sex determination	0	0	0	0	0	0	0	1	0	0	0	0	0	0	0	0	0	0	0	0
Map3k5	365057	symbol	R. norvegicus	365057	R. norvegicus	Map3k5	mitogen-activated protein kinase kinase kinase 5	GO:0010666 positive regulation of cardiac muscle cell apoptotic process;GO:0010663 positive regulation of striated muscle cell apoptotic process;GO:1902170 cellular response to reactive nitrogen species	1	0	0	0	0	0	0	0	0	0	0	0	0	0	0	0	0	0	0	0
Mapk6	58840	symbol	R. norvegicus	58840	R. norvegicus	Mapk6	mitogen-activated protein kinase 6	GO:0060999 positive regulation of dendritic spine development;GO:0060998 regulation of dendritic spine development;GO:0060996 dendritic spine development	0	0	1	0	0	0	0	0	0	0	0	0	0	0	0	0	0	0	0	0
Mapk8	116554	symbol	R. norvegicus	116554	R. norvegicus	Mapk8	mitogen-activated protein kinase 8	GO:1902595 regulation of DNA replication origin binding;GO:0061833 protein localization to tricellular tight junction;GO:2000017 positive regulation of determination of dorsal identity	1	0	0	0	0	0	0	1	0	1	0	0	1	0	0	0	0	0	0	0
Matk	60450	symbol	R. norvegicus	60450	R. norvegicus	Matk	megakaryocyte-associated tyrosine kinase	GO:0018108 peptidyl-tyrosine phosphorylation;GO:0018212 peptidyl-tyrosine modification;GO:0018193 peptidyl-amino acid modification	0	0	0	0	0	0	0	0	0	0	0	0	0	0	0	0	0	0	0	0
Mbd6	362892	symbol	R. norvegicus	362892	R. norvegicus	Mbd6	methyl-CpG binding domain protein 6		0	0	0	0	0	0	0	0	0	0	0	0	0	0	0	0	0	0	0	0
Mchr1	83567	symbol	R. norvegicus	83567	R. norvegicus	Mchr1	melanin-concentrating hormone receptor 1	GO:0007218 neuropeptide signaling pathway;GO:0051928 positive regulation of calcium ion transport;GO:0051924 regulation of calcium ion transport	0	0	0	0	0	0	0	0	0	0	1	0	0	0	0	0	0	0	0	0
Mcrs1	300222	symbol	R. norvegicus	300222	R. norvegicus	Mcrs1	microspherule protein 1	GO:1904751 positive regulation of protein localization to nucleolus;GO:1904749 regulation of protein localization to nucleolus;GO:0051974 negative regulation of telomerase activity	0	0	0	0	0	0	0	0	0	0	0	0	0	0	0	0	0	0	0	0
Mdc1	309595	symbol	R. norvegicus	309595	R. norvegicus	Mdc1	mediator of DNA damage checkpoint 1	GO:0006281 DNA repair;GO:0006974 cellular response to DNA damage stimulus;GO:0006259 DNA metabolic process	0	0	0	0	0	0	0	0	0	0	0	0	0	0	0	0	0	0	0	0
Med10	290939	symbol	R. norvegicus	290939	R. norvegicus	Med10	mediator complex subunit 10	GO:0019827 stem cell population maintenance;GO:0098727 maintenance of cell number;GO:0016567 protein ubiquitination	0	0	0	0	0	0	0	0	0	0	0	0	0	0	0	0	0	0	0	0
Med26	306328	symbol	R. norvegicus	306328	R. norvegicus	Med26	mediator complex subunit 26	GO:0010628 positive regulation of gene expression;GO:0006357 regulation of transcription by RNA polymerase II;GO:0006366 transcription by RNA polymerase II	0	0	0	0	0	0	0	0	0	0	0	0	0	0	0	0	0	0	0	0
Megf9	313270	symbol	R. norvegicus	313270	R. norvegicus	Megf9	multiple EGF-like-domains 9	GO:0034446 substrate adhesion-dependent cell spreading;GO:0031589 cell-substrate adhesion;GO:0000904 cell morphogenesis involved in differentiation	0	0	0	0	0	0	0	0	0	0	0	0	0	0	0	0	0	0	0	0
Meis3	361514	symbol	R. norvegicus	361514	R. norvegicus	Meis3	Meis homeobox 3	GO:0009880 embryonic pattern specification;GO:0051897 positive regulation of protein kinase B signaling;GO:0051896 regulation of protein kinase B signaling	0	0	0	0	0	0	0	0	0	0	0	0	0	0	0	0	0	0	0	0
Mfsd10	305449	symbol	R. norvegicus	305449	R. norvegicus	Mfsd10	major facilitator superfamily domain containing 10	GO:0043252 sodium-independent organic anion transport;GO:0015711 organic anion transport;GO:0006820 anion transport	0	0	0	0	0	0	0	0	0	0	0	0	0	0	0	0	0	0	0	0
Mfsd4b	499462	symbol	R. norvegicus	499462	R. norvegicus	Mfsd4b	major facilitator superfamily domain containing 4B	GO:1904659 glucose transmembrane transport;GO:0008645 hexose transmembrane transport;GO:0015749 monosaccharide transmembrane transport	0	0	0	0	0	0	0	0	0	0	0	0	0	0	0	0	0	0	0	0
Mgat4c	299756	symbol	R. norvegicus	299756	R. norvegicus	Mgat4c	MGAT4 family, member C	GO:0006487 protein N-linked glycosylation;GO:0006486 protein glycosylation;GO:0043413 macromolecule glycosylation	0	0	0	0	0	0	0	0	0	0	0	0	0	0	0	0	0	0	0	0
Mms19	171124	symbol	R. norvegicus	171124	R. norvegicus	Mms19	MMS19 homolog, cytosolic iron-sulfur assembly component	GO:0097428 protein maturation by iron-sulfur cluster transfer;GO:1905168 positive regulation of double-strand break repair via homologous recombination;GO:0016226 iron-sulfur cluster assembly	0	0	0	0	0	0	0	0	0	0	0	0	0	0	0	0	0	0	0	0
Mmut	688517	symbol	R. norvegicus	688517	R. norvegicus	Mmut	methylmalonyl-CoA mutase	GO:0050667 homocysteine metabolic process;GO:0000096 sulfur amino acid metabolic process;GO:0009791 post-embryonic development	0	0	0	0	0	0	0	0	0	0	0	0	0	0	0	0	0	0	0	0
Mns1	363093	symbol	R. norvegicus	363093	R. norvegicus	Mns1	meiosis-specific nuclear structural 1	GO:0070986 left/right axis specification;GO:0060972 left/right pattern formation;GO:0007288 sperm axoneme assembly	0	0	0	0	0	0	0	1	0	0	0	0	0	0	0	0	0	0	0	0
Mpp3	114202	symbol	R. norvegicus	114202	R. norvegicus	Mpp3	MAGUK p55 scaffold protein 3		0	0	0	0	0	0	0	0	0	0	0	0	0	0	0	0	0	0	0	0
Mpzl1	360871	symbol	R. norvegicus	360871	R. norvegicus	Mpzl1	myelin protein zero-like 1	GO:0030335 positive regulation of cell migration;GO:2000147 positive regulation of cell motility;GO:0051272 positive regulation of cellular component movement	0	0	0	0	0	0	0	0	0	0	0	0	0	0	0	0	0	0	0	0
Mrps10	363187	symbol	R. norvegicus	363187	R. norvegicus	Mrps10	mitochondrial ribosomal protein S10		0	0	0	0	0	0	0	0	0	0	0	0	0	0	0	0	0	0	0	0
Mrps34	287126	symbol	R. norvegicus	287126	R. norvegicus	Mrps34	mitochondrial ribosomal protein S34	GO:0032543 mitochondrial translation;GO:0140053 mitochondrial gene expression;GO:0006412 translation	0	0	0	0	0	0	0	0	0	0	0	0	0	0	0	0	0	0	0	0
Mrto4	298586	symbol	R. norvegicus	298586	R. norvegicus	Mrto4	MRT4 homolog, ribosome maturation factor	GO:0000027 ribosomal large subunit assembly;GO:0042255 ribosome assembly;GO:0042273 ribosomal large subunit biogenesis	0	1	0	0	0	0	0	0	0	0	0	0	0	0	0	0	0	0	0	0
Msantd3	362516	symbol	R. norvegicus	362516	R. norvegicus	Msantd3	Myb/SANT DNA binding domain containing 3		0	0	0	0	0	0	0	0	0	0	0	0	0	0	0	0	0	0	0	0
Msrb2	361286	symbol	R. norvegicus	361286	R. norvegicus	Msrb2	methionine sulfoxide reductase B2	GO:0030091 protein repair;GO:0030041 actin filament polymerization;GO:0008154 actin polymerization or depolymerization	0	0	0	0	0	0	0	0	0	0	0	0	0	0	0	0	0	0	0	0
Mterf3	299514	symbol	R. norvegicus	299514	R. norvegicus	Mterf3	mitochondrial transcription termination factor 3	GO:0061668 mitochondrial ribosome assembly;GO:0042255 ribosome assembly;GO:0042254 ribosome biogenesis	0	0	0	0	0	0	0	0	0	0	0	0	0	0	0	0	0	0	0	0
Mtfr2	100911069	symbol	R. norvegicus	100911069	R. norvegicus	Mtfr2	mitochondrial fission regulator 2	GO:0000266 mitochondrial fission;GO:0009060 aerobic respiration;GO:0045333 cellular respiration	0	0	0	0	0	0	0	0	0	0	0	0	0	0	0	0	0	0	0	0
Mtor	56718	symbol	R. norvegicus	56718	R. norvegicus	Mtor	mechanistic target of rapamycin kinase	GO:0043610 regulation of carbohydrate utilization;GO:1904195 regulation of granulosa cell proliferation;GO:1904197 positive regulation of granulosa cell proliferation	1	0	1	1	0	1	0	1	0	1	1	0	0	0	0	1	0	0	0	0
Mydgf	501282	symbol	R. norvegicus	501282	R. norvegicus	Mydgf	myeloid-derived growth factor	GO:0014068 positive regulation of phosphatidylinositol 3-kinase signaling;GO:0001938 positive regulation of endothelial cell proliferation;GO:0014066 regulation of phosphatidylinositol 3-kinase signaling	0	0	0	0	1	0	0	0	0	0	0	0	0	0	0	0	0	0	0	0
Mynn	361924	symbol	R. norvegicus	361924	R. norvegicus	Mynn	myoneurin	GO:1990830 cellular response to leukemia inhibitory factor;GO:1990823 response to leukemia inhibitory factor;GO:0071345 cellular response to cytokine stimulus	0	0	0	0	0	0	0	0	0	0	0	0	0	0	0	0	0	0	0	0
Nabp1	363227	symbol	R. norvegicus	363227	R. norvegicus	Nabp1	nucleic acid binding protein 1	GO:0044818 mitotic G2/M transition checkpoint;GO:0010972 negative regulation of G2/M transition of mitotic cell cycle;GO:1902750 negative regulation of cell cycle G2/M phase transition	0	0	0	0	0	0	0	0	0	0	0	0	0	0	0	0	0	0	0	0
Nalcn	266760	symbol	R. norvegicus	266760	R. norvegicus	Nalcn	sodium leak channel, non-selective	GO:0060075 regulation of resting membrane potential;GO:0035725 sodium ion transmembrane transport;GO:0071805 potassium ion transmembrane transport	0	0	0	0	0	0	0	0	0	0	1	0	0	0	0	0	0	0	0	0
Nap1l1	89825	symbol	R. norvegicus	89825	R. norvegicus	Nap1l1	nucleosome assembly protein 1-like 1	GO:0014010 Schwann cell proliferation;GO:0014009 glial cell proliferation;GO:2000179 positive regulation of neural precursor cell proliferation	0	0	0	0	0	0	0	0	0	0	0	0	0	0	0	0	0	0	0	0
Napepld	296757	symbol	R. norvegicus	296757	R. norvegicus	Napepld	N-acyl phosphatidylethanolamine phospholipase D	GO:0048874 host-mediated regulation of intestinal microbiota composition;GO:1903999 negative regulation of eating behavior;GO:0070291 N-acylethanolamine metabolic process	0	0	0	0	0	0	0	0	0	0	0	0	0	0	0	0	0	0	0	0
Nat10	311257	symbol	R. norvegicus	311257	R. norvegicus	Nat10	N-acetyltransferase 10	GO:0051391 tRNA acetylation;GO:1990884 RNA acetylation;GO:1904812 rRNA acetylation involved in maturation of SSU-rRNA	0	1	0	0	0	0	0	0	0	0	0	0	0	0	0	0	0	0	0	0
Nav3	314814	symbol	R. norvegicus	314814	R. norvegicus	Nav3	neuron navigator 3	GO:0032703 negative regulation of interleukin-2 production;GO:0007026 negative regulation of microtubule depolymerization;GO:0031116 positive regulation of microtubule polymerization	0	0	0	0	0	0	0	1	0	0	0	0	0	0	0	0	0	0	0	0
Ncl	25135	symbol	R. norvegicus	25135	R. norvegicus	Ncl	nucleolin	GO:1901838 positive regulation of transcription of nucleolar large rRNA by RNA polymerase I;GO:1901836 regulation of transcription of nucleolar large rRNA by RNA polymerase I;GO:2000232 regulation of rRNA processing	0	1	0	0	0	0	0	0	0	0	0	0	0	0	0	0	0	1	0	0
Ncoa2	83724	symbol	R. norvegicus	83724	R. norvegicus	Ncoa2	nuclear receptor coactivator 2	GO:0045925 positive regulation of female receptivity;GO:2000324 positive regulation of glucocorticoid receptor signaling pathway;GO:1904017 cellular response to Thyroglobulin triiodothyronine	0	0	0	0	0	0	0	0	0	0	0	0	0	0	0	0	0	0	0	0
Ncoa4	619385	symbol	R. norvegicus	619385	R. norvegicus	Ncoa4	nuclear receptor coactivator 4	GO:0006622 protein targeting to lysosome;GO:0006623 protein targeting to vacuole;GO:0061462 protein localization to lysosome	0	0	0	0	0	0	0	0	0	0	0	0	0	0	0	0	0	0	0	0
Ndufa4l2	100362331	symbol	R. norvegicus	100362331	R. norvegicus	Ndufa4l2	NDUFA4, mitochondrial complex associated like 2		0	0	0	0	0	0	0	0	0	0	0	0	0	0	0	0	0	0	0	0
Ndufaf8	690871	symbol	R. norvegicus	690871	R. norvegicus	Ndufaf8	NADH:ubiquinone oxidoreductase complex assembly factor 8	GO:0010257 NADH dehydrogenase complex assembly;GO:0032981 mitochondrial respiratory chain complex I assembly;GO:0033108 mitochondrial respiratory chain complex assembly	0	0	0	0	0	0	0	0	0	0	0	0	0	0	0	0	0	0	0	0
Ndufs1	301458	symbol	R. norvegicus	301458	R. norvegicus	Ndufs1	NADH:ubiquinone oxidoreductase core subunit S1	GO:0006120 mitochondrial electron transport, NADH to ubiquinone;GO:0010257 NADH dehydrogenase complex assembly;GO:0032981 mitochondrial respiratory chain complex I assembly	0	0	0	0	0	0	0	0	0	0	0	0	0	0	0	0	0	0	0	0
Nell2	81734	symbol	R. norvegicus	81734	R. norvegicus	Nell2	neural EGFL like 2	GO:0046543 development of secondary female sexual characteristics;GO:0045136 development of secondary sexual characteristics;GO:0070050 neuron cellular homeostasis	0	0	0	0	0	0	0	0	0	0	0	0	0	0	0	0	0	0	0	0
Neu1	24591	symbol	R. norvegicus	24591	R. norvegicus	Neu1	neuraminidase 1	GO:0006689 ganglioside catabolic process;GO:0009313 oligosaccharide catabolic process;GO:0046479 glycosphingolipid catabolic process	0	0	0	0	0	0	0	0	0	0	0	0	0	0	0	0	0	0	0	0
Nisch	306255	symbol	R. norvegicus	306255	R. norvegicus	Nisch	nischarin	GO:0048243 norepinephrine secretion;GO:0015874 norepinephrine transport;GO:0032228 regulation of synaptic transmission, GABAergic	0	0	0	0	0	0	0	0	0	0	0	0	0	0	0	0	0	0	0	0
Nit1	289222	symbol	R. norvegicus	289222	R. norvegicus	Nit1	nitrilase 1	GO:0043605 cellular amide catabolic process;GO:0044270 cellular nitrogen compound catabolic process;GO:0043603 cellular amide metabolic process	0	0	0	0	0	0	0	0	0	0	0	0	0	0	0	0	0	0	0	0
Nkain1	500557	symbol	R. norvegicus	500557	R. norvegicus	Nkain1	Sodium/potassium transporting ATPase interacting 1	GO:0002028 regulation of sodium ion transport;GO:0006814 sodium ion transport;GO:0010959 regulation of metal ion transport	0	0	0	0	0	0	0	0	0	0	0	0	0	0	0	0	0	0	0	0
Nkx2-1	25628	symbol	R. norvegicus	25628	R. norvegicus	Nkx2-1	NK2 homeobox 1	GO:1990401 embryonic lung development;GO:0021759 globus pallidus development;GO:0060486 club cell differentiation	0	0	0	0	0	0	0	0	0	1	0	0	0	0	0	0	0	0	0	0
Nme2	83782	symbol	R. norvegicus	83782	R. norvegicus	Nme2	NME/NM23 nucleoside diphosphate kinase 2	GO:0018106 peptidyl-histidine phosphorylation;GO:0006228 UTP biosynthetic process;GO:0006183 GTP biosynthetic process	0	0	0	0	0	0	0	0	0	0	0	0	0	0	0	0	0	0	0	0
Nol6	313167	symbol	R. norvegicus	313167	R. norvegicus	Nol6	nucleolar protein 6	GO:0006409 tRNA export from nucleus;GO:0071431 tRNA-containing ribonucleoprotein complex export from nucleus;GO:0051031 tRNA transport	0	1	0	0	0	0	0	0	0	0	0	0	0	0	0	0	0	0	0	1
Nomo1	361578	symbol	R. norvegicus	361578	R. norvegicus	Nomo1	nodal modulator 1		0	0	0	0	0	0	0	0	0	0	0	0	0	0	0	0	0	0	0	0
Nop10	691534	symbol	R. norvegicus	691534	R. norvegicus	Nop10	NOP10 ribonucleoprotein	GO:0031120 snRNA pseudouridine synthesis;GO:0000454 snoRNA guided rRNA pseudouridine synthesis;GO:0040031 snRNA modification	0	1	0	0	0	0	0	0	0	0	0	0	0	0	0	0	0	0	0	1
Nppa	24602	symbol	R. norvegicus	24602	R. norvegicus	Nppa	natriuretic peptide A	GO:1903815 negative regulation of collecting lymphatic vessel constriction;GO:1903814 regulation of collecting lymphatic vessel constriction;GO:1990183 lymphatic vascular process in circulatory system	0	0	0	0	0	0	1	0	0	0	1	0	0	0	0	0	0	0	0	0
Nptx2	288475	symbol	R. norvegicus	288475	R. norvegicus	Nptx2	neuronal pentraxin 2	GO:0098962 regulation of postsynaptic neurotransmitter receptor activity;GO:0099633 protein localization to postsynaptic specialization membrane;GO:0099645 neurotransmitter receptor localization to postsynaptic specialization membrane	0	0	0	0	0	0	0	0	0	0	0	0	0	0	0	0	0	0	0	0
Nras	24605	symbol	R. norvegicus	24605	R. norvegicus	Nras	NRAS proto-oncogene, GTPase	GO:0048642 negative regulation of skeletal muscle tissue development;GO:0045843 negative regulation of striated muscle tissue development;GO:0048635 negative regulation of muscle organ development	0	0	0	0	1	0	0	0	0	0	0	0	0	1	0	0	0	0	0	0
Nrg2	432361	symbol	R. norvegicus	432361	R. norvegicus	Nrg2	neuregulin 2	GO:0090128 regulation of synapse maturation;GO:0060074 synapse maturation;GO:0007173 epidermal growth factor receptor signaling pathway	0	0	1	0	0	0	0	0	0	0	0	0	0	0	0	0	0	0	0	0
Nrn1	83834	symbol	R. norvegicus	83834	R. norvegicus	Nrn1	neuritin 1	GO:2000300 regulation of synaptic vesicle exocytosis;GO:0046928 regulation of neurotransmitter secretion;GO:0016079 synaptic vesicle exocytosis	0	0	0	0	0	0	1	0	0	0	0	0	0	0	0	0	0	0	0	0
Nrxn3	116508	symbol	R. norvegicus	116508	R. norvegicus	Nrxn3	neurexin 3	GO:0071625 vocalization behavior;GO:0035176 social behavior;GO:0051703 biological process involved in intraspecies interaction between organisms	0	0	0	0	0	0	1	0	0	0	0	0	0	0	0	0	0	0	0	0
Nsrp1	303346	symbol	R. norvegicus	303346	R. norvegicus	Nsrp1	nuclear speckle splicing regulatory protein 1	GO:0000381 regulation of alternative mRNA splicing, via spliceosome;GO:0000380 alternative mRNA splicing, via spliceosome;GO:0048024 regulation of mRNA splicing, via spliceosome	0	0	0	0	0	0	0	0	0	0	0	0	0	0	0	0	0	1	0	0
Nsun5	288595	symbol	R. norvegicus	288595	R. norvegicus	Nsun5	NOP2/Sun RNA methyltransferase 5	GO:0070475 rRNA base methylation;GO:0031167 rRNA methylation;GO:0022038 corpus callosum development	0	1	0	0	0	0	0	0	0	0	0	0	0	0	0	0	0	0	0	0
Ntng1	295382	symbol	R. norvegicus	295382	R. norvegicus	Ntng1	netrin G1	GO:0070831 basement membrane assembly;GO:0150011 regulation of neuron projection arborization;GO:0071711 basement membrane organization	0	0	0	0	0	0	0	0	0	0	0	0	0	1	0	0	0	0	0	0
Nucks1	64709	symbol	R. norvegicus	64709	R. norvegicus	Nucks1	nuclear casein kinase and cyclin-dependent kinase substrate 1	GO:1990968 modulation by host of RNA binding by virus;GO:1990969 modulation by host of viral RNA-binding transcription factor activity;GO:0043921 modulation by host of viral transcription	0	0	0	0	0	0	0	0	0	0	0	1	0	0	0	0	0	0	0	0
Nudt1	117260	symbol	R. norvegicus	117260	R. norvegicus	Nudt1	nudix hydrolase 1	GO:0042262 DNA protection;GO:0006152 purine nucleoside catabolic process;GO:0009164 nucleoside catabolic process	0	0	0	0	0	0	0	0	0	0	0	0	0	0	0	0	0	0	0	0
Nudt18	361068	symbol	R. norvegicus	361068	R. norvegicus	Nudt18	nudix hydrolase 18	GO:0009184 purine deoxyribonucleoside diphosphate catabolic process;GO:0009192 deoxyribonucleoside diphosphate catabolic process;GO:0046057 dADP catabolic process	0	0	0	0	0	0	0	0	0	0	0	0	0	0	0	0	0	0	0	0
Nudt19	308518	symbol	R. norvegicus	308518	R. norvegicus	Nudt19	nudix hydrolase 19	GO:0015938 coenzyme A catabolic process;GO:0044580 butyryl-CoA catabolic process;GO:1901289 succinyl-CoA catabolic process	0	0	0	0	0	0	0	0	0	0	0	0	0	0	0	0	0	0	0	0
Numbl	292732	symbol	R. norvegicus	292732	R. norvegicus	Numbl	NUMB-like, endocytic adaptor protein	GO:0021849 neuroblast division in subventricular zone;GO:0021670 lateral ventricle development;GO:0055057 neuroblast division	0	0	0	0	0	0	0	0	0	0	0	0	0	0	0	0	0	0	0	0
Nup160	311182	symbol	R. norvegicus	311182	R. norvegicus	Nup160	nucleoporin 160	GO:0006406 mRNA export from nucleus;GO:0071427 mRNA-containing ribonucleoprotein complex export from nucleus;GO:0071426 ribonucleoprotein complex export from nucleus	0	0	0	0	0	0	0	0	0	0	0	0	0	0	0	0	0	0	0	1
Nup210	58958	symbol	R. norvegicus	58958	R. norvegicus	Nup210	nucleoporin 210	GO:0051028 mRNA transport;GO:0050657 nucleic acid transport;GO:0050658 RNA transport	0	0	0	0	0	0	0	0	0	0	0	0	0	0	0	0	0	0	0	1
Nup35	295692	symbol	R. norvegicus	295692	R. norvegicus	Nup35	nucleoporin 35	GO:0006607 NLS-bearing protein import into nucleus;GO:0006999 nuclear pore organization;GO:0051028 mRNA transport	0	0	0	0	0	0	0	0	0	0	0	0	0	0	0	0	0	0	0	1
Oaz2	501454	symbol	R. norvegicus	501454	R. norvegicus	Oaz2	ornithine decarboxylase antizyme 2	GO:1902268 negative regulation of polyamine transmembrane transport;GO:1902267 regulation of polyamine transmembrane transport;GO:1902047 polyamine transmembrane transport	0	0	0	0	0	0	0	0	0	0	0	0	0	0	0	0	0	0	0	0
Ociad2	100361733	symbol	R. norvegicus	100361733	R. norvegicus	Ociad2	OCIA domain containing 2	GO:0009617 response to bacterium;GO:0051707 response to other organism;GO:0043207 response to external biotic stimulus	0	0	0	0	0	0	0	0	0	0	0	0	0	0	0	0	0	0	0	0
Ogfrl1	316290	symbol	R. norvegicus	316290	R. norvegicus	Ogfrl1	opioid growth factor receptor-like 1		0	0	0	0	0	0	0	0	0	0	0	0	0	0	0	0	0	0	0	0
Ogt	26295	symbol	R. norvegicus	26295	R. norvegicus	Ogt	O-linked N-acetylglucosamine (GlcNAc) transferase	GO:0006041 glucosamine metabolic process;GO:0090315 negative regulation of protein targeting to membrane;GO:0061087 positive regulation of histone H3-K27 methylation	0	0	0	0	0	0	0	0	0	1	0	0	1	0	0	0	0	0	0	0
Ola1	296488	symbol	R. norvegicus	296488	R. norvegicus	Ola1	Obg-like ATPase 1	GO:0046034 ATP metabolic process;GO:0008152 metabolic process;GO:0008150 biological_process	0	0	0	0	0	0	0	0	0	0	0	0	0	0	0	0	0	0	0	0
Orai1	304496	symbol	R. norvegicus	304496	R. norvegicus	Orai1	ORAI calcium release-activated calcium modulator 1	GO:0045762 positive regulation of adenylate cyclase activity;GO:0031281 positive regulation of cyclase activity;GO:0051349 positive regulation of lyase activity	0	0	0	0	0	0	0	0	0	0	1	0	0	0	0	0	0	0	0	0
Ormdl2	288783	symbol	R. norvegicus	288783	R. norvegicus	Ormdl2	ORMDL sphingolipid biosynthesis regulator 2	GO:1900060 negative regulation of ceramide biosynthetic process;GO:0090155 negative regulation of sphingolipid biosynthetic process;GO:0090156 cellular sphingolipid homeostasis	0	0	0	0	0	0	0	0	0	0	0	0	0	0	0	0	0	0	0	0
Osbpl7	303497	symbol	R. norvegicus	303497	R. norvegicus	Osbpl7	oxysterol binding protein-like 7	GO:0071397 cellular response to cholesterol;GO:0036315 cellular response to sterol;GO:0070723 response to cholesterol	0	0	0	0	0	0	0	0	0	0	0	0	0	0	0	0	0	0	0	0
P4ha1	64475	symbol	R. norvegicus	64475	R. norvegicus	P4ha1	prolyl 4-hydroxylase subunit alpha 1	GO:0018401 peptidyl-proline hydroxylation to 4-hydroxy-L-proline;GO:0019511 peptidyl-proline hydroxylation;GO:0018126 protein hydroxylation	0	0	0	0	0	0	0	0	0	0	0	0	0	0	0	0	0	0	0	0
Pard3	81918	symbol	R. norvegicus	81918	R. norvegicus	Pard3	par-3 family cell polarity regulator	GO:0003383 apical constriction;GO:0051660 establishment of centrosome localization;GO:0010801 negative regulation of peptidyl-threonine phosphorylation	0	0	0	0	0	0	0	0	0	1	0	0	0	1	0	0	0	0	0	0
Parn	360464	symbol	R. norvegicus	360464	R. norvegicus	Parn	poly(A)-specific ribonuclease	GO:0110008 ncRNA deadenylation;GO:0000495 box H/ACA RNA 3'-end processing;GO:0034964 box H/ACA RNA processing	0	1	0	0	0	0	0	1	0	0	0	0	0	0	0	0	0	0	0	1
Pbdc1	363485	symbol	R. norvegicus	363485	R. norvegicus	Pbdc1	polysaccharide biosynthesis domain containing 1	GO:0008150 biological_process	0	0	0	0	0	0	0	0	0	0	0	0	0	0	0	0	0	0	0	0
Pcdh18	295027	symbol	R. norvegicus	295027	R. norvegicus	Pcdh18	protocadherin 18	GO:0007156 homophilic cell adhesion via plasma membrane adhesion molecules;GO:0098742 cell-cell adhesion via plasma-membrane adhesion molecules;GO:0098609 cell-cell adhesion	0	0	0	0	0	0	0	0	0	0	0	0	0	0	0	0	0	0	0	0
Pcdhb2	498843	symbol	R. norvegicus	498843	R. norvegicus	Pcdhb2	protocadherin beta 2	GO:0007156 homophilic cell adhesion via plasma membrane adhesion molecules;GO:0098742 cell-cell adhesion via plasma-membrane adhesion molecules;GO:0098609 cell-cell adhesion	0	0	0	0	0	0	0	0	0	0	0	0	0	0	0	0	0	0	0	0
Pcdhb6	291653	symbol	R. norvegicus	291653	R. norvegicus	Pcdhb6	protocadherin beta 6	GO:0008150 biological_process	0	0	0	0	0	0	0	0	0	0	0	0	0	0	0	0	0	0	0	0
Pcnp	288165	symbol	R. norvegicus	288165	R. norvegicus	Pcnp	PEST proteolytic signal containing nuclear protein	GO:0043161 proteasome-mediated ubiquitin-dependent protein catabolic process;GO:0010498 proteasomal protein catabolic process;GO:0006511 ubiquitin-dependent protein catabolic process	0	0	0	0	0	0	0	0	0	0	0	0	0	0	0	0	0	0	0	0
Pcyox1	246302	symbol	R. norvegicus	246302	R. norvegicus	Pcyox1	prenylcysteine oxidase 1	GO:0030328 prenylcysteine catabolic process;GO:0030329 prenylcysteine metabolic process;GO:0030327 prenylated protein catabolic process	0	0	0	1	0	0	0	0	0	0	0	0	0	0	0	0	0	0	0	0
Pdcd2l	689637	symbol	R. norvegicus	689637	R. norvegicus	Pdcd2l	programmed cell death 2-like		0	0	0	0	0	0	0	0	0	0	0	0	0	0	0	0	0	0	0	0
Pde1b	29691	symbol	R. norvegicus	29691	R. norvegicus	Pde1b	phosphodiesterase 1B	GO:0036005 response to macrophage colony-stimulating factor;GO:0036006 cellular response to macrophage colony-stimulating factor stimulus;GO:0042428 serotonin metabolic process	0	0	0	0	0	0	0	0	0	0	0	0	0	0	0	0	0	0	0	0
Pde4d	24627	symbol	R. norvegicus	24627	R. norvegicus	Pde4d	phosphodiesterase 4D	GO:0086024 adenylate cyclase-activating adrenergic receptor signaling pathway involved in positive regulation of heart rate;GO:0140200 adenylate cyclase-activating adrenergic receptor signaling pathway involved in regulation of heart rate;GO:1901898 negative regulation of relaxation of cardiac muscle	0	0	0	0	0	0	0	0	0	0	1	0	0	0	0	0	0	0	0	0
Pde8a	308776	symbol	R. norvegicus	308776	R. norvegicus	Pde8a	phosphodiesterase 8A	GO:0006198 cAMP catabolic process;GO:0009214 cyclic nucleotide catabolic process;GO:0046058 cAMP metabolic process	0	0	0	0	0	0	0	0	0	0	0	0	0	0	0	0	0	0	0	0
Pdpk1	81745	symbol	R. norvegicus	81745	R. norvegicus	Pdpk1	3-phosphoinositide dependent protein kinase-1	GO:1990416 cellular response to brain-derived neurotrophic factor stimulus;GO:1905564 positive regulation of vascular endothelial cell proliferation;GO:1903672 positive regulation of sprouting angiogenesis	0	0	0	0	1	1	1	0	0	1	1	0	0	0	0	0	0	0	0	0
Pdpr	307852	symbol	R. norvegicus	307852	R. norvegicus	Pdpr	pyruvate dehydrogenase phosphatase regulatory subunit		0	0	0	0	0	0	0	0	0	0	0	0	0	0	0	0	0	0	0	0
Pdzd7	293996	symbol	R. norvegicus	293996	R. norvegicus	Pdzd7	PDZ domain containing 7	GO:0050910 detection of mechanical stimulus involved in sensory perception of sound;GO:0060088 auditory receptor cell stereocilium organization;GO:0002093 auditory receptor cell morphogenesis	0	0	0	0	0	0	0	0	0	0	0	0	0	0	0	0	0	0	0	0
Pex11b	310682	symbol	R. norvegicus	310682	R. norvegicus	Pex11b	peroxisomal biogenesis factor 11 beta	GO:0044375 regulation of peroxisome size;GO:0016559 peroxisome fission;GO:0007031 peroxisome organization	0	0	0	0	0	0	0	0	0	0	0	0	0	0	0	0	0	0	0	0
Pfdn1	361310	symbol	R. norvegicus	361310	R. norvegicus	Pfdn1	prefoldin subunit 1	GO:1905907 negative regulation of amyloid fibril formation;GO:1905906 regulation of amyloid fibril formation;GO:1990000 amyloid fibril formation	0	0	0	0	0	0	0	0	0	0	0	0	0	0	0	0	0	0	0	0
Pfdn2	685607	symbol	R. norvegicus	685607	R. norvegicus	Pfdn2	prefoldin subunit 2	GO:1905907 negative regulation of amyloid fibril formation;GO:1905906 regulation of amyloid fibril formation;GO:1990000 amyloid fibril formation	0	0	0	0	0	0	0	1	0	0	0	0	0	0	0	0	0	0	0	0
Pgpep1	290648	symbol	R. norvegicus	290648	R. norvegicus	Pgpep1	pyroglutamyl-peptidase I	GO:0006508 proteolysis;GO:0019538 protein metabolic process;GO:1901564 organonitrogen compound metabolic process	0	0	0	0	0	0	0	0	0	0	0	0	0	0	0	0	0	0	0	0
Pgs1	303698	symbol	R. norvegicus	303698	R. norvegicus	Pgs1	phosphatidylglycerophosphate synthase 1	GO:0032049 cardiolipin biosynthetic process;GO:0006655 phosphatidylglycerol biosynthetic process;GO:0032048 cardiolipin metabolic process	0	0	0	0	0	0	0	0	0	0	0	0	0	0	0	0	0	0	0	0
Phactr4	682920	symbol	R. norvegicus	682920	R. norvegicus	Phactr4	phosphatase and actin regulator 4	GO:0061386 closure of optic fissure;GO:2001045 negative regulation of integrin-mediated signaling pathway;GO:0002072 optic cup morphogenesis involved in camera-type eye development	0	0	0	0	0	0	0	0	0	0	0	0	0	0	0	0	0	0	0	0
Phf7	364510	symbol	R. norvegicus	364510	R. norvegicus	Phf7	PHD finger protein 7		0	0	0	0	0	0	0	0	0	0	0	0	0	0	0	0	0	0	0	0
Pi4k2a	114554	symbol	R. norvegicus	114554	R. norvegicus	Pi4k2a	phosphatidylinositol 4-kinase type 2 alpha	GO:0002560 basophil mediated immunity;GO:0002561 basophil degranulation;GO:0002276 basophil activation involved in immune response	0	0	0	0	0	0	0	0	0	0	0	0	0	0	0	0	0	0	0	0
Pign	309051	symbol	R. norvegicus	309051	R. norvegicus	Pign	phosphatidylinositol glycan anchor biosynthesis, class N	GO:0006506 GPI anchor biosynthetic process;GO:0006505 GPI anchor metabolic process;GO:0009247 glycolipid biosynthetic process	0	0	0	0	0	0	0	0	0	0	0	0	0	0	0	0	0	0	0	0
Pigt	296360	symbol	R. norvegicus	296360	R. norvegicus	Pigt	phosphatidylinositol glycan anchor biosynthesis, class T	GO:0016255 attachment of GPI anchor to protein;GO:0006506 GPI anchor biosynthetic process;GO:0006505 GPI anchor metabolic process	0	0	0	0	0	0	0	0	0	0	0	0	0	0	0	0	0	0	0	0
Pik3r4	363131	symbol	R. norvegicus	363131	R. norvegicus	Pik3r4	phosphoinositide-3-kinase, regulatory subunit 4	GO:0030242 autophagy of peroxisome;GO:0045324 late endosome to vacuole transport;GO:0032801 receptor catabolic process	1	0	0	0	0	0	0	0	0	0	0	0	0	0	0	0	0	0	0	0
Pip4k2c	140607	symbol	R. norvegicus	140607	R. norvegicus	Pip4k2c	phosphatidylinositol-5-phosphate 4-kinase type 2 gamma	GO:0090217 negative regulation of 1-phosphatidylinositol-4-phosphate 5-kinase activity;GO:1902633 1-phosphatidyl-1D-myo-inositol 4,5-bisphosphate metabolic process;GO:1902635 1-phosphatidyl-1D-myo-inositol 4,5-bisphosphate biosynthetic process	1	0	0	0	0	0	0	1	0	0	0	0	0	0	0	0	0	0	0	0
Pitpnb	114561	symbol	R. norvegicus	114561	R. norvegicus	Pitpnb	phosphatidylinositol transfer protein, beta	GO:0120009 intermembrane lipid transfer;GO:0006890 retrograde vesicle-mediated transport, Golgi to endoplasmic reticulum;GO:0015914 phospholipid transport	0	0	0	0	0	0	0	0	0	0	0	0	0	0	0	0	0	0	0	0
Pitpnm1	361694	symbol	R. norvegicus	361694	R. norvegicus	Pitpnm1	phosphatidylinositol transfer protein, membrane-associated 1	GO:0120009 intermembrane lipid transfer;GO:0015914 phospholipid transport;GO:0015748 organophosphate ester transport	0	0	0	0	0	0	0	0	0	0	0	0	0	0	0	0	0	0	0	0
Pkd2	498328	symbol	R. norvegicus	498328	R. norvegicus	Pkd2	polycystin 2, transient receptor potential cation channel	GO:0072055 renal cortex development;GO:0072214 metanephric cortex development;GO:0072059 cortical collecting duct development	0	0	0	0	0	0	0	0	0	0	1	0	0	0	0	0	0	0	0	0
Pla2g4b	311341	symbol	R. norvegicus	311341	R. norvegicus	Pla2g4b	phospholipase A2 group IVB	GO:0036152 phosphatidylethanolamine acyl-chain remodeling;GO:0036151 phosphatidylcholine acyl-chain remodeling;GO:0046475 glycerophospholipid catabolic process	0	0	0	0	0	0	0	0	0	0	0	0	0	0	0	0	0	0	0	0
Plag1	297804	symbol	R. norvegicus	297804	R. norvegicus	Plag1	PLAG1 zinc finger	GO:0060736 prostate gland growth;GO:0060252 positive regulation of glial cell proliferation;GO:0060251 regulation of glial cell proliferation	0	0	0	0	0	0	0	0	0	0	0	0	0	0	0	0	0	0	0	0
Plcxd2	363781	symbol	R. norvegicus	363781	R. norvegicus	Plcxd2	phosphatidylinositol-specific phospholipase C, X domain containing 2	GO:0006629 lipid metabolic process;GO:0044238 primary metabolic process;GO:0071704 organic substance metabolic process	0	0	0	0	0	0	0	0	0	0	0	0	0	0	0	0	0	0	0	0
Plekhj1	314634	symbol	R. norvegicus	314634	R. norvegicus	Plekhj1	pleckstrin homology domain containing J1	GO:0001881 receptor recycling;GO:0007032 endosome organization;GO:0042147 retrograde transport, endosome to Golgi	0	0	0	0	0	0	0	0	0	0	0	0	0	0	0	0	0	0	0	0
Plekhm2	313667	symbol	R. norvegicus	313667	R. norvegicus	Plekhm2	pleckstrin homology and RUN domain containing M2	GO:1903527 positive regulation of membrane tubulation;GO:1903525 regulation of membrane tubulation;GO:1903729 regulation of plasma membrane organization	0	0	0	0	0	0	0	0	0	0	0	0	0	0	0	0	0	0	0	0
Plekhm3	316455	symbol	R. norvegicus	316455	R. norvegicus	Plekhm3	pleckstrin homology domain containing M3	GO:0045445 myoblast differentiation;GO:0061061 muscle structure development;GO:0030154 cell differentiation	0	0	0	0	0	0	0	0	0	0	0	0	0	0	0	0	0	0	0	0
Plk4	310344	symbol	R. norvegicus	310344	R. norvegicus	Plk4	polo-like kinase 4	GO:0097742 de novo centriole assembly;GO:0098535 de novo centriole assembly involved in multi-ciliated epithelial cell differentiation;GO:0046601 positive regulation of centriole replication	0	0	0	0	0	0	0	1	0	0	0	0	0	0	0	0	0	0	0	0
Pnma1	170636	symbol	R. norvegicus	170636	R. norvegicus	Pnma1	PNMA family member 1	GO:0002437 inflammatory response to antigenic stimulus;GO:0006954 inflammatory response;GO:0006952 defense response	0	0	0	0	0	0	0	0	0	0	0	0	0	0	0	0	0	0	0	0
Pnn	368070	symbol	R. norvegicus	368070	R. norvegicus	Pnn	pinin, desmosome associated protein	GO:0008380 RNA splicing;GO:0006397 mRNA processing;GO:0016071 mRNA metabolic process	0	0	0	0	0	0	0	0	0	0	0	0	0	0	0	0	0	1	0	0
Pogk	304941	symbol	R. norvegicus	304941	R. norvegicus	Pogk	pogo transposable element derived with KRAB domain	GO:0006355 regulation of transcription, DNA-templated;GO:1903506 regulation of nucleic acid-templated transcription;GO:2001141 regulation of RNA biosynthetic process	0	0	0	0	0	0	0	0	0	0	0	0	0	0	0	0	0	0	0	0
Polr1c	301246	symbol	R. norvegicus	301246	R. norvegicus	Polr1c	RNA polymerase I and III subunit C	GO:0006383 transcription by RNA polymerase III;GO:0006360 transcription by RNA polymerase I;GO:0006351 transcription, DNA-templated	0	0	0	0	0	0	0	0	0	0	0	0	0	0	0	0	0	0	0	0
Polr1d	360762	symbol	R. norvegicus	360762	R. norvegicus	Polr1d	RNA polymerase I and III subunit D		0	0	0	0	0	0	0	0	0	0	0	0	0	0	0	0	0	0	0	0
Pomc	24664	symbol	R. norvegicus	24664	R. norvegicus	Pomc	proopiomelanocortin	GO:0070953 regulation of neutrophil mediated killing of fungus;GO:0070965 positive regulation of neutrophil mediated killing of fungus;GO:0070960 positive regulation of neutrophil mediated cytotoxicity	0	0	0	0	0	0	0	0	0	0	0	0	0	0	0	0	0	0	0	0
Pou2f2	117058	symbol	R. norvegicus	117058	R. norvegicus	Pou2f2	POU class 2 homeobox 2	GO:0002335 mature B cell differentiation;GO:0098586 cellular response to virus;GO:0032755 positive regulation of interleukin-6 production	0	0	0	0	0	0	0	0	0	0	0	0	0	0	0	0	0	0	0	0
Pou6f1	116545	symbol	R. norvegicus	116545	R. norvegicus	Pou6f1	POU class 6 homeobox 1	GO:0000122 negative regulation of transcription by RNA polymerase II;GO:0045892 negative regulation of transcription, DNA-templated;GO:1903507 negative regulation of nucleic acid-templated transcription	0	0	0	0	0	0	0	0	0	0	0	0	0	0	0	0	0	0	0	0
Ppcs	298490	symbol	R. norvegicus	298490	R. norvegicus	Ppcs	phosphopantothenoylcysteine synthetase	GO:0015937 coenzyme A biosynthetic process;GO:0015936 coenzyme A metabolic process;GO:0006085 acetyl-CoA biosynthetic process	0	0	0	0	0	0	0	0	0	0	0	0	0	0	0	0	0	0	0	0
Ppil1	309651	symbol	R. norvegicus	309651	R. norvegicus	Ppil1	peptidylprolyl isomerase like 1	GO:0000413 protein peptidyl-prolyl isomerization;GO:0018208 peptidyl-proline modification;GO:0006457 protein folding	0	0	0	0	0	0	0	0	0	0	0	0	0	0	0	0	0	1	0	0
Ppil2	360746	symbol	R. norvegicus	360746	R. norvegicus	Ppil2	peptidylprolyl isomerase like 2	GO:0000413 protein peptidyl-prolyl isomerization;GO:0018208 peptidyl-proline modification;GO:0006457 protein folding	0	0	0	0	0	0	0	0	0	0	0	0	0	0	0	0	0	0	0	0
Ppp1r3e	691447	symbol	R. norvegicus	691447	R. norvegicus	Ppp1r3e	protein phosphatase 1, regulatory subunit 3E	GO:0005981 regulation of glycogen catabolic process;GO:0043471 regulation of cellular carbohydrate catabolic process;GO:0045725 positive regulation of glycogen biosynthetic process	0	0	0	0	0	0	0	0	0	0	0	0	0	0	0	0	0	0	0	0
Ppp2r1b	315648	symbol	R. norvegicus	315648	R. norvegicus	Ppp2r1b	protein phosphatase 2 scaffold subunit A beta	GO:2001241 positive regulation of extrinsic apoptotic signaling pathway in absence of ligand;GO:0060561 apoptotic process involved in morphogenesis;GO:1902742 apoptotic process involved in development	0	0	0	0	0	1	0	0	0	0	0	0	0	0	0	0	0	0	0	0
Ppp2r3c	362739	symbol	R. norvegicus	362739	R. norvegicus	Ppp2r3c	protein phosphatase 2, regulatory subunit B'', gamma	GO:0002759 regulation of antimicrobial humoral response;GO:0045579 positive regulation of B cell differentiation;GO:0051900 regulation of mitochondrial depolarization	0	0	0	0	0	0	0	0	0	0	0	0	0	0	0	0	0	0	0	0
Ppp3cc	171378	symbol	R. norvegicus	171378	R. norvegicus	Ppp3cc	protein phosphatase 3 catalytic subunit gamma	GO:1900244 positive regulation of synaptic vesicle endocytosis;GO:1903423 positive regulation of synaptic vesicle recycling;GO:1900242 regulation of synaptic vesicle endocytosis	0	0	0	0	0	0	0	0	0	0	0	0	1	1	0	0	0	0	0	0
Ppp6r3	309144	symbol	R. norvegicus	309144	R. norvegicus	Ppp6r3	protein phosphatase 6, regulatory subunit 3	GO:0043666 regulation of phosphoprotein phosphatase activity;GO:0010921 regulation of phosphatase activity;GO:0035304 regulation of protein dephosphorylation	0	0	0	0	0	0	0	0	1	0	0	0	0	0	0	0	0	0	0	0
Prdm8	305198	symbol	R. norvegicus	305198	R. norvegicus	Prdm8	PR/SET domain 8	GO:0021540 corpus callosum morphogenesis;GO:0021957 corticospinal tract morphogenesis;GO:0022038 corpus callosum development	0	0	0	0	0	0	0	0	0	0	0	0	0	0	0	0	0	0	0	0
Prpf40a	295607	symbol	R. norvegicus	295607	R. norvegicus	Prpf40a	pre-mRNA processing factor 40 homolog A	GO:0045292 mRNA cis splicing, via spliceosome;GO:0032465 regulation of cytokinesis;GO:0008360 regulation of cell shape	0	0	0	0	0	0	0	0	0	0	0	0	0	0	0	0	0	1	0	0
Prr13	363004	symbol	R. norvegicus	363004	R. norvegicus	Prr13	proline rich 13		0	0	0	0	0	0	0	0	0	0	0	0	0	0	0	0	0	0	0	0
Prr5	315189	symbol	R. norvegicus	315189	R. norvegicus	Prr5	proline rich 5	GO:0038203 TORC2 signaling;GO:0014068 positive regulation of phosphatidylinositol 3-kinase signaling;GO:0014066 regulation of phosphatidylinositol 3-kinase signaling	0	0	0	0	0	1	0	0	0	0	0	0	0	0	0	0	0	0	0	0
Prrt1	406167	symbol	R. norvegicus	406167	R. norvegicus	Prrt1	proline-rich transmembrane protein 1	GO:2000311 regulation of AMPA receptor activity;GO:0060292 long-term synaptic depression;GO:0099601 regulation of neurotransmitter receptor activity	0	0	0	0	0	0	0	0	0	0	1	0	0	0	0	0	0	0	0	0
Prxl2a	361118	symbol	R. norvegicus	361118	R. norvegicus	Prxl2a	peroxiredoxin like 2A	GO:0045670 regulation of osteoclast differentiation;GO:0098869 cellular oxidant detoxification;GO:0030316 osteoclast differentiation	0	0	0	0	0	0	0	0	0	0	0	0	0	0	0	0	0	0	0	0
Psma4	29671	symbol	R. norvegicus	29671	R. norvegicus	Psma4	proteasome 20S subunit alpha 4	GO:0010498 proteasomal protein catabolic process;GO:0006511 ubiquitin-dependent protein catabolic process;GO:0019941 modification-dependent protein catabolic process	0	0	0	0	0	0	0	0	0	0	0	0	0	0	0	0	0	0	0	0
Psmc3ip	140938	symbol	R. norvegicus	140938	R. norvegicus	Psmc3ip	PSMC3 interacting protein	GO:0000709 meiotic joint molecule formation;GO:0000708 meiotic strand invasion;GO:0010774 meiotic strand invasion involved in reciprocal meiotic recombination	0	0	0	0	0	0	0	0	0	0	0	0	0	0	0	0	0	0	0	0
Psmd4	83499	symbol	R. norvegicus	83499	R. norvegicus	Psmd4	proteasome 26S subunit ubiquitin receptor, non-ATPase 4	GO:0042044 fluid transport;GO:0043161 proteasome-mediated ubiquitin-dependent protein catabolic process;GO:0010498 proteasomal protein catabolic process	0	0	0	0	0	0	0	0	0	0	0	0	0	0	0	0	0	0	0	0
Psmg4	689623	symbol	R. norvegicus	689623	R. norvegicus	Psmg4	proteasome assembly chaperone 4	GO:0043248 proteasome assembly;GO:0034622 cellular protein-containing complex assembly;GO:0065003 protein-containing complex assembly	0	0	0	0	0	0	0	0	0	0	0	0	0	0	0	0	0	0	0	0
Pspc1	305910	symbol	R. norvegicus	305910	R. norvegicus	Pspc1	paraspeckle component 1	GO:0002218 activation of innate immune response;GO:0045089 positive regulation of innate immune response;GO:0042752 regulation of circadian rhythm	0	0	0	0	0	0	0	0	0	0	0	0	0	0	0	0	0	0	0	0
Ptcd2	310025	symbol	R. norvegicus	310025	R. norvegicus	Ptcd2	pentatricopeptide repeat domain 2	GO:0055010 ventricular cardiac muscle tissue morphogenesis;GO:0003229 ventricular cardiac muscle tissue development;GO:0055008 cardiac muscle tissue morphogenesis	0	0	0	0	0	0	0	0	0	0	0	0	0	0	0	0	0	0	0	0
Ptch2	366452	symbol	R. norvegicus	366452	R. norvegicus	Ptch2	patched 2	GO:0009957 epidermal cell fate specification;GO:0045606 positive regulation of epidermal cell differentiation;GO:0045684 positive regulation of epidermis development	0	0	0	0	0	0	0	0	0	0	0	0	0	0	0	0	0	0	0	0
Ptp4a2	85237	symbol	R. norvegicus	85237	R. norvegicus	Ptp4a2	protein tyrosine phosphatase 4A2	GO:0035335 peptidyl-tyrosine dephosphorylation;GO:0006470 protein dephosphorylation;GO:0016311 dephosphorylation	0	0	0	0	0	0	0	0	0	0	0	0	0	0	0	0	0	0	0	0
Ptpn12	117255	symbol	R. norvegicus	117255	R. norvegicus	Ptpn12	protein tyrosine phosphatase, non-receptor type 12	GO:0071364 cellular response to epidermal growth factor stimulus;GO:0070849 response to epidermal growth factor;GO:0042058 regulation of epidermal growth factor receptor signaling pathway	0	0	0	0	0	0	0	0	0	0	0	0	0	0	0	0	0	0	0	0
Ptpro	50677	symbol	R. norvegicus	50677	R. norvegicus	Ptpro	protein tyrosine phosphatase, receptor type, O	GO:0036058 filtration diaphragm assembly;GO:0036060 slit diaphragm assembly;GO:0003105 negative regulation of glomerular filtration	0	0	1	0	0	0	0	0	0	0	0	0	0	0	0	0	0	0	0	0
Pxdc1	361238	symbol	R. norvegicus	361238	R. norvegicus	Pxdc1	PX domain containing 1		0	0	0	0	0	0	0	0	0	0	0	0	0	0	0	0	0	0	0	0
Pyroxd1	297708	symbol	R. norvegicus	297708	R. norvegicus	Pyroxd1	pyridine nucleotide-disulphide oxidoreductase domain 1	GO:0034599 cellular response to oxidative stress;GO:0062197 cellular response to chemical stress;GO:0006979 response to oxidative stress	0	0	0	0	0	0	0	0	0	0	0	0	0	0	0	0	0	0	0	0
Pyroxd2	309381	symbol	R. norvegicus	309381	R. norvegicus	Pyroxd2	pyridine nucleotide-disulphide oxidoreductase domain 2	GO:0007005 mitochondrion organization;GO:0006996 organelle organization;GO:0016043 cellular component organization	0	0	0	0	0	0	0	0	0	0	0	0	0	0	0	0	0	0	0	0
Qdpr	64192	symbol	R. norvegicus	64192	R. norvegicus	Qdpr	quinoid dihydropteridine reductase	GO:0006729 tetrahydrobiopterin biosynthetic process;GO:0046146 tetrahydrobiopterin metabolic process;GO:0006559 L-phenylalanine catabolic process	0	0	0	0	0	0	0	0	0	0	0	0	0	0	0	0	0	0	0	0
Qtrt1	64016	symbol	R. norvegicus	64016	R. norvegicus	Qtrt1	queuine tRNA-ribosyltransferase catalytic subunit 1	GO:0101030 tRNA-guanine transglycosylation;GO:0006400 tRNA modification;GO:0008033 tRNA processing	0	1	0	0	0	0	0	0	0	0	0	0	0	0	0	0	0	0	0	0
Rab11fip2	308003	symbol	R. norvegicus	308003	R. norvegicus	Rab11fip2	RAB11 family interacting protein 2	GO:0035668 TRAM-dependent toll-like receptor signaling pathway;GO:0035669 TRAM-dependent toll-like receptor 4 signaling pathway;GO:0002756 MyD88-independent toll-like receptor signaling pathway	0	0	0	0	0	0	0	0	0	0	0	0	0	0	0	0	0	0	0	0
Rab4b	50866	symbol	R. norvegicus	50866	R. norvegicus	Rab4b	RAB4B, member RAS oncogene family	GO:0032482 Rab protein signal transduction;GO:0046323 glucose import;GO:1904659 glucose transmembrane transport	0	0	0	0	0	0	0	0	0	0	0	0	0	0	0	0	0	0	0	0
Rab7a	29448	symbol	R. norvegicus	29448	R. norvegicus	Rab7a	RAB7A, member RAS oncogene family	GO:0007174 epidermal growth factor catabolic process;GO:0022615 protein to membrane docking;GO:1903542 negative regulation of exosomal secretion	0	0	0	0	0	0	1	1	0	0	0	0	0	0	0	0	0	0	0	0
Rabgap1	311911	symbol	R. norvegicus	311911	R. norvegicus	Rabgap1	RAB GTPase activating protein 1	GO:1902017 regulation of cilium assembly;GO:0090630 activation of GTPase activity;GO:0120032 regulation of plasma membrane bounded cell projection assembly	0	0	0	0	0	0	0	0	0	0	0	0	0	0	0	0	0	0	0	0
Rad23b	298012	symbol	R. norvegicus	298012	R. norvegicus	Rad23b	RAD23 homolog B, nucleotide excision repair protein	GO:0000715 nucleotide-excision repair, DNA damage recognition;GO:0098760 response to interleukin-7;GO:0098761 cellular response to interleukin-7	0	0	0	0	0	0	0	0	1	0	0	0	0	0	0	0	0	0	0	0
Ramp2	58966	symbol	R. norvegicus	58966	R. norvegicus	Ramp2	receptor activity modifying protein 2	GO:1990410 adrenomedullin receptor signaling pathway;GO:0097647 amylin receptor signaling pathway;GO:0097646 calcitonin family receptor signaling pathway	0	0	0	0	1	0	0	0	0	0	1	0	0	0	0	0	0	0	0	0
Rapgef3	59326	symbol	R. norvegicus	59326	R. norvegicus	Rapgef3	Rap guanine nucleotide exchange factor 3	GO:1904451 regulation of potassium:proton exchanging ATPase activity;GO:1904453 positive regulation of potassium:proton exchanging ATPase activity;GO:1904473 response to L-dopa	0	0	0	0	1	0	0	1	0	0	1	0	0	0	0	0	0	0	0	0
Rars	287191	gene_synonym	R. norvegicus	287191	R. norvegicus	Rars1	arginyl-tRNA synthetase 1	GO:0006420 arginyl-tRNA aminoacylation;GO:0006418 tRNA aminoacylation for protein translation;GO:0043039 tRNA aminoacylation	0	1	0	0	0	0	0	0	0	0	0	0	0	0	0	0	0	0	0	0
Rasgef1a	312664	symbol	R. norvegicus	312664	R. norvegicus	Rasgef1a	RasGEF domain family, member 1A	GO:0046579 positive regulation of Ras protein signal transduction;GO:0051057 positive regulation of small GTPase mediated signal transduction;GO:0046578 regulation of Ras protein signal transduction	0	0	0	0	0	0	0	0	0	0	0	0	0	0	0	0	0	0	0	0
Rasl11b	305302	symbol	R. norvegicus	305302	R. norvegicus	Rasl11b	RAS-like family 11 member B	GO:0030512 negative regulation of transforming growth factor beta receptor signaling pathway;GO:0017015 regulation of transforming growth factor beta receptor signaling pathway;GO:1903844 regulation of cellular response to transforming growth factor beta stimulus	0	0	0	0	0	0	0	0	0	1	0	0	0	0	0	0	0	0	0	0
Rbm17	291295	symbol	R. norvegicus	291295	R. norvegicus	Rbm17	RNA binding motif protein 17	GO:0045292 mRNA cis splicing, via spliceosome;GO:0000380 alternative mRNA splicing, via spliceosome;GO:0043484 regulation of RNA splicing	0	0	0	0	0	0	0	0	0	0	0	0	0	0	0	0	0	1	0	0
Rcl1	309301	symbol	R. norvegicus	309301	R. norvegicus	Rcl1	RNA terminal phosphate cyclase-like 1	GO:0000480 endonucleolytic cleavage in 5'-ETS of tricistronic rRNA transcript (SSU-rRNA, 5.8S rRNA, LSU-rRNA);GO:0000447 endonucleolytic cleavage in ITS1 to separate SSU-rRNA from 5.8S rRNA and LSU-rRNA from tricistronic rRNA transcript (SSU-rRNA, 5.8S rRNA, LSU-rRNA);GO:0000478 endonucleolytic cleavage involved in rRNA processing	0	1	0	0	0	0	0	0	0	0	0	0	0	0	0	0	0	0	0	0
Rdh11	362757	symbol	R. norvegicus	362757	R. norvegicus	Rdh11	retinol dehydrogenase 11	GO:0016062 adaptation of rhodopsin mediated signaling;GO:0036367 light adaption;GO:0016056 rhodopsin mediated signaling pathway	0	0	0	0	0	0	0	0	0	0	0	1	0	0	0	0	0	0	1	0
Rdh14	500629	symbol	R. norvegicus	500629	R. norvegicus	Rdh14	retinol dehydrogenase 14	GO:0042572 retinol metabolic process;GO:0001523 retinoid metabolic process;GO:0016101 diterpenoid metabolic process	0	0	0	0	0	0	0	0	0	0	0	0	0	0	0	0	0	0	0	0
Renbp	81759	symbol	R. norvegicus	81759	R. norvegicus	Renbp	renin binding protein	GO:0006050 mannosamine metabolic process;GO:0006051 N-acetylmannosamine metabolic process;GO:0019262 N-acetylneuraminate catabolic process	0	0	0	0	0	0	0	0	1	0	0	0	0	0	0	0	0	0	0	0
Retreg3	360632	symbol	R. norvegicus	360632	R. norvegicus	Retreg3	reticulophagy regulator family member 3	GO:0061709 reticulophagy;GO:0061912 selective autophagy;GO:1903008 organelle disassembly	0	0	0	0	0	0	0	0	0	0	0	0	0	0	0	0	0	0	0	0
Rftn2	363231	symbol	R. norvegicus	363231	R. norvegicus	Rftn2	raftlin family member 2	GO:0033227 dsRNA transport;GO:0043330 response to exogenous dsRNA;GO:0043331 response to dsRNA	0	0	0	0	0	0	0	0	0	0	0	0	0	0	0	0	0	0	0	1
Rfx2	301121	symbol	R. norvegicus	301121	R. norvegicus	Rfx2	regulatory factor X2	GO:0001675 acrosome assembly;GO:0033363 secretory granule organization;GO:0010927 cellular component assembly involved in morphogenesis	0	0	0	0	0	0	0	0	0	0	0	0	0	0	0	0	0	0	0	0
Rfx5	310659	symbol	R. norvegicus	310659	R. norvegicus	Rfx5	regulatory factor X5	GO:0000122 negative regulation of transcription by RNA polymerase II;GO:0045892 negative regulation of transcription, DNA-templated;GO:1903507 negative regulation of nucleic acid-templated transcription	0	0	0	0	0	0	0	0	0	0	0	0	0	0	0	0	0	0	0	0
Rgcc	117183	symbol	R. norvegicus	117183	R. norvegicus	Rgcc	regulator of cell cycle	GO:0001100 negative regulation of exit from mitosis;GO:0090272 negative regulation of fibroblast growth factor production;GO:0003331 positive regulation of extracellular matrix constituent secretion	0	0	0	0	1	0	0	1	0	0	0	0	0	0	0	0	0	0	0	0
RGD1304587	303180	symbol	R. norvegicus	303180	R. norvegicus	RGD1304587	similar to RIKEN cDNA 2310033P09		0	0	0	0	0	0	0	0	0	0	0	0	0	0	0	0	0	0	0	0
RGD1305464	315702	symbol	R. norvegicus	315702	R. norvegicus	RGD1305464	similar to human chromosome 15 open reading frame 39		0	0	0	0	0	0	0	0	0	0	0	0	0	0	0	0	0	0	0	0
RGD1306233	296608	symbol	R. norvegicus	296608	R. norvegicus	RGD1306233	similar to hypothetical protein MGC29761	GO:0071494 cellular response to UV-C;GO:0010225 response to UV-C;GO:0034644 cellular response to UV	0	0	0	0	0	0	0	0	0	0	0	1	0	0	0	0	0	0	0	0
RGD1307461	300990	symbol	R. norvegicus	300990	R. norvegicus	RGD1307461	similar to RIKEN cDNA 6430571L13 gene; similar to g20 protein		0	0	0	0	0	0	0	0	0	0	0	0	0	0	0	0	0	0	0	0
RGD1311517	313775	symbol	R. norvegicus	313775	R. norvegicus	RGD1311517	similar to RIKEN cDNA 9430015G10		0	0	0	0	0	0	0	0	0	0	0	0	0	0	0	0	0	0	0	0
RGD1359127	299612	symbol	R. norvegicus	299612	R. norvegicus	RGD1359127	similar to RIKEN cDNA 2310011J03		0	0	0	0	0	0	0	0	0	0	0	0	0	0	0	0	0	0	0	0
RGD1560821	367865	symbol	R. norvegicus	367865	R. norvegicus	RGD1560821	similar to small nuclear ribonucleoparticle-associated protein	GO:0002181 cytoplasmic translation;GO:0006412 translation;GO:0043043 peptide biosynthetic process	0	0	0	0	0	0	0	0	0	0	0	0	0	0	0	0	0	0	0	0
Rgs7	54296	symbol	R. norvegicus	54296	R. norvegicus	Rgs7	regulator of G-protein signaling 7	GO:1901381 positive regulation of potassium ion transmembrane transport;GO:0043268 positive regulation of potassium ion transport;GO:0001975 response to amphetamine	0	0	0	0	0	0	0	0	0	0	1	0	0	0	0	0	0	0	0	0
Rhbdd1	316557	symbol	R. norvegicus	316557	R. norvegicus	Rhbdd1	rhomboid domain containing 1	GO:1904211 membrane protein proteolysis involved in retrograde protein transport, ER to cytosol;GO:1905936 regulation of germ cell proliferation;GO:2000254 regulation of male germ cell proliferation	0	0	0	0	0	0	0	0	0	0	0	1	0	0	0	0	0	0	0	0
Rhno1	297627	symbol	R. norvegicus	297627	R. norvegicus	Rhno1	RAD9-HUS1-RAD1 interacting nuclear orphan 1	GO:0070318 positive regulation of G0 to G1 transition;GO:0070316 regulation of G0 to G1 transition;GO:0045023 G0 to G1 transition	0	0	0	0	0	0	0	0	0	0	0	1	0	0	0	0	0	0	0	0
Rit2	291713	symbol	R. norvegicus	291713	R. norvegicus	Rit2	Ras-like without CAAX 2	GO:0032489 regulation of Cdc42 protein signal transduction;GO:0032488 Cdc42 protein signal transduction;GO:0032507 maintenance of protein location in cell	0	0	0	0	0	0	0	0	0	0	0	0	0	0	0	0	0	0	0	0
Rnd1	362993	symbol	R. norvegicus	362993	R. norvegicus	Rnd1	Rho family GTPase 1	GO:0016322 neuron remodeling;GO:0030865 cortical cytoskeleton organization;GO:0042551 neuron maturation	0	0	0	0	0	0	0	0	0	0	0	0	0	1	0	0	0	0	0	0
Rnf145	287212	symbol	R. norvegicus	287212	R. norvegicus	Rnf145	ring finger protein 145	GO:0016567 protein ubiquitination;GO:0032446 protein modification by small protein conjugation;GO:0070647 protein modification by small protein conjugation or removal	0	0	0	0	0	0	0	0	0	0	0	0	0	0	0	0	0	0	0	0
Rnf214	363056	symbol	R. norvegicus	363056	R. norvegicus	Rnf214	ring finger protein 214	GO:0016567 protein ubiquitination;GO:0032446 protein modification by small protein conjugation;GO:0070647 protein modification by small protein conjugation or removal	0	0	0	0	0	0	0	0	0	0	0	0	0	0	0	0	0	0	0	0
Rnf219	361088	gene_synonym	R. norvegicus	361088	R. norvegicus	Obi1	ORC ubiquitin ligase 1	GO:0048026 positive regulation of mRNA splicing, via spliceosome;GO:0050685 positive regulation of mRNA processing;GO:0033120 positive regulation of RNA splicing	0	0	0	0	0	0	0	0	0	0	0	0	0	0	0	0	0	1	0	0
Rnls	361751	symbol	R. norvegicus	361751	R. norvegicus	Rnls	renalase, FAD-dependent amine oxidase	GO:0010459 negative regulation of heart rate;GO:0071871 response to epinephrine;GO:0045822 negative regulation of heart contraction	0	0	0	0	0	0	0	0	0	0	0	0	0	0	0	0	0	0	0	0
Rpa2	59102	symbol	R. norvegicus	59102	R. norvegicus	Rpa2	replication protein A2	GO:2000001 regulation of DNA damage checkpoint;GO:0031571 mitotic G1 DNA damage checkpoint signaling;GO:0006298 mismatch repair	0	0	0	0	0	0	0	0	0	0	0	0	0	0	0	0	0	0	0	0
Rpgrip1l	307724	symbol	R. norvegicus	307724	R. norvegicus	Rpgrip1l	Rpgrip1-like	GO:0021670 lateral ventricle development;GO:0046548 retinal rod cell development;GO:0043584 nose development	0	0	0	0	0	0	0	0	0	0	0	0	0	0	0	0	0	0	0	0
Rpn2	64701	symbol	R. norvegicus	64701	R. norvegicus	Rpn2	ribophorin II	GO:0006487 protein N-linked glycosylation;GO:0006486 protein glycosylation;GO:0043413 macromolecule glycosylation	0	0	0	0	0	0	0	0	0	0	0	0	0	0	0	0	0	0	0	0
Rsbn1l	311987	symbol	R. norvegicus	311987	R. norvegicus	Rsbn1l	round spermatid basic protein 1-like		0	0	0	0	0	0	0	0	0	0	0	0	0	0	0	0	0	0	0	0
Rsph3	361476	symbol	R. norvegicus	361476	R. norvegicus	Rsph3	radial spoke head 3		0	0	0	0	0	0	0	0	0	0	0	0	0	0	0	0	0	0	0	0
Rtbdn	304667	symbol	R. norvegicus	304667	R. norvegicus	Rtbdn	retbindin	GO:0032218 riboflavin transport;GO:0051180 vitamin transport;GO:0015711 organic anion transport	0	0	0	0	0	0	0	0	0	0	0	0	0	0	0	0	0	0	0	0
Rtf1	366169	symbol	R. norvegicus	366169	R. norvegicus	Rtf1	Rtf1, Paf1/RNA polymerase II complex component, homolog (S. cerevisiae)	GO:0001711 endodermal cell fate commitment;GO:0051571 positive regulation of histone H3-K4 methylation;GO:0080182 histone H3-K4 trimethylation	0	0	0	0	0	0	0	0	0	0	0	0	0	0	0	0	0	0	0	0
Ruvbl1	65137	symbol	R. norvegicus	65137	R. norvegicus	Ruvbl1	RuvB-like AAA ATPase 1	GO:0010756 positive regulation of plasminogen activation;GO:0000492 box C/D snoRNP assembly;GO:0000491 small nucleolar ribonucleoprotein complex assembly	0	0	0	0	0	0	0	0	0	0	0	0	0	0	0	0	0	0	0	1
S100a1	295214	symbol	R. norvegicus	295214	R. norvegicus	S100a1	S100 calcium binding protein A1	GO:1901387 positive regulation of voltage-gated calcium channel activity;GO:0051000 positive regulation of nitric-oxide synthase activity;GO:1903672 positive regulation of sprouting angiogenesis	0	0	0	0	1	0	0	0	0	0	1	0	0	0	0	0	0	0	0	0
S100a11	445415	symbol	R. norvegicus	445415	R. norvegicus	S100a11	S100 calcium binding protein A11	GO:0014911 positive regulation of smooth muscle cell migration;GO:0014910 regulation of smooth muscle cell migration;GO:0014909 smooth muscle cell migration	0	0	0	0	0	0	0	0	0	0	0	0	0	0	0	0	0	0	0	0
S100a13	295213	symbol	R. norvegicus	295213	R. norvegicus	S100a13	S100 calcium binding protein A13	GO:0032730 positive regulation of interleukin-1 alpha production;GO:0032610 interleukin-1 alpha production;GO:0032650 regulation of interleukin-1 alpha production	0	0	0	0	0	0	0	0	0	0	0	0	0	0	0	0	0	0	0	0
Sacm1l	116482	symbol	R. norvegicus	116482	R. norvegicus	Sacm1l	SAC1 like phosphatidylinositide phosphatase	GO:0046856 phosphatidylinositol dephosphorylation;GO:0046839 phospholipid dephosphorylation;GO:0046488 phosphatidylinositol metabolic process	0	0	0	0	0	0	0	0	0	0	0	0	0	0	0	0	0	0	0	0
Sars2	292759	symbol	R. norvegicus	292759	R. norvegicus	Sars2	seryl-tRNA synthetase 2, mitochondrial	GO:0070158 mitochondrial seryl-tRNA aminoacylation;GO:0006434 seryl-tRNA aminoacylation;GO:0097056 selenocysteinyl-tRNA(Sec) biosynthetic process	0	1	0	0	0	0	0	0	0	0	0	0	0	0	0	0	0	0	0	0
Satb1	316164	symbol	R. norvegicus	316164	R. norvegicus	Satb1	SATB homeobox 1	GO:0043374 CD8-positive, alpha-beta T cell differentiation;GO:0060004 reflex;GO:0036037 CD8-positive, alpha-beta T cell activation	0	0	0	0	0	0	0	0	0	0	0	0	1	0	0	0	0	0	0	0
Sc5d	114100	symbol	R. norvegicus	114100	R. norvegicus	Sc5d	sterol-C5-desaturase	GO:0033490 cholesterol biosynthetic process via lathosterol;GO:0006695 cholesterol biosynthetic process;GO:1902653 secondary alcohol biosynthetic process	0	0	0	0	0	0	0	0	0	0	0	0	0	0	0	0	0	0	0	0
Sdf2l1	680945	symbol	R. norvegicus	680945	R. norvegicus	Sdf2l1	stromal cell-derived factor 2-like 1	GO:0071712 ER-associated misfolded protein catabolic process;GO:0071218 cellular response to misfolded protein;GO:0051788 response to misfolded protein	0	0	0	0	0	0	0	0	0	0	0	0	0	0	0	0	0	0	0	0
Sdhaf3	362323	symbol	R. norvegicus	362323	R. norvegicus	Sdhaf3	succinate dehydrogenase complex assembly factor 3	GO:0034552 respiratory chain complex II assembly;GO:0034553 mitochondrial respiratory chain complex II assembly;GO:0006105 succinate metabolic process	0	0	0	0	0	0	0	0	0	0	0	0	0	0	0	0	0	0	0	0
Sec22b	310710	symbol	R. norvegicus	310710	R. norvegicus	Sec22b	SEC22 homolog B, vesicle trafficking protein	GO:0048280 vesicle fusion with Golgi apparatus;GO:1902902 negative regulation of autophagosome assembly;GO:0016242 negative regulation of macroautophagy	1	0	0	0	0	0	0	0	1	0	0	0	0	0	0	0	0	0	0	0
Selenom	498398	symbol	R. norvegicus	498398	R. norvegicus	Selenom	selenoprotein M	GO:0035934 corticosterone secretion;GO:0035933 glucocorticoid secretion;GO:0035930 corticosteroid hormone secretion	0	0	0	0	0	0	0	0	0	0	0	0	0	0	0	0	0	0	0	0
Sema3e	296789	symbol	R. norvegicus	296789	R. norvegicus	Sema3e	semaphorin 3E	GO:0048843 negative regulation of axon extension involved in axon guidance;GO:0048841 regulation of axon extension involved in axon guidance;GO:0001953 negative regulation of cell-matrix adhesion	0	0	0	0	1	0	0	0	0	0	0	0	0	1	0	0	0	0	0	0
Senp3	303245	symbol	R. norvegicus	303245	R. norvegicus	Senp3	SUMO specific peptidase 3	GO:0016926 protein desumoylation;GO:0070646 protein modification by small protein removal;GO:0018205 peptidyl-lysine modification	0	0	0	0	0	0	0	0	0	0	0	0	0	0	0	0	0	0	0	0
Sepsecs	679383	symbol	R. norvegicus	679383	R. norvegicus	Sepsecs	Sep (O-phosphoserine) tRNA:Sec (selenocysteine) tRNA synthase	GO:0097056 selenocysteinyl-tRNA(Sec) biosynthetic process;GO:0001514 selenocysteine incorporation;GO:0006451 translational readthrough	0	1	0	0	0	0	0	0	0	0	0	0	0	0	0	0	0	0	0	0
Sesn1	294518	symbol	R. norvegicus	294518	R. norvegicus	Sesn1	sestrin 1	GO:0071233 cellular response to leucine;GO:1990253 cellular response to leucine starvation;GO:0043201 response to leucine	1	0	0	0	0	0	0	0	0	0	0	0	0	0	0	0	0	0	0	0
Sesn2	502988	symbol	R. norvegicus	502988	R. norvegicus	Sesn2	sestrin 2	GO:1902010 negative regulation of translation in response to endoplasmic reticulum stress;GO:0032055 negative regulation of translation in response to stress;GO:1904502 regulation of lipophagy	1	0	0	0	0	0	0	0	0	0	0	0	0	0	0	0	0	0	0	0
Sesn3	315427	symbol	R. norvegicus	315427	R. norvegicus	Sesn3	sestrin 3	GO:0071233 cellular response to leucine;GO:1990253 cellular response to leucine starvation;GO:0038203 TORC2 signaling	1	0	0	0	0	0	0	0	0	0	0	0	0	0	0	0	0	0	0	0
Set	307947	symbol	R. norvegicus	307947	R. norvegicus	Set	SET nuclear proto-oncogene	GO:0006334 nucleosome assembly;GO:0031497 chromatin assembly;GO:0034728 nucleosome organization	0	0	0	0	0	0	0	0	0	0	0	0	0	0	0	0	0	0	0	0
Sft2d2	360868	symbol	R. norvegicus	360868	R. norvegicus	Sft2d2	SFT2 domain containing 2	GO:0016192 vesicle-mediated transport;GO:0015031 protein transport;GO:0045184 establishment of protein localization	0	0	0	0	0	0	0	0	0	0	0	0	0	0	0	0	0	0	0	0
Shh	29499	symbol	R. norvegicus	29499	R. norvegicus	Shh	sonic hedgehog signaling molecule	GO:0007502 digestive tract mesoderm development;GO:0022006 zona limitans intrathalamica formation;GO:0060781 mesenchymal cell proliferation involved in prostate gland development	0	0	0	0	1	0	0	0	0	0	0	0	0	1	0	0	0	0	0	0
Shisa5	301013	symbol	R. norvegicus	301013	R. norvegicus	Shisa5	shisa family member 5	GO:0042771 intrinsic apoptotic signaling pathway in response to DNA damage by p53 class mediator;GO:0072332 intrinsic apoptotic signaling pathway by p53 class mediator;GO:0008630 intrinsic apoptotic signaling pathway in response to DNA damage	0	0	0	0	0	0	0	0	0	0	0	0	0	0	0	0	0	0	0	0
Simc1	100361684	symbol	R. norvegicus	100361684	R. norvegicus	Simc1	SUMO-interacting motifs containing 1	GO:0010466 negative regulation of peptidase activity;GO:0045861 negative regulation of proteolysis;GO:0051346 negative regulation of hydrolase activity	0	0	0	0	0	0	0	0	0	0	0	0	0	0	0	0	0	0	0	0
Slc12a4	29501	symbol	R. norvegicus	29501	R. norvegicus	Slc12a4	solute carrier family 12 member 4	GO:0055064 chloride ion homeostasis;GO:0055083 monovalent inorganic anion homeostasis;GO:0055075 potassium ion homeostasis	0	0	0	1	0	0	0	0	0	0	1	0	0	0	0	0	0	0	0	0
Slc16a2	259248	symbol	R. norvegicus	259248	R. norvegicus	Slc16a2	solute carrier family 16 member 2	GO:0070460 thyroid-stimulating hormone secretion;GO:0070327 thyroid hormone transport;GO:0150104 transport across blood-brain barrier	0	0	0	0	0	0	0	0	0	0	0	0	0	0	0	0	0	0	0	0
Slc19a1	29723	symbol	R. norvegicus	29723	R. norvegicus	Slc19a1	solute carrier family 19 member 1	GO:0051958 methotrexate transport;GO:1904447 folate import across plasma membrane;GO:0140361 cyclic-GMP-AMP transmembrane import across plasma membrane	0	0	0	1	0	0	0	0	0	0	0	0	0	0	0	0	0	0	0	0
Slc24a4	314396	symbol	R. norvegicus	314396	R. norvegicus	Slc24a4	solute carrier family 24 member 4	GO:0021605 cranial nerve maturation;GO:0021630 olfactory nerve maturation;GO:0036368 cone photoresponse recovery	0	0	0	1	0	0	0	0	0	0	1	1	0	0	0	0	0	0	0	0
Slc25a3	245959	symbol	R. norvegicus	245959	R. norvegicus	Slc25a3	solute carrier family 25 member 3	GO:1990547 mitochondrial phosphate ion transmembrane transport;GO:0035435 phosphate ion transmembrane transport;GO:0006817 phosphate ion transport	0	0	0	1	0	0	0	0	0	0	0	0	0	0	0	0	0	0	0	0
Slc25a36	501039	symbol	R. norvegicus	501039	R. norvegicus	Slc25a36	solute carrier family 25 member 36	GO:0006864 pyrimidine nucleotide transport;GO:1990519 pyrimidine nucleotide import into mitochondrion;GO:0072531 pyrimidine-containing compound transmembrane transport	0	0	0	0	0	0	0	0	0	0	0	0	0	0	0	0	0	0	0	0
Slc27a1	94172	symbol	R. norvegicus	94172	R. norvegicus	Slc27a1	solute carrier family 27 member 1	GO:1905135 biotin import across plasma membrane;GO:0001579 medium-chain fatty acid transport;GO:0015878 biotin transport	0	0	0	1	0	0	0	0	0	0	0	0	0	0	0	0	1	0	0	0
Slc35c1	311204	symbol	R. norvegicus	311204	R. norvegicus	Slc35c1	solute carrier family 35 member C1	GO:0015783 GDP-fucose transmembrane transport;GO:0036085 GDP-fucose import into Golgi lumen;GO:0090480 purine nucleotide-sugar transmembrane transport	0	0	0	0	0	0	0	0	1	0	0	0	0	0	0	0	0	0	0	0
Slc35f2	300713	symbol	R. norvegicus	300713	R. norvegicus	Slc35f2	solute carrier family 35, member F2	GO:0055085 transmembrane transport;GO:0006810 transport;GO:0051234 establishment of localization	0	0	0	0	0	0	0	0	0	0	0	0	0	0	0	0	0	0	0	0
Slc38a2	29642	symbol	R. norvegicus	29642	R. norvegicus	Slc38a2	solute carrier family 38, member 2	GO:0031460 glycine betaine transport;GO:1903840 response to arsenite(3-);GO:1903841 cellular response to arsenite(3-)	1	0	0	0	0	0	0	0	0	0	0	0	0	0	0	0	0	1	0	0
Slc43a2	287532	symbol	R. norvegicus	287532	R. norvegicus	Slc43a2	solute carrier family 43 member 2	GO:0060357 regulation of leucine import;GO:0060358 negative regulation of leucine import;GO:1905532 regulation of leucine import across plasma membrane	0	0	0	1	0	0	0	0	0	0	1	0	0	0	0	0	0	0	0	0
Slc49a4	303902	symbol	R. norvegicus	303902	R. norvegicus	Slc49a4	solute carrier family 49 member 4	GO:0008150 biological_process	0	0	0	0	0	0	0	0	0	0	0	0	0	0	0	0	0	0	0	0
Slc9a1	24782	symbol	R. norvegicus	24782	R. norvegicus	Slc9a1	solute carrier family 9 member A1	GO:0086092 regulation of the force of heart contraction by cardiac conduction;GO:1903281 positive regulation of calcium:sodium antiporter activity;GO:1903279 regulation of calcium:sodium antiporter activity	0	0	0	1	0	0	0	0	0	0	1	0	0	0	0	0	0	0	0	0
Slc9a3r2	116501	symbol	R. norvegicus	116501	R. norvegicus	Slc9a3r2	SLC9A3 regulator 2	GO:0014067 negative regulation of phosphatidylinositol 3-kinase signaling;GO:0014066 regulation of phosphatidylinositol 3-kinase signaling;GO:0014065 phosphatidylinositol 3-kinase signaling	0	0	0	0	0	0	0	0	0	0	1	0	0	0	0	0	0	0	0	0
Slco2a1	24546	symbol	R. norvegicus	24546	R. norvegicus	Slco2a1	solute carrier organic anion transporter family, member 2a1	GO:0043252 sodium-independent organic anion transport;GO:0015732 prostaglandin transport;GO:0071715 icosanoid transport	0	0	0	0	0	0	0	0	0	0	0	0	0	0	0	0	0	0	0	0
Slf2	499360	symbol	R. norvegicus	499360	R. norvegicus	Slf2	SMC5-SMC6 complex localization factor 2	GO:0034184 positive regulation of maintenance of mitotic sister chromatid cohesion;GO:1990166 protein localization to site of double-strand break;GO:0034093 positive regulation of maintenance of sister chromatid cohesion	0	0	0	0	0	0	0	1	0	0	0	0	0	0	0	0	0	0	0	0
Slu7	303057	symbol	R. norvegicus	303057	R. norvegicus	Slu7	SLU7 homolog, splicing factor	GO:0000389 mRNA 3'-splice site recognition;GO:0006376 mRNA splice site selection;GO:0000245 spliceosomal complex assembly	0	0	0	0	0	0	0	0	0	0	0	0	0	0	0	0	0	1	0	0
Smoc2	292401	symbol	R. norvegicus	292401	R. norvegicus	Smoc2	SPARC related modular calcium binding 2	GO:0035470 positive regulation of vascular wound healing;GO:1900748 positive regulation of vascular endothelial growth factor signaling pathway;GO:0045743 positive regulation of fibroblast growth factor receptor signaling pathway	0	0	0	0	1	0	0	0	0	0	0	0	0	0	0	0	0	0	0	0
Smpd2	83537	symbol	R. norvegicus	83537	R. norvegicus	Smpd2	sphingomyelin phosphodiesterase 2	GO:0006685 sphingomyelin catabolic process;GO:0006684 sphingomyelin metabolic process;GO:0030149 sphingolipid catabolic process	0	0	0	0	0	0	0	0	0	0	0	0	0	0	0	0	0	0	0	0
Snn	29140	symbol	R. norvegicus	29140	R. norvegicus	Snn	stannin		0	0	0	0	0	0	0	0	0	0	0	0	0	0	0	0	0	0	0	0
Snrnp200	296126	symbol	R. norvegicus	296126	R. norvegicus	Snrnp200	small nuclear ribonucleoprotein U5 subunit 200	GO:0000388 spliceosome conformational change to release U4 (or U4atac) and U1 (or U11);GO:0000393 spliceosomal conformational changes to generate catalytic conformation;GO:0022618 ribonucleoprotein complex assembly	0	0	0	0	0	0	0	0	0	0	0	0	0	0	0	0	0	1	0	0
Snrnp40	313056	symbol	R. norvegicus	313056	R. norvegicus	Snrnp40	small nuclear ribonucleoprotein U5 subunit 40		0	0	0	0	0	0	0	0	0	0	0	0	0	0	0	0	0	1	0	0
Snupn	316108	symbol	R. norvegicus	316108	R. norvegicus	Snupn	snurportin 1	GO:0061015 snRNA import into nucleus;GO:0006404 RNA import into nucleus;GO:0051030 snRNA transport	0	0	0	0	0	0	0	0	0	0	0	0	0	0	0	0	0	0	0	1
Snx11	303493	symbol	R. norvegicus	303493	R. norvegicus	Snx11	sorting nexin 11	GO:0016050 vesicle organization;GO:0006886 intracellular protein transport;GO:0046907 intracellular transport	0	0	0	0	0	0	0	0	0	0	0	0	0	0	0	0	0	0	0	0
Snx9	683687	symbol	R. norvegicus	683687	R. norvegicus	Snx9	sorting nexin 9	GO:0060988 lipid tube assembly;GO:0036089 cleavage furrow formation;GO:0051044 positive regulation of membrane protein ectodomain proteolysis	0	0	0	0	0	0	0	1	0	0	0	0	0	0	0	0	0	0	0	0
Socs4	305828	symbol	R. norvegicus	305828	R. norvegicus	Socs4	suppressor of cytokine signaling 4	GO:0007175 negative regulation of epidermal growth factor-activated receptor activity;GO:0042059 negative regulation of epidermal growth factor receptor signaling pathway;GO:0007176 regulation of epidermal growth factor-activated receptor activity	0	0	0	0	0	0	0	0	0	0	0	0	0	0	0	0	0	0	0	0
Sox2	499593	symbol	R. norvegicus	499593	R. norvegicus	Sox2	SRY-box transcription factor 2	GO:0050973 detection of mechanical stimulus involved in equilibrioception;GO:0030910 olfactory placode formation;GO:0071698 olfactory placode development	0	0	0	0	0	0	0	0	0	0	0	0	0	0	0	0	0	0	0	0
Sox5	140587	symbol	R. norvegicus	140587	R. norvegicus	Sox5	SRY-box transcription factor 5	GO:2000741 positive regulation of mesenchymal stem cell differentiation;GO:0060164 regulation of timing of neuron differentiation;GO:0055059 asymmetric neuroblast division	0	0	0	0	0	0	0	0	0	0	0	0	0	0	0	0	0	0	0	0
Sp3	367846	symbol	R. norvegicus	367846	R. norvegicus	Sp3	Sp3 transcription factor	GO:0060136 embryonic process involved in female pregnancy;GO:0043353 enucleate erythrocyte differentiation;GO:0060216 definitive hemopoiesis	0	0	0	0	0	0	0	0	0	0	0	0	0	0	0	0	0	0	0	0
Sparcl1	25434	symbol	R. norvegicus	25434	R. norvegicus	Sparcl1	SPARC like 1	GO:0099560 synaptic membrane adhesion;GO:0098742 cell-cell adhesion via plasma-membrane adhesion molecules;GO:0050807 regulation of synapse organization	0	0	1	0	0	0	0	0	0	0	0	0	0	0	0	0	0	0	0	0
Spata46	498274	symbol	R. norvegicus	498274	R. norvegicus	Spata46	spermatogenesis associated 46	GO:0007342 fusion of sperm to egg plasma membrane involved in single fertilization;GO:0045026 plasma membrane fusion;GO:0007009 plasma membrane organization	0	0	0	0	0	0	0	0	0	0	0	0	0	0	0	0	0	0	0	0
Spidr	498119	symbol	R. norvegicus	498119	R. norvegicus	Spidr	scaffold protein involved in DNA repair	GO:0072757 cellular response to camptothecin;GO:1901563 response to camptothecin;GO:0070202 regulation of establishment of protein localization to chromosome	0	0	0	0	0	0	0	1	0	0	0	1	0	0	0	0	0	0	0	0
Spock1	306759	symbol	R. norvegicus	306759	R. norvegicus	Spock1	sparc/osteonectin, cwcv and kazal like domains proteoglycan 1	GO:0010812 negative regulation of cell-substrate adhesion;GO:0010977 negative regulation of neuron projection development;GO:0001764 neuron migration	0	0	0	0	0	0	0	0	0	0	0	0	0	0	0	0	0	0	0	0
Spr	29270	symbol	R. norvegicus	29270	R. norvegicus	Spr	sepiapterin reductase	GO:0019889 pteridine metabolic process;GO:0006729 tetrahydrobiopterin biosynthetic process;GO:0046146 tetrahydrobiopterin metabolic process	0	0	0	0	0	0	0	0	0	0	0	0	0	0	0	1	0	0	0	0
Spry2	306141	symbol	R. norvegicus	306141	R. norvegicus	Spry2	sprouty RTK signaling antagonist 2	GO:0051387 negative regulation of neurotrophin TRK receptor signaling pathway;GO:1902747 negative regulation of lens fiber cell differentiation;GO:0060449 bud elongation involved in lung branching	0	0	0	0	1	0	0	0	0	1	0	0	0	0	0	0	0	0	0	0
Spsb4	300950	symbol	R. norvegicus	300950	R. norvegicus	Spsb4	splA/ryanodine receptor domain and SOCS box containing 4	GO:1902916 positive regulation of protein polyubiquitination;GO:1902914 regulation of protein polyubiquitination;GO:0031398 positive regulation of protein ubiquitination	0	0	0	0	0	0	0	0	0	0	0	0	0	0	0	0	0	0	0	0
Srgap2	360840	symbol	R. norvegicus	360840	R. norvegicus	Srgap2	SLIT-ROBO Rho GTPase activating protein 2	GO:0003363 lamellipodium assembly involved in ameboidal cell migration;GO:0021816 extension of a leading process involved in cell motility in cerebral cortex radial glia guided migration;GO:0021815 modulation of microtubule cytoskeleton involved in cerebral cortex radial glia guided migration	0	0	0	0	0	0	0	0	0	0	0	0	0	1	1	0	0	0	0	0
Srsf10	362630	symbol	R. norvegicus	362630	R. norvegicus	Srsf10	serine and arginine rich splicing factor 10	GO:0048025 negative regulation of mRNA splicing, via spliceosome;GO:0006376 mRNA splice site selection;GO:0033119 negative regulation of RNA splicing	0	0	0	0	0	0	0	0	0	0	0	0	0	0	0	0	0	1	0	0
Sstr1	25033	symbol	R. norvegicus	25033	R. norvegicus	Sstr1	somatostatin receptor 1	GO:0038169 somatostatin receptor signaling pathway;GO:0038170 somatostatin signaling pathway;GO:0071392 cellular response to estradiol stimulus	1	0	0	0	0	0	0	0	0	0	0	0	0	0	0	0	0	0	0	0
St6gal1	25197	symbol	R. norvegicus	25197	R. norvegicus	St6gal1	ST6 beta-galactoside alpha-2,6-sialyltransferase 1	GO:1990743 protein sialylation;GO:2000110 negative regulation of macrophage apoptotic process;GO:2000109 regulation of macrophage apoptotic process	0	0	0	0	0	0	0	0	1	0	0	0	0	0	0	0	0	0	0	0
St8sia4	116696	symbol	R. norvegicus	116696	R. norvegicus	St8sia4	ST8 alpha-N-acetyl-neuraminide alpha-2,8-sialyltransferase 4	GO:0001574 ganglioside biosynthetic process;GO:0006491 N-glycan processing;GO:0097503 sialylation	0	0	0	0	0	0	0	0	1	0	0	0	0	0	0	0	0	0	0	0
Stim2	117087	symbol	R. norvegicus	117087	R. norvegicus	Stim2	stromal interaction molecule 2	GO:0032237 activation of store-operated calcium channel activity;GO:1901341 positive regulation of store-operated calcium channel activity;GO:1901339 regulation of store-operated calcium channel activity	0	0	0	0	0	0	0	0	0	0	1	0	0	0	0	0	0	0	0	0
Stk32a	364858	symbol	R. norvegicus	364858	R. norvegicus	Stk32a	serine/threonine kinase 32A	GO:0018105 peptidyl-serine phosphorylation;GO:0018209 peptidyl-serine modification;GO:0018193 peptidyl-amino acid modification	0	0	0	0	0	0	0	0	0	0	0	0	0	0	0	0	0	0	0	0
Styx	100912536	symbol	R. norvegicus	100912536	R. norvegicus	Styx	serine/threonine/tyrosine interacting protein	GO:0062025 regulation of SCF-dependent proteasomal ubiquitin-dependent protein catabolic process;GO:0062026 negative regulation of SCF-dependent proteasomal ubiquitin-dependent catabolic process;GO:0045204 MAPK export from nucleus	0	0	0	0	0	0	0	0	0	0	0	0	0	0	0	0	0	0	0	0
Supt4h1	287608	symbol	R. norvegicus	287608	R. norvegicus	Supt4h1	SPT4 homolog, DSIF elongation factor subunit	GO:0034244 negative regulation of transcription elongation from RNA polymerase II promoter;GO:0032785 negative regulation of DNA-templated transcription, elongation;GO:0032786 positive regulation of DNA-templated transcription, elongation	0	0	0	0	0	0	0	0	0	0	0	0	0	0	0	0	0	0	0	0
Suv39h1l1	302553	symbol	R. norvegicus	302553	R. norvegicus	Suv39h1l1	suppressor of variegation 3-9 homolog 1 (Drosophila)-like 1	GO:0000183 rDNA heterochromatin assembly;GO:1990700 nucleolar chromatin organization;GO:0007000 nucleolus organization	0	0	0	0	0	0	0	0	0	0	0	0	0	0	0	0	0	0	0	0
Svbp	362578	symbol	R. norvegicus	362578	R. norvegicus	Svbp	small vasohibin binding protein	GO:1905048 regulation of metallopeptidase activity;GO:0010596 negative regulation of endothelial cell migration;GO:0010633 negative regulation of epithelial cell migration	0	0	0	0	0	0	0	0	0	0	0	0	0	0	0	0	0	0	0	0
Syndig1	362235	symbol	R. norvegicus	362235	R. norvegicus	Syndig1	synapse differentiation inducing 1	GO:0097091 synaptic vesicle clustering;GO:0097479 synaptic vesicle localization;GO:0051965 positive regulation of synapse assembly	0	0	1	0	0	0	0	1	0	0	0	0	0	0	0	0	0	0	0	0
Syt17	192189	symbol	R. norvegicus	192189	R. norvegicus	Syt17	synaptotagmin 17	GO:1903861 positive regulation of dendrite extension;GO:1903859 regulation of dendrite extension;GO:0097484 dendrite extension	0	0	0	0	0	0	1	0	0	0	0	0	0	0	0	0	0	0	0	0
Taf1a	360893	symbol	R. norvegicus	360893	R. norvegicus	Taf1a	TATA-box binding protein associated factor, RNA polymerase I subunit A	GO:0006360 transcription by RNA polymerase I;GO:0006351 transcription, DNA-templated;GO:0097659 nucleic acid-templated transcription	0	0	0	0	0	0	0	0	0	0	0	0	0	0	0	0	0	0	0	0
Taf3	100360100	symbol	R. norvegicus	100360100	R. norvegicus	Taf3	TATA-box binding protein associated factor 3	GO:0015985 energy coupled proton transport, down electrochemical gradient;GO:0015986 ATP synthesis coupled proton transport;GO:0051457 maintenance of protein location in nucleus	0	0	0	0	0	0	0	0	0	0	0	0	0	0	0	0	0	0	0	0
Tagln	25123	symbol	R. norvegicus	25123	R. norvegicus	Tagln	transgelin	GO:0030855 epithelial cell differentiation;GO:0060429 epithelium development;GO:0007010 cytoskeleton organization	0	0	0	0	0	0	0	0	0	0	0	0	0	0	0	0	0	0	0	0
Taok3	304530	symbol	R. norvegicus	304530	R. norvegicus	Taok3	TAO kinase 3	GO:0046329 negative regulation of JNK cascade;GO:0007095 mitotic G2 DNA damage checkpoint signaling;GO:0044818 mitotic G2/M transition checkpoint	0	0	0	0	0	0	0	0	0	0	0	0	0	0	0	0	0	0	0	0
Tapbpl	297602	symbol	R. norvegicus	297602	R. norvegicus	Tapbpl	TAP binding protein-like	GO:0002590 negative regulation of antigen processing and presentation of peptide antigen via MHC class I;GO:0002502 peptide antigen assembly with MHC class I protein complex;GO:0002589 regulation of antigen processing and presentation of peptide antigen via MHC class I	0	0	0	0	0	0	0	0	0	0	0	0	0	0	0	0	0	0	0	0
Tardbp	298648	symbol	R. norvegicus	298648	R. norvegicus	Tardbp	TAR DNA binding protein	GO:0071765 nuclear inner membrane organization;GO:0043922 negative regulation by host of viral transcription;GO:0061158 3'-UTR-mediated mRNA destabilization	0	0	0	0	0	0	0	0	0	0	0	0	0	0	0	0	0	1	0	0
Tbc1d14	360956	symbol	R. norvegicus	360956	R. norvegicus	Tbc1d14	TBC1 domain family, member 14	GO:0071955 recycling endosome to Golgi transport;GO:2000785 regulation of autophagosome assembly;GO:0044088 regulation of vacuole organization	0	0	0	0	0	0	0	0	0	0	0	0	0	0	0	0	0	0	0	0
Tbp	117526	symbol	R. norvegicus	117526	R. norvegicus	Tbp	TATA box binding protein	GO:0051123 RNA polymerase II preinitiation complex assembly;GO:0070897 transcription preinitiation complex assembly;GO:0006383 transcription by RNA polymerase III	0	0	0	0	0	0	0	0	0	0	0	0	0	0	0	0	0	0	0	0
Tbx2	303398	symbol	R. norvegicus	303398	R. norvegicus	Tbx2	T-box transcription factor 2	GO:1901208 negative regulation of heart looping;GO:1901210 regulation of cardiac chamber formation;GO:1901211 negative regulation of cardiac chamber formation	0	0	0	0	0	0	0	0	0	0	0	0	0	0	0	0	0	0	0	0
Tcerg1l	361669	symbol	R. norvegicus	361669	R. norvegicus	Tcerg1l	transcription elongation regulator 1-like	GO:0006355 regulation of transcription, DNA-templated;GO:1903506 regulation of nucleic acid-templated transcription;GO:2001141 regulation of RNA biosynthetic process	0	0	0	0	0	0	0	0	0	0	0	0	0	0	0	0	0	0	0	0
Tcf19	406195	symbol	R. norvegicus	406195	R. norvegicus	Tcf19	transcription factor 19	GO:0044342 type B pancreatic cell proliferation;GO:0000082 G1/S transition of mitotic cell cycle;GO:0044843 cell cycle G1/S phase transition	0	0	0	0	0	0	0	0	0	0	0	0	0	0	0	0	0	0	0	0
Tdp1	314380	symbol	R. norvegicus	314380	R. norvegicus	Tdp1	tyrosyl-DNA phosphodiesterase 1	GO:0000012 single strand break repair;GO:0090305 nucleic acid phosphodiester bond hydrolysis;GO:0006302 double-strand break repair	0	0	0	0	0	0	0	0	0	0	0	0	0	0	0	0	0	0	0	0
Tecpr2	314456	symbol	R. norvegicus	314456	R. norvegicus	Tecpr2	tectonin beta-propeller repeat containing 2	GO:0032527 protein exit from endoplasmic reticulum;GO:0006886 intracellular protein transport;GO:0046907 intracellular transport	0	0	0	0	0	0	0	0	0	0	0	0	0	0	0	0	0	0	0	0
Tes	500040	symbol	R. norvegicus	500040	R. norvegicus	Tes	testin LIM domain protein	GO:0008285 negative regulation of cell population proliferation;GO:0042127 regulation of cell population proliferation;GO:0008283 cell population proliferation	0	0	0	0	0	0	0	0	0	0	0	0	0	0	0	0	0	0	0	0
Tgfa	24827	symbol	R. norvegicus	24827	R. norvegicus	Tgfa	transforming growth factor alpha	GO:0045741 positive regulation of epidermal growth factor-activated receptor activity;GO:0060749 mammary gland alveolus development;GO:0061377 mammary gland lobule development	0	0	0	0	0	0	0	1	1	0	0	0	0	0	0	0	0	0	0	0
Tgfb1i1	84574	symbol	R. norvegicus	84574	R. norvegicus	Tgfb1i1	transforming growth factor beta 1 induced transcript 1	GO:0030579 ubiquitin-dependent SMAD protein catabolic process;GO:0030511 positive regulation of transforming growth factor beta receptor signaling pathway;GO:1903846 positive regulation of cellular response to transforming growth factor beta stimulus	0	0	0	0	0	0	0	0	0	1	0	0	0	0	0	0	0	0	0	0
Tgs1	312947	symbol	R. norvegicus	312947	R. norvegicus	Tgs1	trimethylguanosine synthase 1	GO:0036261 7-methylguanosine cap hypermethylation;GO:0009452 7-methylguanosine RNA capping;GO:0036260 RNA capping	0	0	0	0	0	0	0	0	0	0	0	0	0	0	0	0	0	0	0	0
Thap4	363291	symbol	R. norvegicus	363291	R. norvegicus	Thap4	THAP domain containing 4	GO:0042126 nitrate metabolic process;GO:0006570 tyrosine metabolic process;GO:0009072 aromatic amino acid family metabolic process	0	0	0	0	0	0	0	0	0	0	0	0	0	0	0	0	0	0	0	0
Thoc6	79227	symbol	R. norvegicus	79227	R. norvegicus	Thoc6	THO complex 6	GO:0046784 viral mRNA export from host cell nucleus;GO:0044417 translocation of molecules into host;GO:0006406 mRNA export from nucleus	0	0	0	0	0	0	0	0	0	0	0	0	0	0	0	0	0	1	0	1
Tial1	361655	symbol	R. norvegicus	361655	R. norvegicus	Tial1	Tia1 cytotoxic granule-associated RNA binding protein-like 1	GO:0035332 positive regulation of hippo signaling;GO:0035330 regulation of hippo signaling;GO:2000637 positive regulation of gene silencing by miRNA	0	0	0	0	0	0	0	0	0	0	0	0	0	0	0	0	0	0	0	0
Timmdc1	303922	symbol	R. norvegicus	303922	R. norvegicus	Timmdc1	translocase of inner mitochondrial membrane domain containing 1		0	0	0	0	0	0	0	0	0	0	0	0	0	0	0	0	0	0	0	0
Tjp2	115769	symbol	R. norvegicus	115769	R. norvegicus	Tjp2	tight junction protein 2	GO:2001205 negative regulation of osteoclast development;GO:1905605 positive regulation of blood-brain barrier permeability;GO:0071847 TNFSF11-mediated signaling pathway	0	0	0	0	0	0	0	0	0	0	0	0	1	0	0	0	0	0	0	0
Tk2	291824	symbol	R. norvegicus	291824	R. norvegicus	Tk2	thymidine kinase 2	GO:0046092 deoxycytidine metabolic process;GO:0046104 thymidine metabolic process;GO:0046125 pyrimidine deoxyribonucleoside metabolic process	0	0	0	0	0	0	0	0	0	0	0	0	0	0	0	0	0	0	0	0
Tm9sf3	309475	symbol	R. norvegicus	309475	R. norvegicus	Tm9sf3	transmembrane 9 superfamily member 3	GO:0072657 protein localization to membrane;GO:0051668 localization within membrane;GO:0034613 cellular protein localization	0	0	0	0	0	0	0	0	0	0	0	0	0	0	0	0	0	0	0	0
Tmcc2	305095	symbol	R. norvegicus	305095	R. norvegicus	Tmcc2	transmembrane and coiled-coil domain family 2	GO:0042982 amyloid precursor protein metabolic process;GO:0019538 protein metabolic process;GO:1901564 organonitrogen compound metabolic process	0	0	0	0	0	0	0	0	0	0	0	0	0	0	0	0	0	0	0	0
Tmeff1	63845	symbol	R. norvegicus	63845	R. norvegicus	Tmeff1	transmembrane protein with EGF-like and two follistatin-like domains 1	GO:0008045 motor neuron axon guidance;GO:0007411 axon guidance;GO:0097485 neuron projection guidance	0	0	0	0	0	0	0	0	0	0	0	0	0	0	0	0	0	0	0	0
Tmem11	303196	symbol	R. norvegicus	303196	R. norvegicus	Tmem11	transmembrane protein 11	GO:0007007 inner mitochondrial membrane organization;GO:0007006 mitochondrial membrane organization;GO:0007005 mitochondrion organization	0	0	0	0	0	0	0	0	0	0	0	0	0	0	0	0	0	0	0	0
Tmem123	363013	symbol	R. norvegicus	363013	R. norvegicus	Tmem123	transmembrane protein 123	GO:0070267 oncosis;GO:0045793 positive regulation of cell size;GO:0070265 necrotic cell death	0	0	0	0	0	0	0	0	0	0	0	0	0	0	0	0	0	0	0	0
Tmem132d	288750	symbol	R. norvegicus	288750	R. norvegicus	Tmem132d	transmembrane protein 132D	GO:0008150 biological_process	0	0	0	0	0	0	0	0	0	0	0	0	0	0	0	0	0	0	0	0
Tmem163	360839	symbol	R. norvegicus	360839	R. norvegicus	Tmem163	transmembrane protein 163	GO:0062111 zinc ion import into organelle;GO:0099180 zinc ion import into synaptic vesicle;GO:0071577 zinc ion transmembrane transport	0	0	0	0	0	0	0	0	0	0	0	0	0	0	0	0	0	0	0	0
Tmem167a	100359823	symbol	R. norvegicus	100359823	R. norvegicus	Tmem167a	transmembrane protein 167A	GO:0045054 constitutive secretory pathway;GO:0009306 protein secretion;GO:0035592 establishment of protein localization to extracellular region	0	0	0	0	0	0	0	0	0	0	0	0	0	0	0	0	0	0	0	0
Tmem17	360985	symbol	R. norvegicus	360985	R. norvegicus	Tmem17	transmembrane protein 17	GO:1905515 non-motile cilium assembly;GO:0007224 smoothened signaling pathway;GO:0060271 cilium assembly	0	0	0	0	0	0	0	0	0	0	0	0	0	0	0	0	0	0	0	0
Tmem189	362278	gene_synonym	R. norvegicus	362278	R. norvegicus	Peds1	plasmanylethanolamine desaturase 1	GO:0008611 ether lipid biosynthetic process;GO:0046504 glycerol ether biosynthetic process;GO:0097384 cellular lipid biosynthetic process	0	0	0	0	0	0	0	0	0	0	0	0	0	0	0	0	0	0	0	0
Tmem201	691426	symbol	R. norvegicus	691426	R. norvegicus	Tmem201	transmembrane protein 201	GO:0030473 nuclear migration along microtubule;GO:0090435 protein localization to nuclear envelope;GO:0007097 nuclear migration	0	0	0	0	0	0	0	0	0	0	0	0	0	0	0	0	0	0	0	0
Tmem218	300516	symbol	R. norvegicus	300516	R. norvegicus	Tmem218	transmembrane protein 218		0	0	0	0	0	0	0	0	0	0	0	0	0	0	0	0	0	0	0	0
Tmem242	292228	symbol	R. norvegicus	292228	R. norvegicus	Tmem242	transmembrane protein 242		0	0	0	0	0	0	0	0	0	0	0	0	0	0	0	0	0	0	0	0
Tmem258b	686092	symbol	R. norvegicus	686092	R. norvegicus	Tmem258b	transmembrane protein 258 B	GO:0006487 protein N-linked glycosylation;GO:0006486 protein glycosylation;GO:0043413 macromolecule glycosylation	0	0	0	0	0	0	0	0	0	0	0	0	0	0	0	0	0	0	0	0
Tmem43	362401	symbol	R. norvegicus	362401	R. norvegicus	Tmem43	transmembrane protein 43	GO:0071763 nuclear membrane organization;GO:0006998 nuclear envelope organization;GO:0006997 nucleus organization	0	0	0	0	0	0	0	0	0	0	0	0	0	0	0	0	0	0	0	0
Tmem53	313529	symbol	R. norvegicus	313529	R. norvegicus	Tmem53	transmembrane protein 53		0	0	0	0	0	0	0	0	0	0	0	0	0	0	0	0	0	0	0	0
Tmem80	309109	symbol	R. norvegicus	309109	R. norvegicus	Tmem80	transmembrane protein 80	GO:1905515 non-motile cilium assembly;GO:0060271 cilium assembly;GO:0044782 cilium organization	0	0	0	0	0	0	0	0	0	0	0	0	0	0	0	0	0	0	0	0
Tmem87a	366170	symbol	R. norvegicus	366170	R. norvegicus	Tmem87a	transmembrane protein 87A	GO:0042147 retrograde transport, endosome to Golgi;GO:0016482 cytosolic transport;GO:0016197 endosomal transport	0	0	0	0	0	0	0	0	0	0	0	0	0	0	0	0	0	0	0	0
Tmem8a	303004	gene_synonym	R. norvegicus	303004	R. norvegicus	Pgap6	post-glycosylphosphatidylinositol attachment to proteins 6		0	0	0	0	0	0	0	0	0	0	0	0	0	0	0	0	0	0	0	0
Tnfrsf12a	302965	symbol	R. norvegicus	302965	R. norvegicus	Tnfrsf12a	TNF receptor superfamily member 12A	GO:0006931 substrate-dependent cell migration, cell attachment to substrate;GO:0006929 substrate-dependent cell migration;GO:0045773 positive regulation of axon extension	0	0	0	0	1	0	0	0	0	0	0	0	0	0	0	0	0	0	0	0
Traf3	362788	symbol	R. norvegicus	362788	R. norvegicus	Traf3	Tnf receptor-associated factor 3	GO:0008063 Toll signaling pathway;GO:0070534 protein K63-linked ubiquitination;GO:0032608 interferon-beta production	0	0	0	0	0	0	0	0	0	0	0	0	0	0	0	0	0	0	0	0
Trim3	83616	symbol	R. norvegicus	83616	R. norvegicus	Trim3	tripartite motif-containing 3	GO:0000209 protein polyubiquitination;GO:0043161 proteasome-mediated ubiquitin-dependent protein catabolic process;GO:0010498 proteasomal protein catabolic process	0	0	0	0	0	0	0	0	0	0	0	0	0	0	0	0	0	0	0	0
Trpv6	114246	symbol	R. norvegicus	114246	R. norvegicus	Trpv6	transient receptor potential cation channel, subfamily V, member 6	GO:0035898 parathyroid hormone secretion;GO:0098703 calcium ion import across plasma membrane;GO:1902656 calcium ion import into cytosol	0	0	0	0	0	0	0	0	0	0	1	0	0	0	0	0	0	0	0	0
Trub1	361775	symbol	R. norvegicus	361775	R. norvegicus	Trub1	TruB pseudouridine synthase family member 1	GO:1990481 mRNA pseudouridine synthesis;GO:0001522 pseudouridine synthesis;GO:0016556 mRNA modification	0	1	0	0	0	0	0	0	0	0	0	0	0	0	0	0	0	0	0	0
Tsc22d2	499624	symbol	R. norvegicus	499624	R. norvegicus	Tsc22d2	TSC22 domain family, member 2	GO:0006970 response to osmotic stress;GO:0009628 response to abiotic stimulus;GO:0006357 regulation of transcription by RNA polymerase II	0	0	0	0	0	0	0	0	0	0	0	0	0	0	0	0	0	0	0	0
Tsen54	690308	symbol	R. norvegicus	690308	R. norvegicus	Tsen54	tRNA splicing endonuclease subunit 54	GO:0000379 tRNA-type intron splice site recognition and cleavage;GO:0006388 tRNA splicing, via endonucleolytic cleavage and ligation;GO:0000394 RNA splicing, via endonucleolytic cleavage and ligation	0	1	0	0	0	0	0	0	0	0	0	0	0	0	0	0	0	1	0	0
Tspan11	312727	symbol	R. norvegicus	312727	R. norvegicus	Tspan11	tetraspanin 11	GO:0016477 cell migration;GO:0048870 cell motility;GO:0051674 localization of cell	0	0	0	0	0	0	0	0	0	0	0	0	0	0	0	0	0	0	0	0
Tspan17	306771	symbol	R. norvegicus	306771	R. norvegicus	Tspan17	tetraspanin 17	GO:0051604 protein maturation;GO:0072659 protein localization to plasma membrane;GO:1990778 protein localization to cell periphery	0	0	0	0	0	0	0	0	0	0	0	0	0	0	0	0	0	0	0	0
Ttc17	311224	symbol	R. norvegicus	311224	R. norvegicus	Ttc17	tetratricopeptide repeat domain 17	GO:0030041 actin filament polymerization;GO:0008154 actin polymerization or depolymerization;GO:0051258 protein polymerization	0	0	0	0	0	0	0	0	0	0	0	0	0	0	0	0	0	0	0	0
Ttc7a	362696	symbol	R. norvegicus	362696	R. norvegicus	Ttc7a	tetratricopeptide repeat domain 7A	GO:0046854 phosphatidylinositol phosphate biosynthetic process;GO:0006879 cellular iron ion homeostasis;GO:0055072 iron ion homeostasis	0	0	0	0	0	0	0	0	0	0	0	0	0	0	0	0	0	0	0	0
Ttc7b	362768	symbol	R. norvegicus	362768	R. norvegicus	Ttc7b	tetratricopeptide repeat domain 7B	GO:0046854 phosphatidylinositol phosphate biosynthetic process;GO:0006661 phosphatidylinositol biosynthetic process;GO:0046488 phosphatidylinositol metabolic process	0	0	0	0	0	0	0	0	0	0	0	0	0	0	0	0	0	0	0	0
Tuba4a	316531	symbol	R. norvegicus	316531	R. norvegicus	Tuba4a	tubulin, alpha 4A	GO:0000226 microtubule cytoskeleton organization;GO:0000278 mitotic cell cycle;GO:0007017 microtubule-based process	0	0	0	0	0	0	0	0	1	0	0	0	0	0	0	0	0	0	0	0
Tubgcp3	306599	symbol	R. norvegicus	306599	R. norvegicus	Tubgcp3	tubulin, gamma complex associated protein 3	GO:0007020 microtubule nucleation;GO:0031122 cytoplasmic microtubule organization;GO:0046785 microtubule polymerization	0	0	0	0	0	0	0	0	0	0	0	0	0	0	0	0	0	0	0	0
Twf1	315265	symbol	R. norvegicus	315265	R. norvegicus	Twf1	twinfilin actin-binding protein 1	GO:0031289 actin phosphorylation;GO:0043538 regulation of actin phosphorylation;GO:0030047 actin modification	0	0	0	0	0	0	0	0	0	0	0	0	0	0	0	0	0	0	0	0
Ube3b	687633	symbol	R. norvegicus	687633	R. norvegicus	Ube3b	ubiquitin protein ligase E3B	GO:0000209 protein polyubiquitination;GO:0006511 ubiquitin-dependent protein catabolic process;GO:0019941 modification-dependent protein catabolic process	0	0	0	0	0	0	0	0	0	0	0	0	0	0	0	0	0	0	0	0
Ubn1	302935	symbol	R. norvegicus	302935	R. norvegicus	Ubn1	ubinuclein 1	GO:0006336 DNA replication-independent nucleosome assembly;GO:0034724 DNA replication-independent nucleosome organization;GO:0006334 nucleosome assembly	0	0	0	0	0	0	0	0	0	0	0	0	0	0	0	0	0	0	0	0
Ubn2	312248	symbol	R. norvegicus	312248	R. norvegicus	Ubn2	ubinuclein 2	GO:0006336 DNA replication-independent nucleosome assembly;GO:0034724 DNA replication-independent nucleosome organization;GO:0006334 nucleosome assembly	0	0	0	0	0	0	0	0	0	0	0	0	0	0	0	0	0	0	0	0
Uhrf1bp1l	363009	symbol	R. norvegicus	363009	R. norvegicus	Uhrf1bp1l	UHRF1 binding protein 1-like		0	0	0	0	0	0	0	0	0	0	0	0	0	0	0	0	0	0	0	0
Uqcc1	683512	symbol	R. norvegicus	683512	R. norvegicus	Uqcc1	ubiquinol-cytochrome c reductase complex assembly factor 1	GO:0017062 respiratory chain complex III assembly;GO:0034551 mitochondrial respiratory chain complex III assembly;GO:0017004 cytochrome complex assembly	0	0	0	0	0	0	0	0	0	0	0	0	0	0	0	0	0	0	0	0
Uqcrc1	301011	symbol	R. norvegicus	301011	R. norvegicus	Uqcrc1	ubiquinol-cytochrome c reductase core protein 1	GO:0006122 mitochondrial electron transport, ubiquinol to cytochrome c;GO:0019646 aerobic electron transport chain;GO:0042775 mitochondrial ATP synthesis coupled electron transport	0	0	0	0	0	0	0	0	0	0	0	0	0	0	0	0	0	0	0	0
Usp47	308896	symbol	R. norvegicus	308896	R. norvegicus	Usp47	ubiquitin specific peptidase 47	GO:0035520 monoubiquitinated protein deubiquitination;GO:1902230 negative regulation of intrinsic apoptotic signaling pathway in response to DNA damage;GO:1902229 regulation of intrinsic apoptotic signaling pathway in response to DNA damage	0	0	0	0	0	0	0	0	0	0	0	1	0	0	0	0	0	0	0	0
Vipr2	29555	symbol	R. norvegicus	29555	R. norvegicus	Vipr2	vasoactive intestinal peptide receptor 2	GO:0007190 activation of adenylate cyclase activity;GO:0048662 negative regulation of smooth muscle cell proliferation;GO:0048660 regulation of smooth muscle cell proliferation	0	0	0	0	0	0	0	0	0	0	0	0	0	0	0	0	0	0	0	0
Vmac	363327	symbol	R. norvegicus	363327	R. norvegicus	Vmac	vimentin-type intermediate filament associated coiled-coil protein		0	0	0	0	0	0	0	0	0	0	0	0	0	0	0	0	0	0	0	0
Vps26a	361846	symbol	R. norvegicus	361846	R. norvegicus	Vps26a	VPS26 retromer complex component A	GO:0032456 endocytic recycling;GO:0042147 retrograde transport, endosome to Golgi;GO:0098876 vesicle-mediated transport to the plasma membrane	0	0	0	0	0	0	0	0	0	0	0	0	0	0	0	0	0	0	0	0
Vps39	362199	symbol	R. norvegicus	362199	R. norvegicus	Vps39	VPS39 subunit of HOPS complex	GO:1902774 late endosome to lysosome transport;GO:0061909 autophagosome-lysosome fusion;GO:0034058 endosomal vesicle fusion	0	0	0	0	0	0	0	0	0	0	0	0	0	0	0	0	0	0	0	0
Vps54	286932	symbol	R. norvegicus	286932	R. norvegicus	Vps54	VPS54 subunit of GARP complex	GO:0060052 neurofilament cytoskeleton organization;GO:0006896 Golgi to vacuole transport;GO:0048873 homeostasis of number of cells within a tissue	0	0	0	0	0	0	0	0	0	0	0	0	0	0	0	0	0	0	0	0
Wars2	690654	symbol	R. norvegicus	690654	R. norvegicus	Wars2	tryptophanyl tRNA synthetase 2 (mitochondrial)	GO:0070183 mitochondrial tryptophanyl-tRNA aminoacylation;GO:0006436 tryptophanyl-tRNA aminoacylation;GO:0070127 tRNA aminoacylation for mitochondrial protein translation	0	1	0	0	1	0	0	0	0	0	0	0	0	0	0	0	0	0	0	0
Washc5	362919	symbol	R. norvegicus	362919	R. norvegicus	Washc5	WASH complex subunit 5	GO:0140285 endosome fission;GO:0040038 polar body extrusion after meiotic divisions;GO:0090306 meiotic spindle assembly	0	0	0	0	0	0	0	1	0	0	0	0	0	0	0	0	0	0	0	0
Wdr19	305349	symbol	R. norvegicus	305349	R. norvegicus	Wdr19	WD repeat domain 19	GO:0061055 myotome development;GO:0060830 ciliary receptor clustering involved in smoothened signaling pathway;GO:1903441 protein localization to ciliary membrane	0	0	0	0	0	0	0	0	0	0	0	0	0	0	0	0	0	0	0	0
Wdr34	296618	gene_synonym	R. norvegicus	296618	R. norvegicus	Dync2i2	dynein 2 intermediate chain 2	GO:0035721 intraciliary retrograde transport;GO:0042073 intraciliary transport;GO:0010970 transport along microtubule	0	0	0	0	0	0	0	0	0	0	0	0	0	0	0	0	0	0	0	0
Wdr5b	303907	symbol	R. norvegicus	303907	R. norvegicus	Wdr5b	WD repeat domain 5B	GO:0051568 histone H3-K4 methylation;GO:0034968 histone lysine methylation;GO:0018022 peptidyl-lysine methylation	0	0	0	0	0	0	0	0	0	0	0	0	0	0	0	0	0	0	0	0
Wdr76	311361	symbol	R. norvegicus	311361	R. norvegicus	Wdr76	WD repeat domain 76	GO:2000001 regulation of DNA damage checkpoint;GO:1901976 regulation of cell cycle checkpoint;GO:0000077 DNA damage checkpoint signaling	0	0	0	0	0	0	0	0	0	0	0	0	0	0	0	0	0	0	0	0
Wdr89	314243	symbol	R. norvegicus	314243	R. norvegicus	Wdr89	WD repeat domain 89		0	0	0	0	0	0	0	0	0	0	0	0	0	0	0	0	0	0	0	0
Wdsub1	362137	symbol	R. norvegicus	362137	R. norvegicus	Wdsub1	WD repeat, sterile alpha motif and U-box domain containing 1	GO:0016567 protein ubiquitination;GO:0032446 protein modification by small protein conjugation;GO:0070647 protein modification by small protein conjugation or removal	0	0	0	0	0	0	0	0	0	0	0	0	0	0	0	0	0	0	0	0
Wif1	114557	symbol	R. norvegicus	114557	R. norvegicus	Wif1	Wnt inhibitory factor 1	GO:0045600 positive regulation of fat cell differentiation;GO:0045598 regulation of fat cell differentiation;GO:0045444 fat cell differentiation	0	0	0	0	0	0	0	0	0	0	0	0	0	0	0	0	0	0	0	0
Wiz	314598	symbol	R. norvegicus	314598	R. norvegicus	Wiz	WIZ zinc finger	GO:0010571 positive regulation of nuclear cell cycle DNA replication;GO:0033262 regulation of nuclear cell cycle DNA replication;GO:2000105 positive regulation of DNA-dependent DNA replication	0	0	0	0	0	0	0	0	0	0	0	0	0	0	0	0	0	0	0	0
Wnt5a	64566	symbol	R. norvegicus	64566	R. norvegicus	Wnt5a	Wnt family member 5A	GO:0036517 chemoattraction of serotonergic neuron axon;GO:1904934 negative regulation of cell proliferation in midbrain;GO:0060599 lateral sprouting involved in mammary gland duct morphogenesis	0	0	1	0	1	0	0	1	0	1	0	0	0	1	0	0	0	0	0	0
Xkr4	297801	symbol	R. norvegicus	297801	R. norvegicus	Xkr4	XK related 4	GO:0070782 phosphatidylserine exposure on apoptotic cell surface;GO:0043652 engulfment of apoptotic cell;GO:0017121 plasma membrane phospholipid scrambling	0	0	0	0	0	0	0	0	0	0	0	0	0	0	0	0	0	0	0	0
Xpo5	363194	symbol	R. norvegicus	363194	R. norvegicus	Xpo5	exportin 5	GO:0035281 pre-miRNA export from nucleus;GO:1900370 positive regulation of RNA interference;GO:1900368 regulation of RNA interference	0	0	0	0	0	0	0	0	0	0	0	0	0	0	0	0	0	0	0	1
Xpr1	289424	symbol	R. norvegicus	289424	R. norvegicus	Xpr1	xenotropic and polytropic retrovirus receptor 1	GO:0016036 cellular response to phosphate starvation;GO:0030643 cellular phosphate ion homeostasis;GO:0072502 cellular trivalent inorganic anion homeostasis	1	0	0	1	0	0	0	0	0	0	0	0	0	0	0	0	0	0	0	0
Yeats4	299810	symbol	R. norvegicus	299810	R. norvegicus	Yeats4	YEATS domain containing 4	GO:0043968 histone H2A acetylation;GO:0043967 histone H4 acetylation;GO:0016573 histone acetylation	0	0	0	0	0	0	0	0	0	0	0	0	0	0	0	0	0	0	0	0
Zbed5	288622	symbol	R. norvegicus	288622	R. norvegicus	Zbed5	zinc finger, BED-type containing 5		0	0	0	0	0	0	0	0	0	0	0	0	0	0	0	0	0	0	0	0
Zbtb7a	117107	symbol	R. norvegicus	117107	R. norvegicus	Zbtb7a	zinc finger and BTB domain containing 7a	GO:0097680 double-strand break repair via classical nonhomologous end joining;GO:0043249 erythrocyte maturation;GO:0060766 negative regulation of androgen receptor signaling pathway	0	0	0	0	0	0	0	0	0	1	0	0	0	0	0	0	0	1	0	0
Zbtb7c	679155	symbol	R. norvegicus	679155	R. norvegicus	Zbtb7c	zinc finger and BTB domain containing 7C	GO:1903025 regulation of RNA polymerase II regulatory region sequence-specific DNA binding;GO:2000677 regulation of transcription regulatory region DNA binding;GO:0045600 positive regulation of fat cell differentiation	0	0	0	0	0	0	0	0	0	0	0	0	0	0	0	0	0	0	0	0
Zdhhc8	303796	symbol	R. norvegicus	303796	R. norvegicus	Zdhhc8	zinc finger DHHC-type palmitoyltransferase 8	GO:0010875 positive regulation of cholesterol efflux;GO:0018230 peptidyl-L-cysteine S-palmitoylation;GO:0018231 peptidyl-S-diacylglycerol-L-cysteine biosynthetic process from peptidyl-cysteine	0	0	0	0	0	0	0	0	0	0	0	0	0	0	0	0	0	0	0	0
Zfand4	286998	symbol	R. norvegicus	286998	R. norvegicus	Zfand4	zinc finger AN1-type containing 4		0	0	0	0	0	0	0	0	0	0	0	0	0	0	0	0	0	0	0	0
Zfp112	308420	symbol	R. norvegicus	308420	R. norvegicus	Zfp112	zinc finger protein 112	GO:0045944 positive regulation of transcription by RNA polymerase II;GO:0045893 positive regulation of transcription, DNA-templated;GO:1903508 positive regulation of nucleic acid-templated transcription	0	0	0	0	0	0	0	0	0	0	0	0	0	0	0	0	0	0	0	0
Zfp207	303763	symbol	R. norvegicus	303763	R. norvegicus	Zfp207	zinc finger protein 207	GO:0008608 attachment of spindle microtubules to kinetochore;GO:0007094 mitotic spindle assembly checkpoint signaling;GO:0071173 spindle assembly checkpoint signaling	0	0	0	0	0	0	0	0	0	0	0	0	0	0	0	0	0	0	0	0
Zfp24	360204	symbol	R. norvegicus	360204	R. norvegicus	Zfp24	zinc finger protein 24	GO:0042552 myelination;GO:0007272 ensheathment of neurons;GO:0008366 axon ensheathment	0	0	0	0	0	0	0	0	0	0	0	0	0	0	0	0	0	0	0	0
Zfp322a	680201	symbol	R. norvegicus	680201	R. norvegicus	Zfp322a	zinc finger protein 322a	GO:1902459 positive regulation of stem cell population maintenance;GO:2000036 regulation of stem cell population maintenance;GO:0019827 stem cell population maintenance	0	0	0	0	0	0	0	0	0	0	0	0	0	0	0	0	0	0	0	0
Zfp326	682914	symbol	R. norvegicus	682914	R. norvegicus	Zfp326	zinc finger protein 326	GO:0032784 regulation of DNA-templated transcription, elongation;GO:0006354 DNA-templated transcription, elongation;GO:0043484 regulation of RNA splicing	0	0	0	0	0	0	0	0	0	0	0	0	0	0	0	0	0	1	0	0
Zfp35	307547	symbol	R. norvegicus	307547	R. norvegicus	Zfp35	zinc finger protein 35	GO:0045629 negative regulation of T-helper 2 cell differentiation;GO:0045628 regulation of T-helper 2 cell differentiation;GO:0002829 negative regulation of type 2 immune response	0	0	0	0	0	0	0	0	0	0	0	0	0	0	0	0	0	0	0	0
Zfp37	115768	symbol	R. norvegicus	115768	R. norvegicus	Zfp37	zinc finger protein 37	GO:0000122 negative regulation of transcription by RNA polymerase II;GO:0045892 negative regulation of transcription, DNA-templated;GO:1903507 negative regulation of nucleic acid-templated transcription	0	0	0	0	0	0	0	0	0	0	0	0	0	0	0	0	0	0	0	0
Zfp382	246264	symbol	R. norvegicus	246264	R. norvegicus	Zfp382	zinc finger protein 382	GO:0001558 regulation of cell growth;GO:0016049 cell growth;GO:0040008 regulation of growth	0	0	0	0	0	0	0	0	0	0	0	0	0	0	0	0	0	0	0	0
Zfp483	170955	symbol	R. norvegicus	170955	R. norvegicus	Zfp483	zinc finger protein 483	GO:0006357 regulation of transcription by RNA polymerase II;GO:0006366 transcription by RNA polymerase II;GO:0006355 regulation of transcription, DNA-templated	0	0	0	0	0	0	0	0	0	0	0	0	0	0	0	0	0	0	0	0
Zfp575	308430	symbol	R. norvegicus	308430	R. norvegicus	Zfp575	zinc finger protein 575	GO:0006357 regulation of transcription by RNA polymerase II;GO:0006366 transcription by RNA polymerase II;GO:0006355 regulation of transcription, DNA-templated	0	0	0	0	0	0	0	0	0	0	0	0	0	0	0	0	0	0	0	0
Zfp623	102547932	symbol	R. norvegicus	102547932	R. norvegicus	Zfp623	zinc finger protein 623	GO:0006357 regulation of transcription by RNA polymerase II;GO:0006366 transcription by RNA polymerase II;GO:0006355 regulation of transcription, DNA-templated	0	0	0	0	0	0	0	0	0	0	0	0	0	0	0	0	0	0	0	0
Zfp667	308326	symbol	R. norvegicus	308326	R. norvegicus	Zfp667	zinc finger protein 667	GO:0006357 regulation of transcription by RNA polymerase II;GO:0006366 transcription by RNA polymerase II;GO:0006355 regulation of transcription, DNA-templated	0	0	0	0	0	0	0	0	0	0	0	0	0	0	0	0	0	0	0	0
Zfp688	293511	symbol	R. norvegicus	293511	R. norvegicus	Zfp688	zinc finger protein 688	GO:0006355 regulation of transcription, DNA-templated;GO:1903506 regulation of nucleic acid-templated transcription;GO:2001141 regulation of RNA biosynthetic process	0	0	0	0	0	0	0	0	0	0	0	0	0	0	0	0	0	0	0	0
Zfx	367832	symbol	R. norvegicus	367832	R. norvegicus	Zfx	zinc finger protein X-linked	GO:0060746 parental behavior;GO:0019098 reproductive behavior;GO:0048599 oocyte development	0	0	0	0	0	0	0	0	0	0	0	0	0	0	0	0	0	0	0	0
Zhx3	311604	symbol	R. norvegicus	311604	R. norvegicus	Zhx3	zinc fingers and homeoboxes 3	GO:0045669 positive regulation of osteoblast differentiation;GO:0045667 regulation of osteoblast differentiation;GO:0001649 osteoblast differentiation	0	0	0	0	0	0	0	0	0	0	0	0	0	0	0	0	0	0	0	0
Zkscan5	304275	symbol	R. norvegicus	304275	R. norvegicus	Zkscan5	zinc finger with KRAB and SCAN domains 5	GO:0006357 regulation of transcription by RNA polymerase II;GO:0006366 transcription by RNA polymerase II;GO:0006355 regulation of transcription, DNA-templated	0	0	0	0	0	0	0	0	0	0	0	0	0	0	0	0	0	0	0	0
Zkscan8	306974	symbol	R. norvegicus	306974	R. norvegicus	Zkscan8	zinc finger with KRAB and SCAN domains 8	GO:0006357 regulation of transcription by RNA polymerase II;GO:0006366 transcription by RNA polymerase II;GO:0006355 regulation of transcription, DNA-templated	0	0	0	0	0	0	0	0	0	0	0	0	0	0	0	0	0	0	0	0
Zmat2	679898	symbol	R. norvegicus	679898	R. norvegicus	Zmat2	zinc finger, matrin type 2	GO:0000375 RNA splicing, via transesterification reactions;GO:0000377 RNA splicing, via transesterification reactions with bulged adenosine as nucleophile;GO:0000398 mRNA splicing, via spliceosome	0	0	0	0	0	0	0	0	0	0	0	0	0	0	0	0	0	1	0	0

## Sheet: DryR_Arhy_Enrichment
GroupID	Category	Term	Description	LogP	Log(q-value)	InTerm_InList	Genes	Symbols
1_Summary	GO Biological Processes	GO:1990928	response to amino acid starvation	-5.67953	-1.40066	11/55	29642,56718,114558,116554,294518,303158,305464,315427,365057,497198,502988,24385,363131,25643,140607,310710,289424,24158,25033	Slc38a2,Mtor,Becn1,Mapk8,Sesn1,Larp1,Depdc5,Sesn3,Map3k5,Impact,Sesn2,Gck,Pik3r4,Gnai3,Pip4k2c,Sec22b,Xpr1,Acadm,Sstr1
1_Member	GO Biological Processes	GO:1990928	response to amino acid starvation	-5.67953	-1.40066	11/55	29642,56718,114558,116554,294518,303158,305464,315427,365057,497198,502988	Slc38a2,Mtor,Becn1,Mapk8,Sesn1,Larp1,Depdc5,Sesn3,Map3k5,Impact,Sesn2
1_Member	GO Biological Processes	GO:0034198	cellular response to amino acid starvation	-5.21497	-1.29719	10/50	29642,56718,114558,116554,294518,305464,315427,365057,497198,502988	Slc38a2,Mtor,Becn1,Mapk8,Sesn1,Depdc5,Sesn3,Map3k5,Impact,Sesn2
1_Member	GO Biological Processes	GO:1990253	cellular response to leucine starvation	-4.74577	-1.24505	5/11	56718,294518,315427,497198,502988	Mtor,Sesn1,Sesn3,Impact,Sesn2
1_Member	GO Biological Processes	GO:0071233	cellular response to leucine	-3.61667	-0.337804	4/10	56718,294518,315427,502988	Mtor,Sesn1,Sesn3,Sesn2
1_Member	GO Biological Processes	GO:0042149	cellular response to glucose starvation	-2.88377	0	7/49	24385,114558,294518,315427,363131,497198,502988	Gck,Becn1,Sesn1,Sesn3,Pik3r4,Impact,Sesn2
1_Member	GO Biological Processes	GO:0043201	response to leucine	-2.86308	0	4/15	56718,294518,315427,502988	Mtor,Sesn1,Sesn3,Sesn2
1_Member	GO Biological Processes	GO:1904262	negative regulation of TORC1 signaling	-2.54791	0	4/18	294518,305464,315427,502988	Sesn1,Depdc5,Sesn3,Sesn2
1_Member	GO Biological Processes	GO:0016241	regulation of macroautophagy	-2.22349	0	9/97	25643,56718,114558,140607,294518,303158,310710,315427,502988	Gnai3,Mtor,Becn1,Pip4k2c,Sesn1,Larp1,Sec22b,Sesn3,Sesn2
1_Member	GO Biological Processes	GO:0016239	positive regulation of macroautophagy	-2.21538	0	7/64	25643,114558,140607,294518,303158,315427,502988	Gnai3,Becn1,Pip4k2c,Sesn1,Larp1,Sesn3,Sesn2
1_Member	GO Biological Processes	GO:0038202	TORC1 signaling	-2.20256	0	6/49	56718,294518,303158,305464,315427,502988	Mtor,Sesn1,Larp1,Depdc5,Sesn3,Sesn2
1_Member	GO Biological Processes	GO:0009267	cellular response to starvation	-2.15833	0	13/174	24385,29642,56718,114558,116554,289424,294518,305464,315427,363131,365057,497198,502988	Gck,Slc38a2,Mtor,Becn1,Mapk8,Xpr1,Sesn1,Depdc5,Sesn3,Pik3r4,Map3k5,Impact,Sesn2
1_Member	GO Biological Processes	GO:0042594	response to starvation	-2.09621	0	16/238	24158,24385,25033,29642,56718,114558,116554,289424,294518,303158,305464,315427,363131,365057,497198,502988	Acadm,Gck,Sstr1,Slc38a2,Mtor,Becn1,Mapk8,Xpr1,Sesn1,Larp1,Depdc5,Sesn3,Pik3r4,Map3k5,Impact,Sesn2
2_Summary	GO Biological Processes	GO:0006418	tRNA aminoacylation for protein translation	-5.09894	-1.29719	9/41	116483,287191,289352,292759,293638,306804,306879,363172,690654,64016,307102,311257,313243,361775,679383,690308,690810,25135,288595,298586,309301,313167,314830,360464,498934,691484,691534	Dars1,Rars1,Eprs,Sars2,Cars,Iars1,Fars2,Lars2,Wars2,Qtrt1,Ankrd16,Nat10,Exosc3,Trub1,Sepsecs,Tsen54,Adat1,Ncl,Nsun5,Mrto4,Rcl1,Nol6,Krr1,Parn,Lsm6,Eri2,Nop10
2_Member	GO Biological Processes	GO:0006418	tRNA aminoacylation for protein translation	-5.09894	-1.29719	9/41	116483,287191,289352,292759,293638,306804,306879,363172,690654	Dars1,Rars1,Eprs,Sars2,Cars,Iars1,Fars2,Lars2,Wars2
2_Member	GO Biological Processes	GO:0043039	tRNA aminoacylation	-4.8326	-1.24505	9/44	116483,287191,289352,292759,293638,306804,306879,363172,690654	Dars1,Rars1,Eprs,Sars2,Cars,Iars1,Fars2,Lars2,Wars2
2_Member	GO Biological Processes	GO:0043038	amino acid activation	-4.74893	-1.24505	9/45	116483,287191,289352,292759,293638,306804,306879,363172,690654	Dars1,Rars1,Eprs,Sars2,Cars,Iars1,Fars2,Lars2,Wars2
2_Member	GO Biological Processes	GO:0006399	tRNA metabolic process	-4.28055	-0.84678	17/165	64016,116483,287191,289352,292759,293638,306804,306879,307102,311257,313243,361775,363172,679383,690308,690654,690810	Qtrt1,Dars1,Rars1,Eprs,Sars2,Cars,Iars1,Fars2,Ankrd16,Nat10,Exosc3,Trub1,Lars2,Sepsecs,Tsen54,Wars2,Adat1
2_Member	KEGG Pathway	ko00970	Aminoacyl-tRNA biosynthesis	-4.11588	-0.791257	10/66	116483,287191,289352,292759,293638,306804,306879,363172,679383,690654	Dars1,Rars1,Eprs,Sars2,Cars,Iars1,Fars2,Lars2,Sepsecs,Wars2
2_Member	KEGG Pathway	rno00970	Aminoacyl-tRNA biosynthesis	-4.11588	-0.791257	10/66	116483,287191,289352,292759,293638,306804,306879,363172,679383,690654	Dars1,Rars1,Eprs,Sars2,Cars,Iars1,Fars2,Lars2,Sepsecs,Wars2
2_Member	GO Biological Processes	GO:0034660	ncRNA metabolic process	-2.5458	0	27/443	25135,64016,116483,287191,288595,289352,292759,293638,298586,306804,306879,307102,309301,311257,313167,313243,314830,360464,361775,363172,498934,679383,690308,690654,690810,691484,691534	Ncl,Qtrt1,Dars1,Rars1,Nsun5,Eprs,Sars2,Cars,Mrto4,Iars1,Fars2,Ankrd16,Rcl1,Nat10,Nol6,Exosc3,Krr1,Parn,Trub1,Lars2,Lsm6,Sepsecs,Tsen54,Wars2,Adat1,Eri2,Nop10
3_Summary	GO Biological Processes	GO:0060999	positive regulation of dendritic spine development	-3.45572	-0.241815	9/65	25435,29271,56718,58840,114114,305645,313558,317407,362173,25150,25434,50677,64566,79011,317322,362235,432361,498922,500280,680404	Eef2k,Cfl1,Mtor,Mapk6,Dnm1l,Dlg5,Foxo6,Bhlhb9,Caprin1,Fyn,Sparcl1,Ptpro,Wnt5a,Camkv,Gpc4,Syndig1,Nrg2,Cbln1,Lrrn1,C1ql3
3_Member	GO Biological Processes	GO:0060999	positive regulation of dendritic spine development	-3.45572	-0.241815	9/65	25435,29271,56718,58840,114114,305645,313558,317407,362173	Eef2k,Cfl1,Mtor,Mapk6,Dnm1l,Dlg5,Foxo6,Bhlhb9,Caprin1
3_Member	GO Biological Processes	GO:0060998	regulation of dendritic spine development	-2.6078	0	9/85	25435,29271,56718,58840,114114,305645,313558,317407,362173	Eef2k,Cfl1,Mtor,Mapk6,Dnm1l,Dlg5,Foxo6,Bhlhb9,Caprin1
3_Member	GO Biological Processes	GO:0050807	regulation of synapse organization	-2.0011	0	17/265	25150,25434,25435,29271,50677,64566,79011,114114,305645,317322,317407,362173,362235,432361,498922,500280,680404	Fyn,Sparcl1,Eef2k,Cfl1,Ptpro,Wnt5a,Camkv,Dnm1l,Dlg5,Gpc4,Bhlhb9,Caprin1,Syndig1,Nrg2,Cbln1,Lrrn1,C1ql3
4_Summary	GO Biological Processes	GO:0098661	inorganic anion transmembrane transport	-3.4415	-0.241815	11/94	29501,29707,56718,65160,79211,114506,245959,246302,289424,295586,315272,24782,29559,29723,94172,287532,289338,309774,314396	Slc12a4,Gabra5,Mtor,Clns1a,Gabrg3,Ankh,Slc25a3,Pcyox1,Xpr1,Clcn6,Ano6,Slc9a1,Grik1,Slc19a1,Slc27a1,Slc43a2,Disp1,Gopc,Slc24a4
4_Member	GO Biological Processes	GO:0098661	inorganic anion transmembrane transport	-3.4415	-0.241815	11/94	29501,29707,56718,65160,79211,114506,245959,246302,289424,295586,315272	Slc12a4,Gabra5,Mtor,Clns1a,Gabrg3,Ankh,Slc25a3,Pcyox1,Xpr1,Clcn6,Ano6
4_Member	GO Biological Processes	GO:0098656	anion transmembrane transport	-2.91043	0	19/254	24782,29501,29559,29707,29723,56718,65160,79211,94172,114506,245959,246302,287532,289338,289424,295586,309774,314396,315272	Slc9a1,Slc12a4,Grik1,Gabra5,Slc19a1,Mtor,Clns1a,Gabrg3,Slc27a1,Ankh,Slc25a3,Pcyox1,Slc43a2,Disp1,Xpr1,Clcn6,Gopc,Slc24a4,Ano6
4_Member	GO Biological Processes	GO:1902476	chloride transmembrane transport	-2.03887	0	7/69	29501,29707,65160,79211,246302,295586,315272	Slc12a4,Gabra5,Clns1a,Gabrg3,Pcyox1,Clcn6,Ano6
5_Summary	GO Biological Processes	GO:0045766	positive regulation of angiogenesis	-3.32563	-0.192894	16/180	24170,24605,29499,58966,59326,64444,64566,81745,116662,266759,292401,295214,300455,362342,501282,690654,56084,117183,296789,302965,306141,502886	Add1,Nras,Shh,Ramp2,Rapgef3,Isl1,Wnt5a,Pdpk1,Ecm1,Hspa4,Smoc2,S100a1,Bmper,Hipk2,Mydgf,Wars2,Hgs,Rgcc,Sema3e,Tnfrsf12a,Spry2,Foxj2
5_Member	GO Biological Processes	GO:0045766	positive regulation of angiogenesis	-3.32563	-0.192894	16/180	24170,24605,29499,58966,59326,64444,64566,81745,116662,266759,292401,295214,300455,362342,501282,690654	Add1,Nras,Shh,Ramp2,Rapgef3,Isl1,Wnt5a,Pdpk1,Ecm1,Hspa4,Smoc2,S100a1,Bmper,Hipk2,Mydgf,Wars2
5_Member	GO Biological Processes	GO:1904018	positive regulation of vasculature development	-3.32563	-0.192894	16/180	24170,24605,29499,58966,59326,64444,64566,81745,116662,266759,292401,295214,300455,362342,501282,690654	Add1,Nras,Shh,Ramp2,Rapgef3,Isl1,Wnt5a,Pdpk1,Ecm1,Hspa4,Smoc2,S100a1,Bmper,Hipk2,Mydgf,Wars2
5_Member	GO Biological Processes	GO:0045765	regulation of angiogenesis	-3.08838	-0.0136366	22/304	24170,24605,29499,56084,58966,59326,64444,64566,81745,116662,117183,266759,292401,295214,296789,300455,302965,306141,362342,501282,502886,690654	Add1,Nras,Shh,Hgs,Ramp2,Rapgef3,Isl1,Wnt5a,Pdpk1,Ecm1,Rgcc,Hspa4,Smoc2,S100a1,Sema3e,Bmper,Tnfrsf12a,Spry2,Hipk2,Mydgf,Foxj2,Wars2
5_Member	GO Biological Processes	GO:1901342	regulation of vasculature development	-3.01405	0	22/308	24170,24605,29499,56084,58966,59326,64444,64566,81745,116662,117183,266759,292401,295214,296789,300455,302965,306141,362342,501282,502886,690654	Add1,Nras,Shh,Hgs,Ramp2,Rapgef3,Isl1,Wnt5a,Pdpk1,Ecm1,Rgcc,Hspa4,Smoc2,S100a1,Sema3e,Bmper,Tnfrsf12a,Spry2,Hipk2,Mydgf,Foxj2,Wars2
5_Member	GO Biological Processes	GO:1903672	positive regulation of sprouting angiogenesis	-2.21644	0	4/22	29499,81745,295214,300455	Shh,Pdpk1,S100a1,Bmper
6_Summary	Reactome Gene Sets	R-RNO-389357	CD28 dependent PI3K/Akt signaling	-3.22541	-0.122632	5/21	25150,56718,81745,313050,315189,25405,315648	Fyn,Mtor,Pdpk1,Lck,Prr5,Ccng1,Ppp2r1b
6_Member	Reactome Gene Sets	R-RNO-389357	CD28 dependent PI3K/Akt signaling	-3.22541	-0.122632	5/21	25150,56718,81745,313050,315189	Fyn,Mtor,Pdpk1,Lck,Prr5
6_Member	Reactome Gene Sets	R-RNO-389356	CD28 co-stimulation	-2.55735	0	5/29	25150,56718,81745,313050,315189	Fyn,Mtor,Pdpk1,Lck,Prr5
6_Member	Reactome Gene Sets	R-RNO-6804757	Regulation of TP53 Degradation	-2.42618	0	5/31	25405,56718,81745,315189,315648	Ccng1,Mtor,Pdpk1,Prr5,Ppp2r1b
6_Member	Reactome Gene Sets	R-RNO-6806003	Regulation of TP53 Expression and Degradation	-2.42618	0	5/31	25405,56718,81745,315189,315648	Ccng1,Mtor,Pdpk1,Prr5,Ppp2r1b
7_Summary	GO Biological Processes	GO:1903305	regulation of regulated secretory pathway	-2.99726	0	16/193	24602,25083,25248,25590,29717,56827,81645,81745,81820,83834,114114,116508,192189,287537,300993,688705,29448,56084,114514	Nppa,Adra2a,Cnr1,Chrna4,Cacna1g,Cacna1i,Chrm2,Pdpk1,Doc2b,Nrn1,Dnm1l,Nrxn3,Syt17,Abr,Hyal3,Dgki,Rab7a,Hgs,Clasp2
7_Member	GO Biological Processes	GO:1903305	regulation of regulated secretory pathway	-2.99726	0	16/193	24602,25083,25248,25590,29717,56827,81645,81745,81820,83834,114114,116508,192189,287537,300993,688705	Nppa,Adra2a,Cnr1,Chrna4,Cacna1g,Cacna1i,Chrm2,Pdpk1,Doc2b,Nrn1,Dnm1l,Nrxn3,Syt17,Abr,Hyal3,Dgki
7_Member	GO Biological Processes	GO:0017157	regulation of exocytosis	-2.77359	0	19/261	24602,25083,25248,25590,29448,29717,56084,56827,81645,81745,81820,83834,114114,114514,116508,192189,287537,300993,688705	Nppa,Adra2a,Cnr1,Chrna4,Rab7a,Cacna1g,Hgs,Cacna1i,Chrm2,Pdpk1,Doc2b,Nrn1,Dnm1l,Clasp2,Nrxn3,Syt17,Abr,Hyal3,Dgki
7_Member	GO Biological Processes	GO:0045956	positive regulation of calcium ion-dependent exocytosis	-2.45703	0	4/19	29717,56827,81820,300993	Cacna1g,Cacna1i,Doc2b,Hyal3
7_Member	GO Biological Processes	GO:0045921	positive regulation of exocytosis	-2.43656	0	10/107	24602,25248,29448,29717,56084,56827,81820,114114,114514,300993	Nppa,Cnr1,Rab7a,Cacna1g,Hgs,Cacna1i,Doc2b,Dnm1l,Clasp2,Hyal3
7_Member	GO Biological Processes	GO:0017158	regulation of calcium ion-dependent exocytosis	-2.29238	0	6/47	25083,29717,56827,81820,192189,300993	Adra2a,Cacna1g,Cacna1i,Doc2b,Syt17,Hyal3
7_Member	GO Biological Processes	GO:1903307	positive regulation of regulated secretory pathway	-2.03887	0	7/69	24602,25248,29717,56827,81820,114114,300993	Nppa,Cnr1,Cacna1g,Cacna1i,Doc2b,Dnm1l,Hyal3
8_Summary	GO Biological Processes	GO:0010638	positive regulation of organelle organization	-2.91536	0	32/525	24827,29271,56718,59326,60465,64566,81661,81820,84350,114114,114558,116554,116666,117183,140607,288671,290907,296654,304490,305968,307302,308106,310344,314814,360464,362021,362919,363093,499360,680971,683687,685607,25435,29448,56084,114514,266805,305645,317407,362235,498119,498922,499443,500280	Tgfa,Cfl1,Mtor,Rapgef3,Cttn,Wnt5a,Gmfb,Doc2b,Dnmt1,Dnm1l,Becn1,Mapk8,Lman1,Rgcc,Pip4k2c,Anapc5,Lig4,Gsn,Anapc7,Hmbox1,Cep120,Map3k4,Plk4,Nav3,Parn,Gpsm2,Washc5,Mns1,Slf2,Ddhd2,Snx9,Pfdn2,Eef2k,Rab7a,Hgs,Clasp2,Has3,Dlg5,Bhlhb9,Syndig1,Spidr,Cbln1,Lims1,Lrrn1
8_Member	GO Biological Processes	GO:0010638	positive regulation of organelle organization	-2.91536	0	32/525	24827,29271,56718,59326,60465,64566,81661,81820,84350,114114,114558,116554,116666,117183,140607,288671,290907,296654,304490,305968,307302,308106,310344,314814,360464,362021,362919,363093,499360,680971,683687,685607	Tgfa,Cfl1,Mtor,Rapgef3,Cttn,Wnt5a,Gmfb,Doc2b,Dnmt1,Dnm1l,Becn1,Mapk8,Lman1,Rgcc,Pip4k2c,Anapc5,Lig4,Gsn,Anapc7,Hmbox1,Cep120,Map3k4,Plk4,Nav3,Parn,Gpsm2,Washc5,Mns1,Slf2,Ddhd2,Snx9,Pfdn2
8_Member	GO Biological Processes	GO:0044089	positive regulation of cellular component biogenesis	-2.20882	0	31/561	25435,29271,29448,56084,56718,59326,60465,81661,84350,114514,114558,116554,117183,140607,266805,296654,305645,307302,310344,314814,317407,362021,362235,362919,363093,498119,498922,499360,499443,500280,683687	Eef2k,Cfl1,Rab7a,Hgs,Mtor,Rapgef3,Cttn,Gmfb,Dnmt1,Clasp2,Becn1,Mapk8,Rgcc,Pip4k2c,Has3,Gsn,Dlg5,Cep120,Plk4,Nav3,Bhlhb9,Gpsm2,Syndig1,Washc5,Mns1,Spidr,Cbln1,Slf2,Lims1,Lrrn1,Snx9
9_Summary	Reactome Gene Sets	R-RNO-446203	Asparagine N-linked glycosylation	-2.87738	0	17/217	24827,25197,25407,81759,116666,116696,140808,293456,298012,300674,309144,310411,310710,311204,316531,362547,494342	Tgfa,St6gal1,Cd59,Renbp,Lman1,St8sia4,Manea,Cog7,Rad23b,Arcn1,Ppp6r3,Cog6,Sec22b,Slc35c1,Tuba4a,Alg6,B4galt3
9_Member	Reactome Gene Sets	R-RNO-446203	Asparagine N-linked glycosylation	-2.87738	0	17/217	24827,25197,25407,81759,116666,116696,140808,293456,298012,300674,309144,310411,310710,311204,316531,362547,494342	Tgfa,St6gal1,Cd59,Renbp,Lman1,St8sia4,Manea,Cog7,Rad23b,Arcn1,Ppp6r3,Cog6,Sec22b,Slc35c1,Tuba4a,Alg6,B4galt3
9_Member	Reactome Gene Sets	R-RNO-948021	Transport to the Golgi and subsequent modification	-2.33051	0	12/147	24827,25197,25407,116666,140808,293456,300674,309144,310411,310710,316531,494342	Tgfa,St6gal1,Cd59,Lman1,Manea,Cog7,Arcn1,Ppp6r3,Cog6,Sec22b,Tuba4a,B4galt3
10_Summary	GO Biological Processes	GO:0018107	peptidyl-threonine phosphorylation	-2.70786	0	11/115	26295,56718,64566,79558,81745,81918,116554,301434,306141,308468,362342,25628,84574,117107,298744,300455,305302	Ogt,Mtor,Wnt5a,Acvr1,Pdpk1,Pard3,Mapk8,Clk1,Spry2,Dyrk1b,Hipk2,Nkx2-1,Tgfb1i1,Zbtb7a,Crim1,Bmper,Rasl11b
10_Member	GO Biological Processes	GO:0018107	peptidyl-threonine phosphorylation	-2.70786	0	11/115	26295,56718,64566,79558,81745,81918,116554,301434,306141,308468,362342	Ogt,Mtor,Wnt5a,Acvr1,Pdpk1,Pard3,Mapk8,Clk1,Spry2,Dyrk1b,Hipk2
10_Member	GO Biological Processes	GO:0018210	peptidyl-threonine modification	-2.45107	0	11/124	26295,56718,64566,79558,81745,81918,116554,301434,306141,308468,362342	Ogt,Mtor,Wnt5a,Acvr1,Pdpk1,Pard3,Mapk8,Clk1,Spry2,Dyrk1b,Hipk2
10_Member	GO Biological Processes	GO:0090101	negative regulation of transmembrane receptor protein serine/threonine kinase signaling pathway	-2.2703	0	11/131	25628,64566,79558,81745,84574,117107,298744,300455,305302,306141,362342	Nkx2-1,Wnt5a,Acvr1,Pdpk1,Tgfb1i1,Zbtb7a,Crim1,Bmper,Rasl11b,Spry2,Hipk2
11_Summary	GO Biological Processes	GO:0006813	potassium ion transport	-2.68119	0	18/246	24385,24602,24782,25083,25177,29501,54296,59326,65160,114032,170899,259243,266760,296395,305947,314396,315272,498328,24627,25150,25590,29271,29717,56718,56827,63851,81745,116501,117087,287532,288740,295214,309774,362013,406167,58966,64027,83567,114114,114246,301418,304496,313050,690492	Gck,Nppa,Slc9a1,Adra2a,Fhl1,Slc12a4,Rgs7,Rapgef3,Clns1a,Kcnh4,Kcnk2,Kcnip4,Nalcn,Kcng1,Kcnrg,Slc24a4,Ano6,Pkd2,Pde4d,Fyn,Chrna4,Cfl1,Cacna1g,Mtor,Cacna1i,Fgf14,Pdpk1,Slc9a3r2,Stim2,Slc43a2,Iscu,S100a1,Gopc,Ahcyl1,Prrt1,Ramp2,Bspry,Mchr1,Dnm1l,Trpv6,Maip1,Orai1,Lck,Cd33
11_Member	GO Biological Processes	GO:0006813	potassium ion transport	-2.68119	0	18/246	24385,24602,24782,25083,25177,29501,54296,59326,65160,114032,170899,259243,266760,296395,305947,314396,315272,498328	Gck,Nppa,Slc9a1,Adra2a,Fhl1,Slc12a4,Rgs7,Rapgef3,Clns1a,Kcnh4,Kcnk2,Kcnip4,Nalcn,Kcng1,Kcnrg,Slc24a4,Ano6,Pkd2
11_Member	GO Biological Processes	GO:0034765	regulation of ion transmembrane transport	-2.62594	0	30/503	24602,24627,24782,25083,25150,25177,25590,29271,29717,54296,56718,56827,59326,63851,81745,114032,116501,117087,259243,266760,287532,288740,295214,296395,305947,309774,315272,362013,406167,498328	Nppa,Pde4d,Slc9a1,Adra2a,Fyn,Fhl1,Chrna4,Cfl1,Cacna1g,Rgs7,Mtor,Cacna1i,Rapgef3,Fgf14,Pdpk1,Kcnh4,Slc9a3r2,Stim2,Kcnip4,Nalcn,Slc43a2,Iscu,S100a1,Kcng1,Kcnrg,Gopc,Ano6,Ahcyl1,Prrt1,Pkd2
11_Member	GO Biological Processes	GO:0071805	potassium ion transmembrane transport	-2.5164	0	16/215	24602,24782,25177,29501,54296,59326,65160,114032,170899,259243,266760,296395,305947,314396,315272,498328	Nppa,Slc9a1,Fhl1,Slc12a4,Rgs7,Rapgef3,Clns1a,Kcnh4,Kcnk2,Kcnip4,Nalcn,Kcng1,Kcnrg,Slc24a4,Ano6,Pkd2
11_Member	GO Biological Processes	GO:0006816	calcium ion transport	-2.42707	0	27/452	24385,24602,24627,24782,25083,25150,25590,29717,56827,58966,59326,63851,64027,81745,83567,114114,114246,117087,266760,295214,301418,304496,313050,314396,315272,498328,690492	Gck,Nppa,Pde4d,Slc9a1,Adra2a,Fyn,Chrna4,Cacna1g,Cacna1i,Ramp2,Rapgef3,Fgf14,Bspry,Pdpk1,Mchr1,Dnm1l,Trpv6,Stim2,Nalcn,S100a1,Maip1,Orai1,Lck,Slc24a4,Ano6,Pkd2,Cd33
11_Member	GO Biological Processes	GO:0070509	calcium ion import	-2.28256	0	9/95	24385,25150,29717,56827,114246,301418,304496,314396,498328	Gck,Fyn,Cacna1g,Cacna1i,Trpv6,Maip1,Orai1,Slc24a4,Pkd2
11_Member	GO Biological Processes	GO:0043266	regulation of potassium ion transport	-2.21482	0	10/115	24385,24602,25083,25177,54296,59326,259243,296395,305947,315272	Gck,Nppa,Adra2a,Fhl1,Rgs7,Rapgef3,Kcnip4,Kcng1,Kcnrg,Ano6
11_Member	GO Biological Processes	GO:0070588	calcium ion transmembrane transport	-2.01367	0	20/329	24602,24627,24782,25083,25150,29717,56827,59326,63851,81745,114246,117087,266760,295214,301418,304496,313050,314396,315272,498328	Nppa,Pde4d,Slc9a1,Adra2a,Fyn,Cacna1g,Cacna1i,Rapgef3,Fgf14,Pdpk1,Trpv6,Stim2,Nalcn,S100a1,Maip1,Orai1,Lck,Slc24a4,Ano6,Pkd2
12_Summary	GO Biological Processes	GO:0071478	cellular response to radiation	-2.59249	0	15/192	58918,64470,64709,290907,296608,297627,300993,302502,308896,311743,314396,316557,362757,497198,498119	Casp9,Ddb1,Nucks1,Lig4,RGD1306233,Rhno1,Hyal3,Cul4b,Usp47,Map3k20,Slc24a4,Rhbdd1,Rdh11,Impact,Spidr
12_Member	GO Biological Processes	GO:0071478	cellular response to radiation	-2.59249	0	15/192	58918,64470,64709,290907,296608,297627,300993,302502,308896,311743,314396,316557,362757,497198,498119	Casp9,Ddb1,Nucks1,Lig4,RGD1306233,Rhno1,Hyal3,Cul4b,Usp47,Map3k20,Slc24a4,Rhbdd1,Rdh11,Impact,Spidr
12_Member	GO Biological Processes	GO:0071482	cellular response to light stimulus	-2.53345	0	11/121	58918,64470,296608,297627,300993,302502,308896,314396,316557,362757,497198	Casp9,Ddb1,RGD1306233,Rhno1,Hyal3,Cul4b,Usp47,Slc24a4,Rhbdd1,Rdh11,Impact
12_Member	GO Biological Processes	GO:0034644	cellular response to UV	-2.22349	0	9/97	58918,64470,296608,297627,300993,302502,308896,316557,497198	Casp9,Ddb1,RGD1306233,Rhno1,Hyal3,Cul4b,Usp47,Rhbdd1,Impact
13_Summary	Reactome Gene Sets	R-RNO-109581	Apoptosis	-2.57284	0	9/86	24170,58918,114114,115769,116554,171378,295961,296654,316164,26295	Add1,Casp9,Dnm1l,Tjp2,Mapk8,Ppp3cc,Apip,Gsn,Satb1,Ogt
13_Member	Reactome Gene Sets	R-RNO-109581	Apoptosis	-2.57284	0	9/86	24170,58918,114114,115769,116554,171378,295961,296654,316164	Add1,Casp9,Dnm1l,Tjp2,Mapk8,Ppp3cc,Apip,Gsn,Satb1
13_Member	Reactome Gene Sets	R-RNO-5357801	Programmed Cell Death	-2.37882	0	10/109	24170,26295,58918,114114,115769,116554,171378,295961,296654,316164	Add1,Ogt,Casp9,Dnm1l,Tjp2,Mapk8,Ppp3cc,Apip,Gsn,Satb1
14_Summary	KEGG Pathway	ko04360	Axon guidance	-2.57191	0	14/174	24605,25150,25643,29271,29499,60589,64566,81918,171378,266715,295382,296789,360840,362993	Nras,Fyn,Gnai3,Cfl1,Shh,Epha8,Wnt5a,Pard3,Ppp3cc,Fzd3,Ntng1,Sema3e,Srgap2,Rnd1
14_Member	KEGG Pathway	ko04360	Axon guidance	-2.57191	0	14/174	24605,25150,25643,29271,29499,60589,64566,81918,171378,266715,295382,296789,360840,362993	Nras,Fyn,Gnai3,Cfl1,Shh,Epha8,Wnt5a,Pard3,Ppp3cc,Fzd3,Ntng1,Sema3e,Srgap2,Rnd1
14_Member	KEGG Pathway	rno04360	Axon guidance	-2.57191	0	14/174	24605,25150,25643,29271,29499,60589,64566,81918,171378,266715,295382,296789,360840,362993	Nras,Fyn,Gnai3,Cfl1,Shh,Epha8,Wnt5a,Pard3,Ppp3cc,Fzd3,Ntng1,Sema3e,Srgap2,Rnd1
15_Summary	GO Biological Processes	GO:0051014	actin filament severing	-2.54791	0	4/18	29271,81661,296654,360840	Cfl1,Gmfb,Gsn,Srgap2
15_Member	GO Biological Processes	GO:0051014	actin filament severing	-2.54791	0	4/18	29271,81661,296654,360840	Cfl1,Gmfb,Gsn,Srgap2
16_Summary	GO Biological Processes	GO:0050882	voluntary musculoskeletal movement	-2.54223	0	3/9	29270,56718,362342	Spr,Mtor,Hipk2
16_Member	GO Biological Processes	GO:0050882	voluntary musculoskeletal movement	-2.54223	0	3/9	29270,56718,362342	Spr,Mtor,Hipk2
17_Summary	GO Biological Processes	GO:0044539	long-chain fatty acid import into cell	-2.45703	0	4/19	94172,94340,114024,289352,24158,25287,298942	Slc27a1,Acsl5,Acsl3,Eprs,Acadm,Acadl,Dld
17_Member	GO Biological Processes	GO:0044539	long-chain fatty acid import into cell	-2.45703	0	4/19	94172,94340,114024,289352	Slc27a1,Acsl5,Acsl3,Eprs
17_Member	GO Biological Processes	GO:0140354	lipid import into cell	-2.45703	0	4/19	94172,94340,114024,289352	Slc27a1,Acsl5,Acsl3,Eprs
17_Member	WikiPathways	WP372	Beta-oxidation meta-pathway	-2.36458	0	5/32	24158,25287,94340,114024,298942	Acadm,Acadl,Acsl5,Acsl3,Dld
17_Member	WikiPathways	WP506	Fatty acid beta-oxidation	-2.30539	0	5/33	24158,25287,94340,114024,298942	Acadm,Acadl,Acsl5,Acsl3,Dld
17_Member	WikiPathways	WP1307	Fatty acid beta-oxidation	-2.24847	0	5/34	24158,25287,94340,114024,298942	Acadm,Acadl,Acsl5,Acsl3,Dld
18_Summary	GO Biological Processes	GO:0008380	RNA splicing	-2.43727	0	23/364	25135,29642,65160,79227,117107,287727,291295,295607,296126,298648,301434,303057,303346,309651,361088,362630,365465,368070,498934,679898,682914,684148,690308,313056	Ncl,Slc38a2,Clns1a,Thoc6,Zbtb7a,Dhx8,Rbm17,Prpf40a,Snrnp200,Tardbp,Clk1,Slu7,Nsrp1,Ppil1,Obi1,Srsf10,Cwf19l1,Pnn,Lsm6,Zmat2,Zfp326,Lsm2,Tsen54,Snrnp40
18_Member	GO Biological Processes	GO:0008380	RNA splicing	-2.43727	0	23/364	25135,29642,65160,79227,117107,287727,291295,295607,296126,298648,301434,303057,303346,309651,361088,362630,365465,368070,498934,679898,682914,684148,690308	Ncl,Slc38a2,Clns1a,Thoc6,Zbtb7a,Dhx8,Rbm17,Prpf40a,Snrnp200,Tardbp,Clk1,Slu7,Nsrp1,Ppil1,Obi1,Srsf10,Cwf19l1,Pnn,Lsm6,Zmat2,Zfp326,Lsm2,Tsen54
18_Member	KEGG Pathway	ko03040	Spliceosome	-2.19738	0	11/134	287727,291295,295607,296126,303057,309651,313056,362630,498934,679898,684148	Dhx8,Rbm17,Prpf40a,Snrnp200,Slu7,Ppil1,Snrnp40,Srsf10,Lsm6,Zmat2,Lsm2
18_Member	KEGG Pathway	rno03040	Spliceosome	-2.19738	0	11/134	287727,291295,295607,296126,303057,309651,313056,362630,498934,679898,684148	Dhx8,Rbm17,Prpf40a,Snrnp200,Slu7,Ppil1,Snrnp40,Srsf10,Lsm6,Zmat2,Lsm2
19_Summary	GO Biological Processes	GO:0110095	cellular detoxification of aldehyde	-2.39845	0	3/10	290401,362757,100145871	Esd,Rdh11,Adh5
19_Member	GO Biological Processes	GO:0110095	cellular detoxification of aldehyde	-2.39845	0	3/10	290401,362757,100145871	Esd,Rdh11,Adh5
20_Summary	GO Biological Processes	GO:0006403	RNA localization	-2.39409	0	13/163	58958,65137,79227,295692,311182,313167,313243,316108,360464,363194,363231,690693,691534	Nup210,Ruvbl1,Thoc6,Nup35,Nup160,Nol6,Exosc3,Snupn,Parn,Xpo5,Rftn2,Ddx19b,Nop10
20_Member	GO Biological Processes	GO:0006403	RNA localization	-2.39409	0	13/163	58958,65137,79227,295692,311182,313167,313243,316108,360464,363194,363231,690693,691534	Nup210,Ruvbl1,Thoc6,Nup35,Nup160,Nol6,Exosc3,Snupn,Parn,Xpo5,Rftn2,Ddx19b,Nop10

## Sheet: DryR_Brhy_Annotation
MyList	Gene ID	Type	Tax ID	Homologene Gene ID	Homologene Gene Tax ID	Gene Symbol	Description	Biological Process (GO)	GO:0032990 cell part morphogenesis	GO:0050808 synapse organization	GO:0042391 regulation of membrane potenti	GO:0007610 behavior	R-RNO-112316 Neuronal System	R-RNO-9012999 RHO GTPase cycle	GO:0030705 cytoskeleton-dependent intrace	GO:0007215 glutamate receptor signaling p	GO:0006913 nucleocytoplasmic transport	R-RNO-6794362 Protein-protein interactions a	GO:0030900 forebrain development	WP199 Delta-Notch signaling pathway	GO:1903827 regulation of cellular protein	GO:1901381 positive regulation of potassi	GO:0021549 cerebellum development	GO:0035088 establishment or maintenance o	R-RNO-72203 Processing of Capped Intron-Co	ko04072 Phospholipase D signaling path	GO:0051668 localization within membrane	GO:0070507 regulation of microtubule cyto
Aagab	171435	symbol	R. norvegicus	171435	R. norvegicus	Aagab	alpha- and gamma-adaptin binding protein	GO:0015031 protein transport;GO:0045184 establishment of protein localization;GO:0071705 nitrogen compound transport	0	0	0	0	0	0	0	0	0	0	0	0	0	0	0	0	0	0	0	0
Aak1	500244	symbol	R. norvegicus	500244	R. norvegicus	Aak1	AP2 associated kinase 1	GO:2000369 regulation of clathrin-dependent endocytosis;GO:0045747 positive regulation of Notch signaling pathway;GO:0072583 clathrin-dependent endocytosis	0	0	0	0	0	0	0	0	0	0	0	0	0	0	0	0	0	0	0	0
Abca1	313210	symbol	R. norvegicus	313210	R. norvegicus	Abca1	ATP binding cassette subfamily A member 1	GO:0090108 positive regulation of high-density lipoprotein particle assembly;GO:0090107 regulation of high-density lipoprotein particle assembly;GO:0038027 apolipoprotein A-I-mediated signaling pathway	0	0	0	0	0	1	0	0	0	0	0	0	0	0	0	0	0	0	0	0
Abcc9	25560	symbol	R. norvegicus	25560	R. norvegicus	Abcc9	ATP binding cassette subfamily C member 9	GO:0006932 substrate-dependent cell migration, cell contraction;GO:0060327 cytoplasmic actin-based contraction involved in cell motility;GO:0006929 substrate-dependent cell migration	0	0	0	0	1	0	0	0	0	0	0	0	0	1	0	0	0	0	0	0
Abcf1	85493	symbol	R. norvegicus	85493	R. norvegicus	Abcf1	ATP binding cassette subfamily F member 1	GO:0006413 translational initiation;GO:0045727 positive regulation of translation;GO:0034250 positive regulation of cellular amide metabolic process	0	0	0	0	0	0	0	0	0	0	0	0	0	0	0	0	0	0	0	0
Abcf3	287982	symbol	R. norvegicus	287982	R. norvegicus	Abcf3	ATP binding cassette subfamily F member 3	GO:0051607 defense response to virus;GO:0140546 defense response to symbiont;GO:0009615 response to virus	0	0	0	0	0	0	0	0	0	0	0	0	0	0	0	0	0	0	0	0
Abhd3	291793	symbol	R. norvegicus	291793	R. norvegicus	Abhd3	abhydrolase domain containing 3, phospholipase	GO:0051793 medium-chain fatty acid catabolic process;GO:0051792 medium-chain fatty acid biosynthetic process;GO:0051791 medium-chain fatty acid metabolic process	0	0	0	0	0	0	0	0	0	0	0	0	0	0	0	0	0	0	0	0
Ablim3	307395	symbol	R. norvegicus	307395	R. norvegicus	Ablim3	actin binding LIM protein family, member 3	GO:1903955 positive regulation of protein targeting to mitochondrion;GO:1903749 positive regulation of establishment of protein localization to mitochondrion;GO:1903214 regulation of protein targeting to mitochondrion	0	0	0	0	0	0	0	0	1	0	0	0	1	0	0	0	0	0	0	0
Acap2	619382	symbol	R. norvegicus	619382	R. norvegicus	Acap2	ArfGAP with coiled-coil, ankyrin repeat and PH domains 2	GO:0032456 endocytic recycling;GO:1990090 cellular response to nerve growth factor stimulus;GO:1990089 response to nerve growth factor	0	0	0	0	0	0	0	0	0	0	0	0	0	0	0	0	0	0	1	0
Ace	24310	symbol	R. norvegicus	24310	R. norvegicus	Ace	angiotensin I converting enzyme	GO:0060177 regulation of angiotensin metabolic process;GO:1903597 negative regulation of gap junction assembly;GO:2000170 positive regulation of peptidyl-cysteine S-nitrosylation	1	1	0	1	0	0	0	0	0	0	0	0	0	1	0	0	0	0	0	0
Acsbg1	171410	symbol	R. norvegicus	171410	R. norvegicus	Acsbg1	acyl-CoA synthetase bubblegum family member 1	GO:0001552 ovarian follicle atresia;GO:0042759 long-chain fatty acid biosynthetic process;GO:0000038 very long-chain fatty acid metabolic process	0	0	0	0	0	0	0	0	0	0	0	0	0	0	0	0	0	0	0	0
Actb	81822	symbol	R. norvegicus	81822	R. norvegicus	Actb	actin, beta	GO:0072749 cellular response to cytochalasin B;GO:1901328 response to cytochalasin B;GO:0051621 regulation of norepinephrine uptake	1	1	0	0	0	1	0	0	0	0	0	0	1	1	0	1	0	1	1	0
Actl6b	288563	symbol	R. norvegicus	288563	R. norvegicus	Actl6b	actin-like 6B	GO:0042551 neuron maturation;GO:0043967 histone H4 acetylation;GO:0021510 spinal cord development	1	0	0	0	0	0	0	0	0	0	0	0	0	0	0	0	0	0	0	0
Actr3b	362298	symbol	R. norvegicus	362298	R. norvegicus	Actr3b	actin related protein 3B		0	0	0	0	0	0	0	0	0	0	0	0	0	0	0	0	0	0	0	0
Acvr2a	29263	symbol	R. norvegicus	29263	R. norvegicus	Acvr2a	activin A receptor type 2A	GO:0046881 positive regulation of follicle-stimulating hormone secretion;GO:0032278 positive regulation of gonadotropin secretion;GO:0042713 sperm ejaculation	0	0	0	0	0	0	0	0	0	0	0	0	0	0	0	0	0	0	0	0
Adam19	303068	symbol	R. norvegicus	303068	R. norvegicus	Adam19	ADAM metallopeptidase domain 19	GO:2000049 positive regulation of cell-cell adhesion mediated by cadherin;GO:2000047 regulation of cell-cell adhesion mediated by cadherin;GO:0044331 cell-cell adhesion mediated by cadherin	0	0	0	0	0	0	0	0	0	0	0	0	0	0	0	0	0	0	0	0
Adcy1	305509	symbol	R. norvegicus	305509	R. norvegicus	Adcy1	adenylate cyclase 1	GO:0006171 cAMP biosynthetic process;GO:0032793 positive regulation of CREB transcription factor activity;GO:0046058 cAMP metabolic process	1	0	1	1	1	0	0	0	0	0	0	0	0	0	0	0	0	1	0	0
Adcy3	64508	symbol	R. norvegicus	64508	R. norvegicus	Adcy3	adenylate cyclase 3	GO:0008355 olfactory learning;GO:0006171 cAMP biosynthetic process;GO:0042048 olfactory behavior	0	0	0	1	1	0	1	0	0	0	0	0	0	0	0	0	0	1	0	0
Adcy8	29241	symbol	R. norvegicus	29241	R. norvegicus	Adcy8	adenylate cyclase 8	GO:0034199 activation of protein kinase A activity;GO:0009756 carbohydrate mediated signaling;GO:0009757 hexose mediated signaling	0	0	1	1	1	0	0	0	0	0	0	0	0	0	0	0	0	1	0	0
Adora1	29290	symbol	R. norvegicus	29290	R. norvegicus	Adora1	adenosine A1 receptor	GO:0032242 regulation of nucleoside transport;GO:0032244 positive regulation of nucleoside transport;GO:0042323 negative regulation of circadian sleep/wake cycle, non-REM sleep	0	0	1	1	1	0	0	0	0	0	0	0	0	1	0	0	0	1	1	0
Aff2	293922	symbol	R. norvegicus	293922	R. norvegicus	Aff2	AF4/FMR2 family, member 2	GO:0035063 nuclear speck organization;GO:0030575 nuclear body organization;GO:0006997 nucleus organization	0	0	0	1	0	0	0	0	0	0	0	0	0	0	0	0	1	0	0	0
Agap2	65218	symbol	R. norvegicus	65218	R. norvegicus	Agap2	ArfGAP with GTPase domain, ankyrin repeat and PH domain 2	GO:0033601 positive regulation of mammary gland epithelial cell proliferation;GO:0033599 regulation of mammary gland epithelial cell proliferation;GO:0060749 mammary gland alveolus development	0	0	0	0	0	0	0	0	0	0	0	0	0	0	0	0	0	0	0	0
Agl	362029	symbol	R. norvegicus	362029	R. norvegicus	Agl	amylo-alpha-1, 6-glucosidase, 4-alpha-glucanotransferase	GO:0005980 glycogen catabolic process;GO:0009251 glucan catabolic process;GO:0044247 cellular polysaccharide catabolic process	0	0	0	0	0	0	0	0	0	0	0	0	0	0	0	0	0	0	0	0
Ago1	313594	symbol	R. norvegicus	313594	R. norvegicus	Ago1	argonaute RISC component 1	GO:0090625 mRNA cleavage involved in gene silencing by siRNA;GO:0035280 miRNA loading onto RISC involved in gene silencing by miRNA;GO:0010501 RNA secondary structure unwinding	0	0	0	0	0	0	0	0	0	0	0	1	0	0	0	0	0	0	0	0
Ahctf1	360886	symbol	R. norvegicus	360886	R. norvegicus	Ahctf1	AT hook containing transcription factor 1	GO:0051292 nuclear pore complex assembly;GO:0006999 nuclear pore organization;GO:0046931 pore complex assembly	0	0	0	0	0	1	0	0	0	0	0	0	0	0	0	0	0	0	0	0
Aif1l	362107	symbol	R. norvegicus	362107	R. norvegicus	Aif1l	allograft inflammatory factor 1-like	GO:0097178 ruffle assembly;GO:0031529 ruffle organization;GO:0051017 actin filament bundle assembly	0	0	0	0	0	0	0	0	0	0	0	0	0	0	0	0	0	0	0	0
Akap13	293024	symbol	R. norvegicus	293024	R. norvegicus	Akap13	A-kinase anchoring protein 13	GO:1900169 regulation of glucocorticoid mediated signaling pathway;GO:0043402 glucocorticoid mediated signaling pathway;GO:0086023 adenylate cyclase-activating adrenergic receptor signaling pathway involved in heart process	0	0	0	0	0	1	0	0	1	0	0	0	0	0	0	0	0	0	0	0
Akap17b	313434	symbol	R. norvegicus	313434	R. norvegicus	Akap17b	A kinase (PRKA) anchor protein 17B		0	0	0	0	0	0	0	0	0	0	0	0	0	0	0	0	0	0	0	0
Akap6	64553	symbol	R. norvegicus	64553	R. norvegicus	Akap6	A-kinase anchoring protein 6	GO:1902261 positive regulation of delayed rectifier potassium channel activity;GO:2000481 positive regulation of cAMP-dependent protein kinase activity;GO:1901897 regulation of relaxation of cardiac muscle	0	0	1	0	0	0	0	0	0	0	0	0	0	1	0	0	0	0	0	0
Akap9	246150	symbol	R. norvegicus	246150	R. norvegicus	Akap9	A-kinase anchoring protein 9	GO:0051661 maintenance of centrosome location;GO:0098909 regulation of cardiac muscle cell action potential involved in regulation of contraction;GO:0051657 maintenance of organelle location	0	0	1	0	0	0	1	0	0	0	0	0	0	1	0	0	0	0	0	1
Akt1	24185	symbol	R. norvegicus	24185	R. norvegicus	Akt1	AKT serine/threonine kinase 1	GO:0060709 glycogen cell differentiation involved in embryonic placenta development;GO:0110099 negative regulation of calcium import into the mitochondrion;GO:0110097 regulation of calcium import into the mitochondrion	1	0	1	1	0	0	0	0	1	0	0	1	1	1	0	0	1	1	1	0
Akt2	25233	symbol	R. norvegicus	25233	R. norvegicus	Akt2	AKT serine/threonine kinase 2	GO:0097473 retinal rod cell apoptotic process;GO:0071486 cellular response to high light intensity;GO:0010748 negative regulation of long-chain fatty acid import across plasma membrane	0	0	1	0	0	0	0	0	1	0	0	0	1	1	0	0	1	1	1	0
Alcam	79559	symbol	R. norvegicus	79559	R. norvegicus	Alcam	activated leukocyte cell adhesion molecule	GO:0031290 retinal ganglion cell axon guidance;GO:0008045 motor neuron axon guidance;GO:0048846 axon extension involved in axon guidance	1	0	0	0	0	0	0	0	0	0	0	0	0	0	0	0	0	0	0	0
Aldh1b1	298079	symbol	R. norvegicus	298079	R. norvegicus	Aldh1b1	aldehyde dehydrogenase 1 family, member B1	GO:0006068 ethanol catabolic process;GO:0006067 ethanol metabolic process;GO:0034310 primary alcohol catabolic process	0	0	0	0	0	0	0	0	0	0	0	0	0	0	0	0	0	0	0	0
Aldh2	29539	symbol	R. norvegicus	29539	R. norvegicus	Aldh2	aldehyde dehydrogenase 2 family member	GO:0006117 acetaldehyde metabolic process;GO:1904639 cellular response to resveratrol;GO:1904638 response to resveratrol	0	0	0	1	1	0	0	0	0	0	0	0	0	0	0	0	0	0	0	0
Alk	266802	symbol	R. norvegicus	266802	R. norvegicus	Alk	ALK receptor tyrosine kinase	GO:0036269 swimming behavior;GO:0090648 response to environmental enrichment;GO:0060159 regulation of dopamine receptor signaling pathway	1	0	0	1	0	0	0	0	0	0	1	0	0	0	0	0	0	1	0	0
Alkbh4	288587	symbol	R. norvegicus	288587	R. norvegicus	Alkbh4	alkB homolog 4, lysine demethylase	GO:0036090 cleavage furrow ingression;GO:0035511 oxidative DNA demethylation;GO:0070989 oxidative demethylation	0	0	0	0	0	0	0	0	0	0	0	0	0	0	0	0	0	0	0	0
Aloxe3	287424	symbol	R. norvegicus	287424	R. norvegicus	Aloxe3	arachidonate lipoxygenase 3	GO:0019372 lipoxygenase pathway;GO:0051121 hepoxilin metabolic process;GO:0051122 hepoxilin biosynthetic process	0	1	0	0	0	0	0	0	0	0	0	0	0	0	0	0	0	0	0	0
Amer3	501122	symbol	R. norvegicus	501122	R. norvegicus	Amer3	APC membrane recruitment protein 3	GO:0060828 regulation of canonical Wnt signaling pathway;GO:0060070 canonical Wnt signaling pathway;GO:0030111 regulation of Wnt signaling pathway	0	0	1	0	0	0	0	0	0	0	0	0	0	0	0	0	0	0	0	0
Amigo2	300186	symbol	R. norvegicus	300186	R. norvegicus	Amigo2	adhesion molecule with Ig like domain 2	GO:0007157 heterophilic cell-cell adhesion via plasma membrane cell adhesion molecules;GO:0051965 positive regulation of synapse assembly;GO:0051963 regulation of synapse assembly	1	1	0	0	0	1	0	0	0	0	0	0	0	0	1	0	0	0	0	0
Amn1	302032	symbol	R. norvegicus	302032	R. norvegicus	Amn1	antagonist of mitotic exit network 1 homolog	GO:0031146 SCF-dependent proteasomal ubiquitin-dependent protein catabolic process;GO:0043161 proteasome-mediated ubiquitin-dependent protein catabolic process;GO:0010498 proteasomal protein catabolic process	0	0	0	0	0	0	0	0	0	0	0	0	0	0	0	0	0	0	0	0
Ampd3	25095	symbol	R. norvegicus	25095	R. norvegicus	Ampd3	adenosine monophosphate deaminase 3	GO:0046032 ADP catabolic process;GO:0032264 IMP salvage;GO:0006196 AMP catabolic process	0	0	0	0	0	0	0	0	0	0	0	0	0	0	0	0	0	0	0	0
Ank2	362036	symbol	R. norvegicus	362036	R. norvegicus	Ank2	ankyrin 2	GO:0036309 protein localization to M-band;GO:0036371 protein localization to T-tubule;GO:0098907 regulation of SA node cell action potential	0	1	1	0	0	0	0	0	0	0	0	0	0	1	0	0	0	1	1	0
Ank3	361833	symbol	R. norvegicus	361833	R. norvegicus	Ank3	ankyrin 3	GO:1900827 positive regulation of membrane depolarization during cardiac muscle cell action potential;GO:0010650 positive regulation of cell communication by electrical coupling;GO:0072658 maintenance of protein location in membrane	1	1	1	0	0	0	0	0	0	0	0	0	1	1	0	0	0	1	1	0
Ankfy1	303292	symbol	R. norvegicus	303292	R. norvegicus	Ankfy1	ankyrin repeat and FYVE domain containing 1	GO:0048549 positive regulation of pinocytosis;GO:0034058 endosomal vesicle fusion;GO:0090160 Golgi to lysosome transport	0	0	0	0	0	1	1	0	0	0	0	0	0	0	0	0	0	0	0	0
Ankrd13b	360575	symbol	R. norvegicus	360575	R. norvegicus	Ankrd13b	ankyrin repeat domain 13B	GO:0002091 negative regulation of receptor internalization;GO:0048261 negative regulation of receptor-mediated endocytosis;GO:0045806 negative regulation of endocytosis	0	0	0	0	0	0	0	0	0	0	0	0	0	0	0	0	0	0	0	0
Ankrd44	301415	symbol	R. norvegicus	301415	R. norvegicus	Ankrd44	ankyrin repeat domain 44		0	0	0	0	0	0	0	0	0	0	0	0	0	0	0	0	0	0	0	0
Ankrd50	294988	symbol	R. norvegicus	294988	R. norvegicus	Ankrd50	ankyrin repeat domain 50	GO:0032456 endocytic recycling;GO:0098876 vesicle-mediated transport to the plasma membrane;GO:0016197 endosomal transport	0	0	0	0	0	0	0	0	0	0	0	0	0	0	0	0	0	0	1	0
Anks1b	314721	symbol	R. norvegicus	314721	R. norvegicus	Anks1b	ankyrin repeat and sterile alpha motif domain containing 1B	GO:1900383 regulation of synaptic plasticity by receptor localization to synapse;GO:0099527 postsynapse to nucleus signaling pathway;GO:0048013 ephrin receptor signaling pathway	0	0	0	0	0	0	0	0	0	0	0	0	0	0	0	0	0	0	0	0
Anp32a	25379	symbol	R. norvegicus	25379	R. norvegicus	Anp32a	acidic nuclear phosphoprotein 32 family member A		0	0	0	0	0	0	0	0	0	0	0	0	0	0	0	0	1	0	0	0
Ap1s1	360785	symbol	R. norvegicus	360785	R. norvegicus	Ap1s1	adaptor-related protein complex 1, sigma 1 subunit	GO:0071218 cellular response to misfolded protein;GO:0051788 response to misfolded protein;GO:0006515 protein quality control for misfolded or incompletely synthesized proteins	0	0	0	0	0	0	1	0	0	0	0	0	0	0	0	0	0	0	0	0
Ap3b2	308777	symbol	R. norvegicus	308777	R. norvegicus	Ap3b2	adaptor related protein complex 3 subunit beta 2	GO:0048490 anterograde synaptic vesicle transport;GO:0099514 synaptic vesicle cytoskeletal transport;GO:0099517 synaptic vesicle transport along microtubule	0	0	0	0	0	0	1	0	0	0	0	0	0	0	0	0	0	0	0	0
Apba1	83589	symbol	R. norvegicus	83589	R. norvegicus	Apba1	amyloid beta precursor protein binding family A member 1	GO:0014051 gamma-aminobutyric acid secretion;GO:0015812 gamma-aminobutyric acid transport;GO:0014047 glutamate secretion	0	0	1	1	1	0	0	0	0	0	0	0	0	0	0	0	0	0	0	0
Apcdd1	689616	symbol	R. norvegicus	689616	R. norvegicus	Apcdd1	APC down-regulated 1	GO:0043615 astrocyte cell migration;GO:0042487 regulation of odontogenesis of dentin-containing tooth;GO:0042481 regulation of odontogenesis	0	0	1	0	0	0	0	0	0	0	0	0	0	0	0	0	0	0	0	0
Arf1	64310	symbol	R. norvegicus	64310	R. norvegicus	Arf1	ADP-ribosylation factor 1	GO:1902824 positive regulation of late endosome to lysosome transport;GO:1903337 positive regulation of vacuolar transport;GO:1990386 mitotic cleavage furrow ingression	1	1	1	0	0	0	1	0	0	0	0	0	1	1	0	0	0	1	0	0
Arfgef2	296380	symbol	R. norvegicus	296380	R. norvegicus	Arfgef2	ADP ribosylation factor guanine nucleotide exchange factor 2	GO:0032012 regulation of ARF protein signal transduction;GO:0032011 ARF protein signal transduction;GO:0001881 receptor recycling	0	0	0	0	0	1	0	0	0	0	0	0	0	0	0	0	0	0	1	0
Arglu1	290912	symbol	R. norvegicus	290912	R. norvegicus	Arglu1	arginine and glutamate rich 1		0	0	0	0	0	0	0	0	0	0	0	0	0	0	0	0	0	0	0	0
Arhgap11a	296060	symbol	R. norvegicus	296060	R. norvegicus	Arhgap11a	Rho GTPase activating protein 11A	GO:0043547 positive regulation of GTPase activity;GO:0043087 regulation of GTPase activity;GO:0051345 positive regulation of hydrolase activity	0	0	0	0	0	1	0	0	0	0	0	0	0	0	0	0	0	0	0	0
Arhgap12	307016	symbol	R. norvegicus	307016	R. norvegicus	Arhgap12	Rho GTPase activating protein 12	GO:0051058 negative regulation of small GTPase mediated signal transduction;GO:0002011 morphogenesis of an epithelial sheet;GO:0006911 phagocytosis, engulfment	0	0	0	0	0	1	0	0	0	0	0	0	0	0	0	0	0	0	0	0
Arhgap21	307178	symbol	R. norvegicus	307178	R. norvegicus	Arhgap21	Rho GTPase activating protein 21	GO:0051684 maintenance of Golgi location;GO:0051683 establishment of Golgi localization;GO:0051657 maintenance of organelle location	0	0	0	0	0	0	1	0	0	0	0	0	0	0	0	0	0	0	0	0
Arhgap26	307459	symbol	R. norvegicus	307459	R. norvegicus	Arhgap26	Rho GTPase activating protein 26	GO:0051056 regulation of small GTPase mediated signal transduction;GO:0007264 small GTPase mediated signal transduction;GO:0030036 actin cytoskeleton organization	0	0	0	0	0	1	0	0	0	0	0	0	0	0	0	0	0	0	0	0
Arhgap32	315530	symbol	R. norvegicus	315530	R. norvegicus	Arhgap32	Rho GTPase activating protein 32	GO:0007264 small GTPase mediated signal transduction;GO:0050790 regulation of catalytic activity;GO:0035556 intracellular signal transduction	0	0	0	0	0	1	0	0	0	0	0	0	0	0	0	0	0	0	0	0
Arhgap44	303222	symbol	R. norvegicus	303222	R. norvegicus	Arhgap44	Rho GTPase activating protein 44	GO:0098886 modification of dendritic spine;GO:0099152 regulation of neurotransmitter receptor transport, endosome to postsynaptic membrane;GO:0035021 negative regulation of Rac protein signal transduction	1	1	0	0	0	1	0	0	0	0	0	0	1	0	0	0	0	0	1	0
Arhgef2	310635	symbol	R. norvegicus	310635	R. norvegicus	Arhgef2	Rho/Rac guanine nucleotide exchange factor 2	GO:0071802 negative regulation of podosome assembly;GO:1904685 positive regulation of metalloendopeptidase activity;GO:1902219 negative regulation of intrinsic apoptotic signaling pathway in response to osmotic stress	1	0	0	0	0	1	1	0	0	0	0	0	0	0	0	1	0	0	0	1
Arid5a	316327	symbol	R. norvegicus	316327	R. norvegicus	Arid5a	AT-rich interaction domain 5A	GO:0035744 T-helper 1 cell cytokine production;GO:2000554 regulation of T-helper 1 cell cytokine production;GO:2000556 positive regulation of T-helper 1 cell cytokine production	0	0	0	0	0	0	0	0	0	0	0	0	0	0	0	0	0	0	0	0
Arl6	363760	symbol	R. norvegicus	363760	R. norvegicus	Arl6	ADP-ribosylation factor like GTPase 6	GO:1903445 protein transport from ciliary membrane to plasma membrane;GO:0032594 protein transport within lipid bilayer;GO:0097499 protein localization to non-motile cilium	0	0	1	0	0	0	0	0	0	0	0	0	0	0	0	0	0	0	1	0
Armc10	296758	symbol	R. norvegicus	296758	R. norvegicus	Armc10	armadillo repeat containing 10	GO:0040010 positive regulation of growth rate;GO:0040009 regulation of growth rate;GO:1902254 negative regulation of intrinsic apoptotic signaling pathway by p53 class mediator	0	0	0	0	0	0	0	0	0	0	0	0	0	0	0	0	0	0	0	0
Armcx4	100359678	symbol	R. norvegicus	100359678	R. norvegicus	Armcx4	armadillo repeat containing, X-linked 4		0	0	0	0	0	0	0	0	0	0	0	0	0	0	0	0	0	0	0	0
Armcx6	363496	symbol	R. norvegicus	363496	R. norvegicus	Armcx6	armadillo repeat containing, X-linked 6		0	0	0	0	0	0	0	0	0	0	0	0	0	0	0	0	0	0	0	0
Arrdc3	309945	symbol	R. norvegicus	309945	R. norvegicus	Arrdc3	arrestin domain containing 3	GO:0031651 negative regulation of heat generation;GO:0090327 negative regulation of locomotion involved in locomotory behavior;GO:0071878 negative regulation of adenylate cyclase-activating adrenergic receptor signaling pathway	0	0	0	1	0	0	0	0	0	0	0	0	0	0	0	0	0	0	0	0
Asah1	84431	symbol	R. norvegicus	84431	R. norvegicus	Asah1	N-acylsphingosine amidohydrolase 1	GO:0046512 sphingosine biosynthetic process;GO:0046520 sphingoid biosynthetic process;GO:0006670 sphingosine metabolic process	0	0	0	0	0	0	0	0	0	0	0	0	0	0	0	0	0	1	0	0
Asb7	365277	symbol	R. norvegicus	365277	R. norvegicus	Asb7	ankyrin repeat and SOCS box-containing 7	GO:0016567 protein ubiquitination;GO:0032446 protein modification by small protein conjugation;GO:0070647 protein modification by small protein conjugation or removal	0	0	0	0	0	0	0	0	0	0	0	0	0	0	0	0	0	0	0	0
Ash1l	310638	symbol	R. norvegicus	310638	R. norvegicus	Ash1l	ASH1 like histone lysine methyltransferase	GO:1903709 uterine gland development;GO:1903699 tarsal gland development;GO:0097676 histone H3-K36 dimethylation	0	0	0	0	0	0	1	0	0	0	0	0	0	0	0	0	0	0	0	0
Asns	25612	symbol	R. norvegicus	25612	R. norvegicus	Asns	asparagine synthetase (glutamine-hydrolyzing)	GO:0070981 L-asparagine biosynthetic process;GO:0006529 asparagine biosynthetic process;GO:0070982 L-asparagine metabolic process	0	0	0	0	0	0	0	0	0	0	0	0	0	0	0	0	0	0	0	0
Astn1	304900	symbol	R. norvegicus	304900	R. norvegicus	Astn1	astrotactin 1	GO:0007158 neuron cell-cell adhesion;GO:0001764 neuron migration;GO:0007626 locomotory behavior	0	0	0	1	0	0	0	0	0	0	0	0	0	0	0	0	0	0	0	0
Astn2	100361323	symbol	R. norvegicus	100361323	R. norvegicus	Astn2	astrotactin 2	GO:0048104 establishment of body hair or bristle planar orientation;GO:0048105 establishment of body hair planar orientation;GO:2000009 negative regulation of protein localization to cell surface	0	0	0	0	0	0	0	0	0	0	0	0	1	0	0	1	0	0	0	0
Atf7ip	312800	symbol	R. norvegicus	312800	R. norvegicus	Atf7ip	activating transcription factor 7 interacting protein	GO:0090309 positive regulation of DNA methylation-dependent heterochromatin assembly;GO:0045898 regulation of RNA polymerase II transcription preinitiation complex assembly;GO:0031453 positive regulation of heterochromatin assembly	0	0	0	0	0	0	0	0	0	0	0	1	0	0	0	0	0	0	0	0
Atg4b	316640	symbol	R. norvegicus	316640	R. norvegicus	Atg4b	autophagy related 4B, cysteine peptidase	GO:0051697 protein delipidation;GO:0000045 autophagosome assembly;GO:1905037 autophagosome organization	0	0	0	0	0	0	0	0	0	0	0	0	0	0	0	0	0	0	0	0
Atp1a3	24213	symbol	R. norvegicus	24213	R. norvegicus	Atp1a3	ATPase Na+/K+ transporting subunit alpha 3	GO:0086036 regulation of cardiac muscle cell membrane potential;GO:1990535 neuron projection maintenance;GO:0010248 establishment or maintenance of transmembrane electrochemical gradient	0	1	1	1	0	0	0	1	0	0	1	0	0	1	0	0	0	1	0	0
Atp1b1	25650	symbol	R. norvegicus	25650	R. norvegicus	Atp1b1	ATPase Na+/K+ transporting subunit beta 1	GO:1903281 positive regulation of calcium:sodium antiporter activity;GO:1903279 regulation of calcium:sodium antiporter activity;GO:1903408 positive regulation of P-type sodium:potassium-exchanging transporter activity	0	0	1	0	0	0	0	0	0	0	0	0	0	1	0	0	0	1	1	0
Atp1b2	24214	symbol	R. norvegicus	24214	R. norvegicus	Atp1b2	ATPase Na+/K+ transporting subunit beta 2	GO:0021944 neuronal-glial interaction involved in hindbrain glial-mediated radial cell migration;GO:1903278 positive regulation of sodium ion export across plasma membrane;GO:0021678 third ventricle development	1	0	1	1	0	0	0	0	0	0	1	0	0	1	1	0	0	1	0	0
Atp2a2	29693	symbol	R. norvegicus	29693	R. norvegicus	Atp2a2	ATPase sarcoplasmic/endoplasmic reticulum Ca2+ transporting 2	GO:1903515 calcium ion transport from cytosol to endoplasmic reticulum;GO:0032470 positive regulation of endoplasmic reticulum calcium ion concentration;GO:0046967 cytosol to endoplasmic reticulum transport	0	0	1	0	1	0	1	0	0	0	0	0	0	0	0	0	0	1	0	0
Atp6ap1	83615	symbol	R. norvegicus	83615	R. norvegicus	Atp6ap1	ATPase H+ transporting accessory protein 1	GO:2001206 positive regulation of osteoclast development;GO:0070070 proton-transporting V-type ATPase complex assembly;GO:2001204 regulation of osteoclast development	1	0	0	0	0	1	1	0	0	0	0	0	0	0	0	0	0	0	0	0
Atp6ap2	302526	symbol	R. norvegicus	302526	R. norvegicus	Atp6ap2	ATPase H+ transporting accessory protein 2	GO:0002003 angiotensin maturation;GO:0002002 regulation of angiotensin levels in blood;GO:0048069 eye pigmentation	0	0	1	0	0	0	0	0	0	0	0	0	0	0	0	0	0	0	0	0
Atp6v1b2	117596	symbol	R. norvegicus	117596	R. norvegicus	Atp6v1b2	ATPase H+ transporting V1 subunit B2	GO:0007035 vacuolar acidification;GO:0051452 intracellular pH reduction;GO:0045851 pH reduction	0	0	0	0	0	0	0	0	0	0	0	0	0	0	0	0	0	0	0	0
Atrnl1	307992	symbol	R. norvegicus	307992	R. norvegicus	Atrnl1	attractin like 1	GO:0034446 substrate adhesion-dependent cell spreading;GO:0031589 cell-substrate adhesion;GO:0000904 cell morphogenesis involved in differentiation	0	0	0	0	0	0	0	0	0	0	0	0	0	0	0	0	0	0	0	0
Atrx	246284	symbol	R. norvegicus	246284	R. norvegicus	Atrx	ATRX, chromatin remodeler	GO:0035128 post-embryonic forelimb morphogenesis;GO:0097393 telomeric repeat-containing RNA transcription;GO:0097394 telomeric repeat-containing RNA transcription by RNA polymerase II	0	0	0	0	0	0	0	0	0	0	1	0	0	0	0	0	0	0	0	1
Atxn1	25049	symbol	R. norvegicus	25049	R. norvegicus	Atxn1	ataxin 1	GO:0043569 negative regulation of insulin-like growth factor receptor signaling pathway;GO:0060252 positive regulation of glial cell proliferation;GO:0043567 regulation of insulin-like growth factor receptor signaling pathway	1	0	1	1	0	0	0	0	1	0	0	0	0	0	0	0	0	0	0	0
B3galt4	171079	symbol	R. norvegicus	171079	R. norvegicus	B3galt4	Beta-1,3-galactosyltransferase 4	GO:0001574 ganglioside biosynthetic process;GO:0001573 ganglioside metabolic process;GO:0006688 glycosphingolipid biosynthetic process	0	0	0	0	0	0	0	0	0	0	0	0	0	0	0	0	0	0	0	0
B9d2	308443	symbol	R. norvegicus	308443	R. norvegicus	B9d2	B9 domain containing 2	GO:0060271 cilium assembly;GO:0044782 cilium organization;GO:0120031 plasma membrane bounded cell projection assembly	0	0	0	0	0	1	0	0	0	0	0	0	0	0	0	0	0	0	0	0
Bahcc1	360674	symbol	R. norvegicus	360674	R. norvegicus	Bahcc1	BAH domain and coiled-coil containing 1		0	0	0	0	0	0	0	0	0	0	0	0	0	0	0	0	0	0	0	0
Bbx	303970	symbol	R. norvegicus	303970	R. norvegicus	Bbx	BBX high mobility group box domain containing	GO:0060348 bone development;GO:0001501 skeletal system development;GO:0006357 regulation of transcription by RNA polymerase II	0	0	0	0	0	0	0	0	0	0	0	0	0	0	0	0	0	0	0	0
Bcar1	25414	symbol	R. norvegicus	25414	R. norvegicus	Bcar1	BCAR1 scaffold protein, Cas family member	GO:1990859 cellular response to endothelin;GO:1990839 response to endothelin;GO:0090527 actin filament reorganization	1	0	0	0	0	0	0	0	0	0	0	0	0	0	0	0	0	1	0	0
Bcor	317346	symbol	R. norvegicus	317346	R. norvegicus	Bcor	BCL6 co-repressor	GO:0000415 negative regulation of histone H3-K36 methylation;GO:0070171 negative regulation of tooth mineralization;GO:0065001 specification of axis polarity	0	0	0	0	0	0	0	0	0	0	0	0	0	0	0	0	0	0	0	0
Bdh1	117099	symbol	R. norvegicus	117099	R. norvegicus	Bdh1	3-hydroxybutyrate dehydrogenase 1	GO:0060416 response to growth hormone;GO:0051412 response to corticosterone;GO:0060612 adipose tissue development	0	0	0	0	0	0	0	0	0	0	0	0	0	0	0	0	0	0	0	0
Bdp1	294687	symbol	R. norvegicus	294687	R. norvegicus	Bdp1	B double prime 1, subunit of RNA polymerase III transcription initiation factor IIIB	GO:0070898 RNA polymerase III preinitiation complex assembly;GO:0006384 transcription initiation from RNA polymerase III promoter;GO:0070897 transcription preinitiation complex assembly	0	0	0	0	0	0	0	0	0	0	0	0	0	0	0	0	0	0	0	0
Begain	79146	symbol	R. norvegicus	79146	R. norvegicus	Begain	brain-enriched guanylate kinase-associated	GO:0098817 evoked excitatory postsynaptic potential;GO:0098962 regulation of postsynaptic neurotransmitter receptor activity;GO:0099601 regulation of neurotransmitter receptor activity	0	0	1	0	0	0	0	0	0	0	0	0	0	0	0	0	0	0	0	0
Bend3	683923	symbol	R. norvegicus	683923	R. norvegicus	Bend3	BEN domain containing 3	GO:0034773 histone H4-K20 trimethylation;GO:0000183 rDNA heterochromatin assembly;GO:1990700 nucleolar chromatin organization	0	0	0	0	0	0	0	0	0	0	0	1	0	0	0	0	0	0	0	0
Bicd1	362466	symbol	R. norvegicus	362466	R. norvegicus	Bicd1	BICD cargo adaptor 1	GO:1900276 regulation of proteinase activated receptor activity;GO:1900737 negative regulation of phospholipase C-activating G protein-coupled receptor signaling pathway;GO:1900275 negative regulation of phospholipase C activity	0	0	0	0	0	0	1	0	0	0	0	0	1	0	0	0	0	0	0	1
Bid	64625	symbol	R. norvegicus	64625	R. norvegicus	Bid	BH3 interacting domain death agonist	GO:0034263 positive regulation of autophagy in response to ER overload;GO:2000271 positive regulation of fibroblast apoptotic process;GO:0006983 ER overload response	0	0	1	0	0	0	0	0	1	0	0	0	0	0	0	0	0	1	1	0
Birc6	313876	symbol	R. norvegicus	313876	R. norvegicus	Birc6	baculoviral IAP repeat-containing 6	GO:0060712 spongiotrophoblast layer development;GO:0060711 labyrinthine layer development;GO:0032465 regulation of cytokinesis	0	0	0	0	0	0	0	0	0	0	0	0	0	0	0	0	0	0	0	0
Bod1l1	207118	symbol	R. norvegicus	207118	R. norvegicus	Bod1l1	biorientation of chromosomes in cell division 1-like 1	GO:0032515 negative regulation of phosphoprotein phosphatase activity;GO:0035308 negative regulation of protein dephosphorylation;GO:0010923 negative regulation of phosphatase activity	0	0	0	0	0	0	0	0	0	0	0	0	0	0	0	0	0	0	0	0
Borcs5	362452	symbol	R. norvegicus	362452	R. norvegicus	Borcs5	BLOC-1 related complex subunit 5	GO:1902805 positive regulation of synaptic vesicle transport;GO:1903744 positive regulation of anterograde synaptic vesicle transport;GO:1903742 regulation of anterograde synaptic vesicle transport	0	0	0	0	0	0	1	0	0	0	0	0	1	0	0	0	0	0	0	1
Brf1	299347	symbol	R. norvegicus	299347	R. norvegicus	Brf1	BRF1, RNA polymerase III transcription initiation factor subunit	GO:0045945 positive regulation of transcription by RNA polymerase III;GO:0006359 regulation of transcription by RNA polymerase III;GO:0070897 transcription preinitiation complex assembly	0	0	0	0	0	0	0	0	0	0	0	0	0	0	0	0	0	0	0	0
Brinp1	140610	symbol	R. norvegicus	140610	R. norvegicus	Brinp1	BMP/retinoic acid inducible neural specific 1	GO:0007614 short-term memory;GO:0042711 maternal behavior;GO:0060746 parental behavior	1	0	0	1	0	0	0	0	0	0	0	0	0	0	0	0	0	0	0	0
Brinp3	286901	symbol	R. norvegicus	286901	R. norvegicus	Brinp3	BMP/retinoic acid inducible neural specific 3	GO:0071300 cellular response to retinoic acid;GO:0045666 positive regulation of neuron differentiation;GO:0032526 response to retinoic acid	0	0	0	0	0	0	0	0	0	0	0	0	0	0	0	0	0	0	0	0
Brk1	679934	symbol	R. norvegicus	679934	R. norvegicus	Brk1	BRICK1 subunit of SCAR/WAVE actin nucleating complex	GO:2000601 positive regulation of Arp2/3 complex-mediated actin nucleation;GO:0051127 positive regulation of actin nucleation;GO:0034315 regulation of Arp2/3 complex-mediated actin nucleation	1	0	0	0	0	1	0	0	0	0	0	0	0	0	0	0	0	0	0	0
Bsn	29138	symbol	R. norvegicus	29138	R. norvegicus	Bsn	bassoon (presynaptic cytomatrix protein)	GO:0098928 presynaptic signal transduction;GO:0099526 presynapse to nucleus signaling pathway;GO:1904071 presynaptic active zone assembly	0	1	0	0	0	0	1	0	0	0	0	0	0	0	0	0	0	0	0	0
Btbd10	308890	symbol	R. norvegicus	308890	R. norvegicus	Btbd10	BTB domain containing 10	GO:0044342 type B pancreatic cell proliferation;GO:1901215 negative regulation of neuron death;GO:1901214 regulation of neuron death	0	0	0	0	0	0	0	0	0	0	0	0	0	0	0	0	0	0	0	0
Btbd3	311462	symbol	R. norvegicus	311462	R. norvegicus	Btbd3	BTB domain containing 3	GO:0021987 cerebral cortex development;GO:0048813 dendrite morphogenesis;GO:0021543 pallium development	1	0	0	0	0	0	0	0	0	0	1	0	0	0	0	0	0	0	0	0
Btbd7	362772	symbol	R. norvegicus	362772	R. norvegicus	Btbd7	BTB domain containing 7	GO:0060693 regulation of branching involved in salivary gland morphogenesis;GO:0060445 branching involved in salivary gland morphogenesis;GO:0007435 salivary gland morphogenesis	0	0	0	0	0	0	0	0	0	0	0	0	0	0	0	0	0	0	0	0
Btg1	29618	symbol	R. norvegicus	29618	R. norvegicus	Btg1	BTG anti-proliferation factor 1	GO:2000271 positive regulation of fibroblast apoptotic process;GO:0045603 positive regulation of endothelial cell differentiation;GO:2000269 regulation of fibroblast apoptotic process	0	0	0	0	0	0	0	0	0	0	0	0	0	0	0	0	0	0	0	0
Btg2	29619	symbol	R. norvegicus	29619	R. norvegicus	Btg2	BTG anti-proliferation factor 2	GO:0060213 positive regulation of nuclear-transcribed mRNA poly(A) tail shortening;GO:0060211 regulation of nuclear-transcribed mRNA poly(A) tail shortening;GO:0021542 dentate gyrus development	0	0	0	1	0	0	0	0	0	0	1	0	0	0	0	0	0	0	0	0
Bub3	361662	symbol	R. norvegicus	361662	R. norvegicus	Bub3	BUB3 mitotic checkpoint protein	GO:0034501 protein localization to kinetochore;GO:1903083 protein localization to condensed chromosome;GO:0071459 protein localization to chromosome, centromeric region	0	0	0	0	0	0	0	0	0	0	0	0	0	0	0	0	0	0	0	0
C1d	289810	symbol	R. norvegicus	289810	R. norvegicus	C1d	C1D nuclear receptor corepressor	GO:0000460 maturation of 5.8S rRNA;GO:0006364 rRNA processing;GO:0016072 rRNA metabolic process	0	0	0	0	0	0	0	0	0	0	0	0	0	0	0	0	1	0	0	0
C8g	296545	symbol	R. norvegicus	296545	R. norvegicus	C8g	complement C8 gamma chain	GO:0006956 complement activation;GO:0006959 humoral immune response;GO:0002253 activation of immune response	0	0	0	0	0	0	0	0	0	0	0	0	0	0	0	0	0	0	0	0
Cacna1e	54234	symbol	R. norvegicus	54234	R. norvegicus	Cacna1e	calcium voltage-gated channel subunit alpha1 E	GO:0090273 regulation of somatostatin secretion;GO:0070253 somatostatin secretion;GO:0099509 regulation of presynaptic cytosolic calcium ion concentration	0	0	0	1	1	0	1	0	0	0	0	0	0	1	0	0	0	0	0	0
Cadps	26989	symbol	R. norvegicus	26989	R. norvegicus	Cadps	calcium dependent secretion activator	GO:0099011 neuronal dense core vesicle exocytosis;GO:0099525 presynaptic dense core vesicle exocytosis;GO:1990504 dense core granule exocytosis	0	0	0	0	0	0	0	0	0	0	0	0	0	0	0	0	0	0	0	0
Calb1	83839	symbol	R. norvegicus	83839	R. norvegicus	Calb1	calbindin 1	GO:0072027 connecting tubule development;GO:0072286 metanephric connecting tubule development;GO:0035502 metanephric part of ureteric bud development	0	0	1	1	0	0	0	0	0	1	0	0	0	0	0	0	0	0	0	0
Calr	64202	symbol	R. norvegicus	64202	R. norvegicus	Calr	calreticulin	GO:0002502 peptide antigen assembly with MHC class I protein complex;GO:0002397 MHC class I protein complex assembly;GO:1901164 negative regulation of trophoblast cell migration	1	0	0	0	0	0	0	0	1	0	0	0	0	0	0	0	0	0	0	0
Capn10	63834	symbol	R. norvegicus	63834	R. norvegicus	Capn10	calpain 10	GO:2000676 positive regulation of type B pancreatic cell apoptotic process;GO:2000674 regulation of type B pancreatic cell apoptotic process;GO:0097050 type B pancreatic cell apoptotic process	0	0	0	0	0	0	0	0	0	0	0	0	1	1	0	0	0	0	0	0
Card10	315120	symbol	R. norvegicus	315120	R. norvegicus	Card10	caspase recruitment domain family, member 10	GO:0007250 activation of NF-kappaB-inducing kinase activity;GO:0090051 negative regulation of cell migration involved in sprouting angiogenesis;GO:0043537 negative regulation of blood vessel endothelial cell migration	0	0	0	0	0	0	0	0	1	0	0	0	1	0	0	0	0	0	0	0
Carmil1	306941	symbol	R. norvegicus	306941	R. norvegicus	Carmil1	capping protein regulator and myosin 1 linker 1	GO:0051638 barbed-end actin filament uncapping;GO:0051695 actin filament uncapping;GO:2000813 negative regulation of barbed-end actin filament capping	1	0	0	0	0	0	0	0	0	0	0	0	0	0	0	0	0	0	0	0
Caskin1	140722	symbol	R. norvegicus	140722	R. norvegicus	Caskin1	CASK interacting protein 1	GO:0007165 signal transduction;GO:0023052 signaling;GO:0007154 cell communication	0	0	0	0	0	0	0	0	0	0	0	0	0	0	0	0	0	0	0	0
Casr	24247	symbol	R. norvegicus	24247	R. norvegicus	Casr	calcium-sensing receptor	GO:0060613 fat pad development;GO:0005513 detection of calcium ion;GO:0032782 bile acid secretion	0	0	0	0	0	0	0	0	0	0	0	0	0	1	0	0	0	0	0	0
Cbr4	359725	symbol	R. norvegicus	359725	R. norvegicus	Cbr4	carbonyl reductase 4	GO:0030638 polyketide metabolic process;GO:0044597 daunorubicin metabolic process;GO:0044598 doxorubicin metabolic process	0	0	0	0	0	0	0	0	0	0	0	0	0	0	0	0	0	0	0	0
Cbx6	315136	symbol	R. norvegicus	315136	R. norvegicus	Cbx6	chromobox 6	GO:0000122 negative regulation of transcription by RNA polymerase II;GO:0045892 negative regulation of transcription, DNA-templated;GO:1903507 negative regulation of nucleic acid-templated transcription	0	0	0	0	0	0	0	0	0	0	0	0	0	0	0	0	0	0	0	0
Ccar1	361849	symbol	R. norvegicus	361849	R. norvegicus	Ccar1	cell division cycle and apoptosis regulator 1	GO:0051301 cell division;GO:0030335 positive regulation of cell migration;GO:0043065 positive regulation of apoptotic process	0	0	0	0	0	0	0	0	0	0	0	0	0	0	0	0	1	0	0	0
Ccdc114	308594	gene_synonym	R. norvegicus	308594	R. norvegicus	Odad1	outer dynein arm docking complex subunit 1	GO:0036158 outer dynein arm assembly;GO:0070286 axonemal dynein complex assembly;GO:0035082 axoneme assembly	0	0	0	0	0	0	1	0	0	0	0	0	0	0	0	0	0	0	0	1
Ccdc14	288054	symbol	R. norvegicus	288054	R. norvegicus	Ccdc14	coiled-coil domain containing 14	GO:0071539 protein localization to centrosome;GO:1905508 protein localization to microtubule organizing center;GO:0021762 substantia nigra development	0	0	0	0	0	0	0	0	0	0	0	0	0	0	0	0	0	0	0	0
Ccdc163	298442	symbol	R. norvegicus	298442	R. norvegicus	Ccdc163	coiled-coil domain containing 163		0	0	0	0	0	0	0	0	0	0	0	0	0	0	0	0	0	0	0	0
Ccdc77	312677	symbol	R. norvegicus	312677	R. norvegicus	Ccdc77	coiled-coil domain containing 77		0	0	0	0	0	0	0	0	0	0	0	0	0	0	0	0	0	0	0	0
Ccdc82	300359	symbol	R. norvegicus	300359	R. norvegicus	Ccdc82	coiled-coil domain containing 82		0	0	0	0	0	0	0	0	0	0	0	0	0	0	0	0	0	0	0	0
Ccna1	295052	symbol	R. norvegicus	295052	R. norvegicus	Ccna1	cyclin A1	GO:0000079 regulation of cyclin-dependent protein serine/threonine kinase activity;GO:1904029 regulation of cyclin-dependent protein kinase activity;GO:0071900 regulation of protein serine/threonine kinase activity	0	0	0	0	0	0	0	0	0	0	0	0	0	0	0	0	0	1	0	0
Ccnd1	58919	symbol	R. norvegicus	58919	R. norvegicus	Ccnd1	cyclin D1	GO:0000320 re-entry into mitotic cell cycle;GO:0033601 positive regulation of mammary gland epithelial cell proliferation;GO:0070141 response to UV-A	0	0	1	0	0	0	0	0	0	0	0	0	0	0	0	0	0	1	0	0
Ccnjl	303059	symbol	R. norvegicus	303059	R. norvegicus	Ccnjl	cyclin J-like	GO:0000079 regulation of cyclin-dependent protein serine/threonine kinase activity;GO:1904029 regulation of cyclin-dependent protein kinase activity;GO:0071900 regulation of protein serine/threonine kinase activity	0	0	0	0	0	0	0	0	0	0	0	0	0	0	0	0	0	0	0	0
Cd276	315716	symbol	R. norvegicus	315716	R. norvegicus	Cd276	Cd276 molecule	GO:0032703 negative regulation of interleukin-2 production;GO:0032743 positive regulation of interleukin-2 production;GO:0032689 negative regulation of interferon-gamma production	0	0	0	0	0	0	0	0	0	0	0	0	0	0	0	0	0	0	0	0
Cd93	84398	symbol	R. norvegicus	84398	R. norvegicus	Cd93	CD93 molecule	GO:0098609 cell-cell adhesion;GO:0007155 cell adhesion;GO:0022610 biological adhesion	0	0	0	0	0	0	0	0	0	0	0	0	0	0	0	0	0	0	0	0
Cdc42bpa	114116	symbol	R. norvegicus	114116	R. norvegicus	Cdc42bpa	CDC42 binding protein kinase alpha	GO:0007097 nuclear migration;GO:0051647 nucleus localization;GO:0031532 actin cytoskeleton reorganization	0	0	0	0	0	1	1	0	0	0	0	0	0	0	0	0	0	0	0	1
Cdca3	297594	symbol	R. norvegicus	297594	R. norvegicus	Cdca3	cell division cycle associated 3	GO:0051301 cell division;GO:0016567 protein ubiquitination;GO:0032446 protein modification by small protein conjugation	0	0	0	0	0	0	0	0	0	0	0	0	0	0	0	0	0	0	0	0
Cdh20	363948	symbol	R. norvegicus	363948	R. norvegicus	Cdh20	cadherin 20	GO:0016339 calcium-dependent cell-cell adhesion via plasma membrane cell adhesion molecules;GO:0034332 adherens junction organization;GO:0007156 homophilic cell adhesion via plasma membrane adhesion molecules	0	1	0	0	0	0	0	0	0	0	0	0	0	0	0	0	0	0	0	0
Cdk2ap1	360804	symbol	R. norvegicus	360804	R. norvegicus	Cdk2ap1	cyclin-dependent kinase 2 associated protein 1	GO:0060325 face morphogenesis;GO:0060323 head morphogenesis;GO:0060324 face development	0	0	0	0	0	0	0	0	0	0	0	0	0	0	0	0	0	0	0	0
Cdk5rap2	286919	symbol	R. norvegicus	286919	R. norvegicus	Cdk5rap2	CDK5 regulatory subunit associated protein 2	GO:0046600 negative regulation of centriole replication;GO:0010826 negative regulation of centrosome duplication;GO:0046606 negative regulation of centrosome cycle	0	0	0	0	0	0	1	0	0	0	0	0	0	0	0	1	0	0	0	1
Cdo1	81718	symbol	R. norvegicus	81718	R. norvegicus	Cdo1	cysteine dioxygenase type 1	GO:0042412 taurine biosynthetic process;GO:0046305 alkanesulfonate biosynthetic process;GO:0009093 cysteine catabolic process	0	0	0	0	0	0	0	0	0	0	0	0	0	0	0	0	0	0	0	0
Celf2	29428	symbol	R. norvegicus	29428	R. norvegicus	Celf2	CUGBP, Elav-like family member 2	GO:0006376 mRNA splice site selection;GO:0000245 spliceosomal complex assembly;GO:0000381 regulation of alternative mRNA splicing, via spliceosome	0	0	0	0	0	0	0	0	0	0	0	1	0	0	0	0	1	0	0	0
Celsr2	83465	symbol	R. norvegicus	83465	R. norvegicus	Celsr2	cadherin, EGF LAG seven-pass G-type receptor 2	GO:0033326 cerebrospinal fluid secretion;GO:0021999 neural plate anterior/posterior regionalization;GO:0060897 neural plate regionalization	1	0	1	0	0	0	1	0	0	0	0	0	0	0	0	0	0	0	0	0
Cenpb	362217	symbol	R. norvegicus	362217	R. norvegicus	Cenpb	centromere protein B		0	0	0	0	0	0	0	0	0	0	0	0	0	0	0	0	0	0	0	0
Cep295nl	498028	symbol	R. norvegicus	498028	R. norvegicus	Cep295nl	CEP295 N-terminal like	GO:0046599 regulation of centriole replication;GO:0007099 centriole replication;GO:0098534 centriole assembly	0	0	0	0	0	0	0	0	0	0	0	0	0	0	0	0	0	0	0	1
Cep350	246304	symbol	R. norvegicus	246304	R. norvegicus	Cep350	centrosomal protein 350	GO:0034453 microtubule anchoring;GO:0071539 protein localization to centrosome;GO:1905508 protein localization to microtubule organizing center	0	0	0	0	0	0	0	0	0	0	0	0	0	0	0	0	0	0	0	1
Cfap36	289859	symbol	R. norvegicus	289859	R. norvegicus	Cfap36	cilia and flagella associated protein 36		0	0	0	0	0	0	0	0	0	0	0	0	0	0	0	0	0	0	0	0
Cfap53	364899	symbol	R. norvegicus	364899	R. norvegicus	Cfap53	cilia and flagella associated protein 53	GO:0120229 protein localization to motile cilium;GO:0060287 epithelial cilium movement involved in determination of left/right asymmetry;GO:0090660 cerebrospinal fluid circulation	0	0	0	0	0	0	1	0	0	0	0	0	0	0	0	0	0	0	0	0
Cfap99	305453	symbol	R. norvegicus	305453	R. norvegicus	Cfap99	cilia and flagella associated protein 99		0	0	0	0	0	0	0	0	0	0	0	0	0	0	0	0	0	0	0	0
Chchd7	684258	symbol	R. norvegicus	684258	R. norvegicus	Chchd7	coiled-coil-helix-coiled-coil-helix domain containing 7		0	0	0	0	0	0	0	0	0	0	0	0	0	0	0	0	0	0	0	0
Chd4	117535	symbol	R. norvegicus	117535	R. norvegicus	Chd4	chromodomain helicase DNA binding protein 4	GO:0072553 terminal button organization;GO:0099172 presynapse organization;GO:0032508 DNA duplex unwinding	0	1	0	0	0	0	0	0	0	0	0	0	0	0	0	0	0	0	0	0
Chd7	312974	symbol	R. norvegicus	312974	R. norvegicus	Chd7	chromodomain helicase DNA binding protein 7	GO:0003226 right ventricular compact myocardium morphogenesis;GO:0003221 right ventricular cardiac muscle tissue morphogenesis;GO:0021553 olfactory nerve development	1	0	0	1	0	0	0	0	0	0	1	0	0	1	0	0	0	0	0	0
Chd9	307726	symbol	R. norvegicus	307726	R. norvegicus	Chd9	chromodomain helicase DNA binding protein 9	GO:0032508 DNA duplex unwinding;GO:0032392 DNA geometric change;GO:0071103 DNA conformation change	0	0	0	0	0	0	0	0	0	0	0	0	0	0	0	0	0	0	0	0
Chic1	363484	symbol	R. norvegicus	363484	R. norvegicus	Chic1	cysteine-rich hydrophobic domain 1		0	0	0	0	0	0	0	0	0	0	0	0	0	0	0	0	0	0	0	0
Chmp1a	365024	symbol	R. norvegicus	365024	R. norvegicus	Chmp1a	charged multivesicular body protein 1A	GO:0007076 mitotic chromosome condensation;GO:0061952 midbody abscission;GO:1901673 regulation of mitotic spindle assembly	0	0	0	0	0	0	1	0	0	0	0	1	0	0	0	0	0	0	0	1
Chmp4bl1	679886	symbol	R. norvegicus	679886	R. norvegicus	Chmp4bl1	chromatin modifying protein 4B-like 1	GO:0032511 late endosome to vacuole transport via multivesicular body sorting pathway;GO:0045324 late endosome to vacuole transport;GO:0032509 endosome transport via multivesicular body sorting pathway	0	1	0	0	0	0	0	0	0	0	0	0	0	0	0	0	0	0	0	0
Chn1	84030	symbol	R. norvegicus	84030	R. norvegicus	Chn1	chimerin 1	GO:0008045 motor neuron axon guidance;GO:0048013 ephrin receptor signaling pathway;GO:0050770 regulation of axonogenesis	1	0	0	0	0	1	0	0	0	0	0	0	0	0	0	0	0	0	0	0
Chodl	288289	symbol	R. norvegicus	288289	R. norvegicus	Chodl	chondrolectin	GO:0050772 positive regulation of axonogenesis;GO:0050770 regulation of axonogenesis;GO:0050769 positive regulation of neurogenesis	1	0	0	0	0	0	0	0	0	0	0	0	0	0	0	0	0	0	0	0
Chtf18	287146	symbol	R. norvegicus	287146	R. norvegicus	Chtf18	chromosome transmission fidelity factor 18	GO:1900262 regulation of DNA-directed DNA polymerase activity;GO:1900264 positive regulation of DNA-directed DNA polymerase activity;GO:0051985 negative regulation of chromosome segregation	0	0	0	0	0	0	0	0	0	0	0	0	0	0	0	0	0	0	0	0
Ciao2b	680987	symbol	R. norvegicus	680987	R. norvegicus	Ciao2b	cytosolic iron-sulfur assembly component 2B	GO:0106035 protein maturation by [4Fe-4S] cluster transfer;GO:0097428 protein maturation by iron-sulfur cluster transfer;GO:0016226 iron-sulfur cluster assembly	0	0	0	0	0	0	0	0	0	0	0	0	0	0	0	0	0	0	0	0
Cir1	362149	symbol	R. norvegicus	362149	R. norvegicus	Cir1	corepressor interacting with RBPJ, CIR1	GO:0008380 RNA splicing;GO:0006397 mRNA processing;GO:0001701 in utero embryonic development	0	0	0	0	0	0	0	0	0	0	0	1	0	0	0	0	1	0	0	0
Cit	83620	symbol	R. norvegicus	83620	R. norvegicus	Cit	citron rho-interacting serine/threonine kinase	GO:0050774 negative regulation of dendrite morphogenesis;GO:0035331 negative regulation of hippo signaling;GO:0035330 regulation of hippo signaling	1	0	0	0	0	1	0	0	0	0	0	0	0	0	0	0	0	0	0	0
Ckap4	362859	symbol	R. norvegicus	362859	R. norvegicus	Ckap4	cytoskeleton-associated protein 4		0	0	0	0	0	0	0	0	0	0	0	0	0	0	0	0	0	0	0	0
Clec16a	287044	symbol	R. norvegicus	287044	R. norvegicus	Clec16a	C-type lectin domain containing 16A	GO:1904766 negative regulation of macroautophagy by TORC1 signaling;GO:1901525 negative regulation of mitophagy;GO:1901097 negative regulation of autophagosome maturation	0	0	0	0	0	0	0	0	0	0	0	0	0	0	0	0	0	0	0	0
Clec3b	100912012	symbol	R. norvegicus	100912012	R. norvegicus	Clec3b	C-type lectin domain family 3, member B	GO:0010756 positive regulation of plasminogen activation;GO:0010755 regulation of plasminogen activation;GO:0031639 plasminogen activation	0	0	0	0	0	0	0	0	0	0	0	0	0	0	0	0	0	0	0	0
Clic1	406864	symbol	R. norvegicus	406864	R. norvegicus	Clic1	chloride intracellular channel 1	GO:0070527 platelet aggregation;GO:0045669 positive regulation of osteoblast differentiation;GO:0006749 glutathione metabolic process	0	0	1	0	0	0	0	0	0	0	0	0	0	1	0	0	0	0	0	0
Clic3	296566	symbol	R. norvegicus	296566	R. norvegicus	Clic3	chloride intracellular channel 3	GO:0006749 glutathione metabolic process;GO:0006821 chloride transport;GO:0015698 inorganic anion transport	0	0	0	0	0	0	0	0	0	0	0	0	0	1	0	0	0	0	0	0
Clic4	83718	symbol	R. norvegicus	83718	R. norvegicus	Clic4	chloride intracellular channel 4	GO:0061299 retina vasculature morphogenesis in camera-type eye;GO:0001886 endothelial cell morphogenesis;GO:0007035 vacuolar acidification	0	0	0	0	0	0	0	0	0	0	0	0	0	1	0	0	0	0	0	0
Clint1	360515	symbol	R. norvegicus	360515	R. norvegicus	Clint1	clathrin interactor 1	GO:0048268 clathrin coat assembly;GO:0006897 endocytosis;GO:0034622 cellular protein-containing complex assembly	0	0	0	0	0	0	0	0	0	0	0	0	0	0	0	0	0	0	0	0
Clpb	65041	symbol	R. norvegicus	65041	R. norvegicus	Clpb	caseinolytic mitochondrial matrix peptidase chaperone subunit B	GO:0140374 antiviral innate immune response;GO:0039529 RIG-I signaling pathway;GO:0039528 cytoplasmic pattern recognition receptor signaling pathway in response to virus	0	0	0	0	0	0	0	0	0	0	0	0	0	0	0	0	0	0	0	0
Cnksr2	59322	symbol	R. norvegicus	59322	R. norvegicus	Cnksr2	connector enhancer of kinase suppressor of Ras 2	GO:0099173 postsynapse organization;GO:0050808 synapse organization;GO:0034330 cell junction organization	0	1	0	0	0	0	0	0	0	0	0	0	0	0	0	0	0	0	0	0
Cnn3	54321	symbol	R. norvegicus	54321	R. norvegicus	Cnn3	calponin 3	GO:0032780 negative regulation of ATPase activity;GO:0043462 regulation of ATPase activity;GO:0031032 actomyosin structure organization	0	0	0	0	0	0	0	0	0	0	0	0	0	0	0	0	0	0	0	0
Cnot4	312227	symbol	R. norvegicus	312227	R. norvegicus	Cnot4	CCR4-NOT transcription complex, subunit 4	GO:0045652 regulation of megakaryocyte differentiation;GO:0030219 megakaryocyte differentiation;GO:0051865 protein autoubiquitination	0	0	0	0	0	0	0	0	0	0	0	0	0	0	0	0	1	0	0	0
Cntn1	117258	symbol	R. norvegicus	117258	R. norvegicus	Cntn1	contactin 1	GO:0010765 positive regulation of sodium ion transport;GO:0002028 regulation of sodium ion transport;GO:0021549 cerebellum development	1	0	0	0	0	0	0	0	0	0	0	1	0	1	1	0	0	0	0	0
Cntn5	114589	symbol	R. norvegicus	114589	R. norvegicus	Cntn5	contactin 5	GO:0099054 presynapse assembly;GO:0099172 presynapse organization;GO:0007416 synapse assembly	0	1	0	0	0	0	0	0	0	0	0	0	0	0	0	0	0	0	0	0
Col4a1	290905	symbol	R. norvegicus	290905	R. norvegicus	Col4a1	collagen type IV alpha 1 chain	GO:0061304 retinal blood vessel morphogenesis;GO:0061299 retina vasculature morphogenesis in camera-type eye;GO:0038063 collagen-activated tyrosine kinase receptor signaling pathway	0	1	0	0	0	0	0	0	0	0	0	0	0	0	0	0	0	1	0	0
Col4a2	306628	symbol	R. norvegicus	306628	R. norvegicus	Col4a2	collagen type IV alpha 2 chain	GO:0038063 collagen-activated tyrosine kinase receptor signaling pathway;GO:0038065 collagen-activated signaling pathway;GO:0035987 endodermal cell differentiation	0	0	0	0	0	0	0	0	0	0	0	0	0	0	0	0	0	1	0	0
Copg2	301742	symbol	R. norvegicus	301742	R. norvegicus	Copg2	COPI coat complex subunit gamma 2	GO:0006891 intra-Golgi vesicle-mediated transport;GO:0072384 organelle transport along microtubule;GO:0006888 endoplasmic reticulum to Golgi vesicle-mediated transport	0	0	0	0	0	0	1	0	0	0	0	0	0	0	0	0	0	0	0	0
Cops9	681389	symbol	R. norvegicus	681389	R. norvegicus	Cops9	COP9 signalosome subunit 9	GO:2000435 negative regulation of protein neddylation;GO:2000434 regulation of protein neddylation;GO:0045116 protein neddylation	0	0	0	0	0	0	0	0	0	0	0	0	0	0	0	0	0	0	0	0
Coq9	498909	symbol	R. norvegicus	498909	R. norvegicus	Coq9	coenzyme Q9	GO:0006744 ubiquinone biosynthetic process;GO:1901663 quinone biosynthetic process;GO:0006743 ubiquinone metabolic process	0	0	0	0	0	0	0	0	0	0	0	0	0	0	0	0	0	0	0	0
Cox6c	54322	symbol	R. norvegicus	54322	R. norvegicus	Cox6c	cytochrome c oxidase subunit 6C	GO:0006123 mitochondrial electron transport, cytochrome c to oxygen;GO:0019646 aerobic electron transport chain;GO:0042775 mitochondrial ATP synthesis coupled electron transport	0	0	0	0	0	0	0	0	0	0	0	0	0	0	0	0	0	0	0	0
Cox7b	303393	symbol	R. norvegicus	303393	R. norvegicus	Cox7b	cytochrome c oxidase subunit 7B	GO:0022900 electron transport chain;GO:0006119 oxidative phosphorylation;GO:1902600 proton transmembrane transport	0	0	0	0	0	0	0	0	0	0	0	0	0	0	0	0	0	0	0	0
Cpeb4	303010	symbol	R. norvegicus	303010	R. norvegicus	Cpeb4	cytoplasmic polyadenylation element binding protein 4	GO:2000766 negative regulation of cytoplasmic translation;GO:2000765 regulation of cytoplasmic translation;GO:0035235 ionotropic glutamate receptor signaling pathway	0	0	0	0	0	0	0	1	0	0	0	0	0	0	0	0	0	1	0	0
Cplane1	310137	symbol	R. norvegicus	310137	R. norvegicus	Cplane1	ciliogenesis and planar polarity effector 1	GO:1904491 protein localization to ciliary transition zone;GO:0001736 establishment of planar polarity;GO:0007164 establishment of tissue polarity	0	0	0	0	0	0	0	0	0	0	0	0	0	0	1	1	0	0	0	0
Cpne5	309650	symbol	R. norvegicus	309650	R. norvegicus	Cpne5	copine 5	GO:1903861 positive regulation of dendrite extension;GO:1903859 regulation of dendrite extension;GO:0097484 dendrite extension	1	0	0	0	0	0	0	0	0	0	0	0	0	0	0	0	0	0	0	0
Cpne7	361433	symbol	R. norvegicus	361433	R. norvegicus	Cpne7	copine 7	GO:0071277 cellular response to calcium ion;GO:0051592 response to calcium ion;GO:0071248 cellular response to metal ion	0	0	0	0	0	0	0	0	0	0	0	0	0	0	0	0	0	0	0	0
Cpt2	25413	symbol	R. norvegicus	25413	R. norvegicus	Cpt2	carnitine palmitoyltransferase 2	GO:0009437 carnitine metabolic process;GO:0006577 amino-acid betaine metabolic process;GO:0015909 long-chain fatty acid transport	0	0	0	0	0	0	0	0	0	0	0	0	0	0	0	0	0	0	0	0
Crabp2	29563	symbol	R. norvegicus	29563	R. norvegicus	Crabp2	cellular retinoic acid binding protein 2	GO:0002138 retinoic acid biosynthetic process;GO:0016102 diterpenoid biosynthetic process;GO:0048672 positive regulation of collateral sprouting	1	0	0	0	0	0	0	0	0	0	0	0	0	0	0	0	0	0	0	0
Creld2	362978	symbol	R. norvegicus	362978	R. norvegicus	Creld2	cysteine-rich with EGF-like domains 2		0	0	0	0	0	0	0	0	0	0	0	0	0	0	0	0	0	0	0	0
Crk	54245	symbol	R. norvegicus	54245	R. norvegicus	Crk	CRK proto-oncogene, adaptor protein	GO:1990859 cellular response to endothelin;GO:0035685 helper T cell diapedesis;GO:0061847 response to cholecystokinin	1	0	0	0	0	1	0	0	0	0	1	0	0	0	1	1	0	1	0	0
Crlf1	290655	symbol	R. norvegicus	290655	R. norvegicus	Crlf1	cytokine receptor-like factor 1	GO:2000672 negative regulation of motor neuron apoptotic process;GO:2000671 regulation of motor neuron apoptotic process;GO:0097049 motor neuron apoptotic process	0	0	0	0	0	0	0	0	0	0	0	0	0	0	0	0	0	0	0	0
Crnkl1	100910202	symbol	R. norvegicus	100910202	R. norvegicus	Crnkl1	crooked neck pre-mRNA splicing factor 1	GO:1990416 cellular response to brain-derived neurotrophic factor stimulus;GO:0000245 spliceosomal complex assembly;GO:1990090 cellular response to nerve growth factor stimulus	0	0	0	0	0	0	0	0	0	0	1	0	0	0	0	0	1	0	0	0
Cryl1	290277	symbol	R. norvegicus	290277	R. norvegicus	Cryl1	crystallin, lambda 1	GO:0006631 fatty acid metabolic process;GO:0032787 monocarboxylic acid metabolic process;GO:0019752 carboxylic acid metabolic process	0	0	0	0	0	0	0	0	0	0	0	0	0	0	0	0	0	0	0	0
Csmd2	313040	symbol	R. norvegicus	313040	R. norvegicus	Csmd2	CUB and Sushi multiple domains 2		0	0	0	0	0	0	0	0	0	0	0	0	0	0	0	0	0	0	0	0
Csnk1g2	65278	symbol	R. norvegicus	65278	R. norvegicus	Csnk1g2	casein kinase 1, gamma 2	GO:0090263 positive regulation of canonical Wnt signaling pathway;GO:0030177 positive regulation of Wnt signaling pathway;GO:0046777 protein autophosphorylation	0	0	1	0	0	0	0	0	0	0	0	0	0	0	0	0	0	0	0	0
Csrnp2	315308	symbol	R. norvegicus	315308	R. norvegicus	Csrnp2	cysteine and serine rich nuclear protein 2	GO:0045944 positive regulation of transcription by RNA polymerase II;GO:0045893 positive regulation of transcription, DNA-templated;GO:1903508 positive regulation of nucleic acid-templated transcription	0	0	0	0	0	0	0	0	0	0	0	0	0	0	0	0	0	0	0	0
Cstf2	683927	symbol	R. norvegicus	683927	R. norvegicus	Cstf2	cleavage stimulation factor subunit 2	GO:0098789 pre-mRNA cleavage required for polyadenylation;GO:0098787 mRNA cleavage involved in mRNA processing;GO:0006379 mRNA cleavage	0	0	0	0	0	0	0	0	0	0	0	0	0	0	0	0	1	0	0	0
Cux1	116639	symbol	R. norvegicus	116639	R. norvegicus	Cux1	cut-like homeobox 1	GO:0000301 retrograde transport, vesicle recycling within Golgi;GO:0006891 intra-Golgi vesicle-mediated transport;GO:0042491 inner ear auditory receptor cell differentiation	1	0	0	0	0	0	0	0	0	0	0	0	0	0	0	0	0	0	0	0
Cx3cr1	171056	symbol	R. norvegicus	171056	R. norvegicus	Cx3cr1	C-X3-C motif chemokine receptor 1	GO:0002881 negative regulation of chronic inflammatory response to non-antigenic stimulus;GO:0150089 multiple spine synapse organization;GO:0150090 multiple spine synapse organization, single dendrite	1	1	1	1	0	0	0	0	0	0	1	0	0	0	0	0	0	1	0	0
Cxcl16	497942	symbol	R. norvegicus	497942	R. norvegicus	Cxcl16	C-X-C motif chemokine ligand 16	GO:0010818 T cell chemotaxis;GO:0048247 lymphocyte chemotaxis;GO:0072678 T cell migration	0	0	0	0	0	0	0	0	0	0	0	0	0	0	0	0	0	1	0	0
Cyfip2	303073	symbol	R. norvegicus	303073	R. norvegicus	Cyfip2	cytoplasmic FMR1 interacting protein 2	GO:0051388 positive regulation of neurotrophin TRK receptor signaling pathway;GO:0097202 activation of cysteine-type endopeptidase activity;GO:0051386 regulation of neurotrophin TRK receptor signaling pathway	1	0	0	0	0	0	0	0	0	0	0	0	0	0	0	0	0	0	0	0
Cyth3	116693	symbol	R. norvegicus	116693	R. norvegicus	Cyth3	cytohesin 3	GO:0032012 regulation of ARF protein signal transduction;GO:0032011 ARF protein signal transduction;GO:0090162 establishment of epithelial cell polarity	0	0	0	0	0	1	0	0	0	0	0	0	0	0	0	1	0	1	0	0
Dbnl	83527	symbol	R. norvegicus	83527	R. norvegicus	Dbnl	drebrin-like	GO:0051014 actin filament severing;GO:0098974 postsynaptic actin cytoskeleton organization;GO:0099188 postsynaptic cytoskeleton organization	1	1	0	0	1	1	0	0	0	1	0	0	0	0	0	0	0	0	0	0
Dcaf12l1	313296	symbol	R. norvegicus	313296	R. norvegicus	Dcaf12l1	DDB1 and CUL4 associated factor 12-like 1	GO:0008150 biological_process	0	0	0	0	0	0	0	0	0	0	0	0	0	0	0	0	0	0	0	0
Dcc	25311	symbol	R. norvegicus	25311	R. norvegicus	Dcc	DCC netrin 1 receptor	GO:0021965 spinal cord ventral commissure morphogenesis;GO:0033563 dorsal/ventral axon guidance;GO:0033564 anterior/posterior axon guidance	1	0	1	0	0	0	0	0	0	0	0	0	0	0	0	0	0	1	0	0
Dchs1	308912	symbol	R. norvegicus	308912	R. norvegicus	Dchs1	dachsous cadherin-related 1	GO:0003192 mitral valve formation;GO:0003273 cell migration involved in endocardial cushion formation;GO:0072137 condensed mesenchymal cell proliferation	0	1	0	0	0	0	0	0	0	0	0	0	0	0	0	0	0	0	1	0
Dclk3	316023	symbol	R. norvegicus	316023	R. norvegicus	Dclk3	doublecortin-like kinase 3	GO:1900181 negative regulation of protein localization to nucleus;GO:1903828 negative regulation of cellular protein localization;GO:1900180 regulation of protein localization to nucleus	0	0	0	0	0	0	0	0	1	0	0	0	1	0	0	0	0	0	0	0
Ddx3x	317335	symbol	R. norvegicus	317335	R. norvegicus	Ddx3x	DEAD-box helicase 3, X-linked	GO:0034159 regulation of toll-like receptor 8 signaling pathway;GO:0034161 positive regulation of toll-like receptor 8 signaling pathway;GO:1902523 positive regulation of protein K63-linked ubiquitination	0	0	1	0	0	0	0	0	0	0	0	1	0	0	0	0	0	0	0	0
Ddx42	303607	symbol	R. norvegicus	303607	R. norvegicus	Ddx42	DEAD-box helicase 42	GO:0042981 regulation of apoptotic process;GO:0043067 regulation of programmed cell death;GO:0010941 regulation of cell death	0	0	0	0	0	0	0	0	0	0	0	0	0	0	0	0	1	0	0	0
Ddx49	290660	symbol	R. norvegicus	290660	R. norvegicus	Ddx49	DEAD-box helicase 49	GO:0044357 regulation of rRNA stability;GO:1902374 regulation of rRNA catabolic process;GO:0016075 rRNA catabolic process	0	0	0	0	0	0	0	0	0	0	0	0	0	0	0	0	0	0	0	0
Ddx5	287765	symbol	R. norvegicus	287765	R. norvegicus	Ddx5	DEAD-box helicase 5	GO:1903800 positive regulation of production of miRNAs involved in gene silencing by miRNA;GO:0043517 positive regulation of DNA damage response, signal transduction by p53 class mediator;GO:0009299 mRNA transcription	0	0	0	0	0	0	0	0	1	0	0	1	0	0	0	0	1	1	0	0
Ddx54	360815	symbol	R. norvegicus	360815	R. norvegicus	Ddx54	DEAD-box helicase 54	GO:0006364 rRNA processing;GO:0016072 rRNA metabolic process;GO:0042254 ribosome biogenesis	0	0	0	0	0	0	0	0	0	0	0	0	0	0	0	0	0	0	0	0
Dele1	307480	symbol	R. norvegicus	307480	R. norvegicus	Dele1	DAP3 binding cell death enhancer 1	GO:0140468 HRI-mediated signaling;GO:0140467 integrated stress response signaling;GO:0008625 extrinsic apoptotic signaling pathway via death domain receptors	0	0	0	0	0	0	0	0	0	0	0	0	0	0	0	0	0	0	0	0
Dennd4c	313340	symbol	R. norvegicus	313340	R. norvegicus	Dennd4c	DENN domain containing 4C	GO:0032869 cellular response to insulin stimulus;GO:0072659 protein localization to plasma membrane;GO:0032868 response to insulin	0	0	0	0	0	0	0	0	0	0	0	0	0	0	0	0	0	0	1	0
Dennd6a	306229	symbol	R. norvegicus	306229	R. norvegicus	Dennd6a	DENN domain containing 6A	GO:2000049 positive regulation of cell-cell adhesion mediated by cadherin;GO:2000047 regulation of cell-cell adhesion mediated by cadherin;GO:0044331 cell-cell adhesion mediated by cadherin	0	0	0	0	0	0	0	0	0	0	0	0	0	0	0	0	0	0	0	0
Depp1	500300	symbol	R. norvegicus	500300	R. norvegicus	Depp1	DEPP1, autophagy regulator	GO:0010506 regulation of autophagy;GO:0006914 autophagy;GO:0061919 process utilizing autophagic mechanism	0	0	0	0	0	0	0	0	0	0	0	0	0	0	0	0	0	0	0	0
Dgke	497978	symbol	R. norvegicus	497978	R. norvegicus	Dgke	diacylglycerol kinase epsilon	GO:0046834 lipid phosphorylation;GO:0006654 phosphatidic acid biosynthetic process;GO:0046339 diacylglycerol metabolic process	0	0	1	0	0	0	0	0	0	0	0	0	0	0	0	0	0	1	0	0
Dgkk	367745	symbol	R. norvegicus	367745	R. norvegicus	Dgkk	diacylglycerol kinase kappa	GO:0046834 lipid phosphorylation;GO:0046339 diacylglycerol metabolic process;GO:0007205 protein kinase C-activating G protein-coupled receptor signaling pathway	0	0	0	0	0	0	0	0	0	0	0	0	0	0	0	0	0	1	0	0
Dhodh	65156	symbol	R. norvegicus	65156	R. norvegicus	Dhodh	dihydroorotate dehydrogenase (quinone)	GO:0044205 'de novo' UMP biosynthetic process;GO:0006225 UDP biosynthetic process;GO:0009194 pyrimidine ribonucleoside diphosphate biosynthetic process	0	0	0	0	0	0	0	0	0	0	0	0	0	0	0	0	0	0	0	0
Dicer1	299284	symbol	R. norvegicus	299284	R. norvegicus	Dicer1	dicer 1 ribonuclease III	GO:0033168 conversion of ds siRNA to ss siRNA involved in RNA interference;GO:0036404 conversion of ds siRNA to ss siRNA;GO:0010070 zygote asymmetric cell division	1	0	0	0	0	0	0	0	0	0	1	1	0	0	0	0	1	0	0	1
Dimt1	294718	symbol	R. norvegicus	294718	R. norvegicus	Dimt1	DIM1 rRNA methyltransferase and ribosome maturation factor	GO:2000234 positive regulation of rRNA processing;GO:2000232 regulation of rRNA processing;GO:0031167 rRNA methylation	0	0	0	0	0	0	0	0	0	0	0	0	0	0	0	0	0	0	0	0
Dip2a	690211	symbol	R. norvegicus	690211	R. norvegicus	Dip2a	disco-interacting protein 2 homolog A	GO:0006085 acetyl-CoA biosynthetic process;GO:0035384 thioester biosynthetic process;GO:0071616 acyl-CoA biosynthetic process	1	1	0	0	0	0	0	0	0	0	0	0	0	0	0	0	0	0	0	0
Disp2	311324	symbol	R. norvegicus	311324	R. norvegicus	Disp2	dispatched RND transporter family member 2		0	0	0	0	0	0	0	0	0	0	0	0	0	0	0	0	0	0	0	0
Dlg2	64053	symbol	R. norvegicus	64053	R. norvegicus	Dlg2	discs large MAGUK scaffold protein 2	GO:0099642 retrograde axonal protein transport;GO:0099641 anterograde axonal protein transport;GO:1905383 protein localization to presynapse	0	1	0	0	0	0	1	0	0	0	0	0	0	0	0	1	0	0	1	0
Dlg3	58948	symbol	R. norvegicus	58948	R. norvegicus	Dlg3	discs large MAGUK scaffold protein 3	GO:0099562 maintenance of postsynaptic density structure;GO:0098880 maintenance of postsynaptic specialization structure;GO:0099558 maintenance of synapse structure	0	1	0	0	1	0	0	1	0	1	0	0	0	0	0	1	0	0	1	0
Dmxl2	315676	symbol	R. norvegicus	315676	R. norvegicus	Dmxl2	Dmx-like 2	GO:0007035 vacuolar acidification;GO:0051452 intracellular pH reduction;GO:0045851 pH reduction	0	0	0	0	0	0	0	0	0	0	0	0	0	0	0	0	0	0	0	0
Dnah9	117251	symbol	R. norvegicus	117251	R. norvegicus	Dnah9	dynein, axonemal, heavy chain 9	GO:0120197 mucociliary clearance;GO:0090660 cerebrospinal fluid circulation;GO:0003351 epithelial cilium movement involved in extracellular fluid movement	0	0	0	0	0	0	1	0	0	0	0	0	0	0	0	0	0	0	0	0
Dnaja4	300721	symbol	R. norvegicus	300721	R. norvegicus	Dnaja4	DnaJ heat shock protein family (Hsp40) member A4	GO:0090084 negative regulation of inclusion body assembly;GO:0042026 protein refolding;GO:0090083 regulation of inclusion body assembly	0	0	0	0	0	0	0	0	0	0	0	0	0	0	0	0	0	0	0	0
Dnajb11	360734	symbol	R. norvegicus	360734	R. norvegicus	Dnajb11	DnaJ heat shock protein family (Hsp40) member B11	GO:0032781 positive regulation of ATPase activity;GO:0016556 mRNA modification;GO:0043462 regulation of ATPase activity	1	0	0	0	0	0	0	0	0	0	0	0	0	0	0	0	0	0	0	0
Dnajb9	24908	symbol	R. norvegicus	24908	R. norvegicus	Dnajb9	DnaJ heat shock protein family (Hsp40) member B9	GO:1903895 negative regulation of IRE1-mediated unfolded protein response;GO:1903894 regulation of IRE1-mediated unfolded protein response;GO:1900102 negative regulation of endoplasmic reticulum unfolded protein response	0	0	0	0	0	0	0	0	0	0	0	0	0	0	0	0	0	0	0	0
Dnajc17	311329	symbol	R. norvegicus	311329	R. norvegicus	Dnajc17	DnaJ heat shock protein family (Hsp40) member C17	GO:1901998 toxin transport;GO:0000122 negative regulation of transcription by RNA polymerase II;GO:0045892 negative regulation of transcription, DNA-templated	0	0	0	0	0	0	0	0	0	0	0	0	0	0	0	0	0	0	0	0
Dnajc25	362526	symbol	R. norvegicus	362526	R. norvegicus	Dnajc25	DnaJ heat shock protein family (Hsp40) member C25	GO:0006457 protein folding;GO:0009987 cellular process;GO:0008150 biological_process	0	0	0	0	0	0	0	0	0	0	0	0	0	0	0	0	0	0	0	0
Dnajc5	79130	symbol	R. norvegicus	79130	R. norvegicus	Dnajc5	DnaJ heat shock protein family (Hsp40) member C5	GO:0098693 regulation of synaptic vesicle cycle;GO:0061077 chaperone-mediated protein folding;GO:0006457 protein folding	0	0	0	0	1	0	0	0	0	0	0	0	0	0	0	0	0	0	0	0
Dnajc6	313409	symbol	R. norvegicus	313409	R. norvegicus	Dnajc6	DnaJ heat shock protein family (Hsp40) member C6	GO:0016191 synaptic vesicle uncoating;GO:0072318 clathrin coat disassembly;GO:0072319 vesicle uncoating	0	0	0	0	0	0	0	0	0	0	0	0	0	0	0	0	0	0	0	0
Dnajc8	313035	symbol	R. norvegicus	313035	R. norvegicus	Dnajc8	DnaJ heat shock protein family (Hsp40) member C8		0	0	0	0	0	0	0	0	0	0	0	0	0	0	0	0	1	0	0	0
Dnmt3b	444985	symbol	R. norvegicus	444985	R. norvegicus	Dnmt3b	DNA methyltransferase 3 beta	GO:0090116 C-5 methylation of cytosine;GO:0032776 DNA methylation on cytosine;GO:0071455 cellular response to hyperoxia	0	0	0	0	0	0	0	0	0	0	0	1	0	0	0	0	0	0	0	0
Dock3	315992	symbol	R. norvegicus	315992	R. norvegicus	Dock3	dedicator of cyto-kinesis 3	GO:0007264 small GTPase mediated signal transduction;GO:0050790 regulation of catalytic activity;GO:0035556 intracellular signal transduction	0	0	0	0	0	1	0	0	0	0	0	0	0	0	0	0	0	0	0	0
Dok6	498898	symbol	R. norvegicus	498898	R. norvegicus	Dok6	docking protein 6	GO:0043410 positive regulation of MAPK cascade;GO:0007169 transmembrane receptor protein tyrosine kinase signaling pathway;GO:0043408 regulation of MAPK cascade	0	0	0	0	0	0	0	0	0	0	0	0	0	0	0	0	0	0	0	0
Dpp3	114591	symbol	R. norvegicus	114591	R. norvegicus	Dpp3	dipeptidylpeptidase 3	GO:0006508 proteolysis;GO:0019538 protein metabolic process;GO:1901564 organonitrogen compound metabolic process	0	0	0	0	0	0	0	0	0	0	0	0	0	0	0	0	0	0	0	0
Dpp6	29272	symbol	R. norvegicus	29272	R. norvegicus	Dpp6	dipeptidyl peptidase like 6	GO:1901381 positive regulation of potassium ion transmembrane transport;GO:0019228 neuronal action potential;GO:0043268 positive regulation of potassium ion transport	0	0	1	0	0	0	0	0	0	0	0	0	1	1	0	0	0	0	1	0
Dpysl4	25417	symbol	R. norvegicus	25417	R. norvegicus	Dpysl4	dihydropyrimidinase-like 4	GO:0006208 pyrimidine nucleobase catabolic process;GO:0046113 nucleobase catabolic process;GO:0006206 pyrimidine nucleobase metabolic process	1	0	0	0	0	0	0	0	0	0	0	0	0	0	0	0	0	0	0	0
Drd1	24316	symbol	R. norvegicus	24316	R. norvegicus	Drd1	dopamine receptor D1	GO:0046960 sensitization;GO:0035106 operant conditioning;GO:0021769 orbitofrontal cortex development	0	1	1	1	1	0	0	0	1	0	1	0	0	1	0	0	0	1	0	0
Dscam	171119	symbol	R. norvegicus	171119	R. norvegicus	Dscam	DS cell adhesion molecule	GO:0060060 post-embryonic retina morphogenesis in camera-type eye;GO:0048842 positive regulation of axon extension involved in axon guidance;GO:0038007 netrin-activated signaling pathway	1	1	0	1	0	0	0	0	0	0	0	0	0	0	0	0	0	0	0	0
Dst	316313	symbol	R. norvegicus	316313	R. norvegicus	Dst	dystonin	GO:0031581 hemidesmosome assembly;GO:0030011 maintenance of cell polarity;GO:0008090 retrograde axonal transport	1	1	0	0	0	0	1	0	0	0	0	0	0	0	0	1	0	0	0	1
Dxo	361799	symbol	R. norvegicus	361799	R. norvegicus	Dxo	decapping exoribonuclease	GO:0110155 NAD-cap decapping;GO:0071027 nuclear RNA surveillance;GO:0071028 nuclear mRNA surveillance	0	0	0	0	0	0	0	0	0	0	0	0	0	0	0	0	0	0	0	0
Dync1h1	29489	symbol	R. norvegicus	29489	R. norvegicus	Dync1h1	dynein cytoplasmic 1 heavy chain 1	GO:0072382 minus-end-directed vesicle transport along microtubule;GO:0072385 minus-end-directed organelle transport along microtubule;GO:1905243 cellular response to 3,3',5-triiodo-L-thyronine	0	0	0	0	0	1	1	0	0	0	0	0	1	0	0	0	0	0	0	1
Dync1li2	81655	symbol	R. norvegicus	81655	R. norvegicus	Dync1li2	dynein, cytoplasmic 1 light intermediate chain 2	GO:0051642 centrosome localization;GO:0061842 microtubule organizing center localization;GO:1990090 cellular response to nerve growth factor stimulus	0	0	0	0	0	1	1	0	0	0	0	0	0	0	0	0	0	0	0	1
Dync2h1	65209	symbol	R. norvegicus	65209	R. norvegicus	Dync2h1	dynein cytoplasmic 2 heavy chain 1	GO:0035721 intraciliary retrograde transport;GO:0021522 spinal cord motor neuron differentiation;GO:0042073 intraciliary transport	0	0	0	0	0	0	1	0	0	0	1	0	0	0	0	0	0	0	0	0
Dynlrb2	361415	symbol	R. norvegicus	361415	R. norvegicus	Dynlrb2	dynein light chain roadblock-type 2	GO:0007018 microtubule-based movement;GO:0007017 microtubule-based process;GO:0006928 movement of cell or subcellular component	0	0	0	0	0	0	1	0	0	0	0	0	0	0	0	0	0	0	0	0
Edrf1	309069	symbol	R. norvegicus	309069	R. norvegicus	Edrf1	erythroid differentiation regulatory factor 1	GO:0045893 positive regulation of transcription, DNA-templated;GO:1903508 positive regulation of nucleic acid-templated transcription;GO:1902680 positive regulation of RNA biosynthetic process	0	0	0	0	0	0	0	0	0	0	0	0	0	0	0	0	0	0	0	0
Eef1b2	363241	symbol	R. norvegicus	363241	R. norvegicus	Eef1b2	eukaryotic translation elongation factor 1 beta 2	GO:0006414 translational elongation;GO:0045471 response to ethanol;GO:0097305 response to alcohol	0	0	0	0	0	0	0	0	0	0	0	0	0	0	0	0	0	0	0	0
Egflam	365691	symbol	R. norvegicus	365691	R. norvegicus	Egflam	EGF-like, fibronectin type III and laminin G domains	GO:0019800 peptide cross-linking via chondroitin 4-sulfate glycosaminoglycan;GO:0030204 chondroitin sulfate metabolic process;GO:0050654 chondroitin sulfate proteoglycan metabolic process	0	0	0	0	0	0	0	0	0	0	0	0	0	0	0	0	0	0	0	0
Egfr	24329	symbol	R. norvegicus	24329	R. norvegicus	Egfr	epidermal growth factor receptor	GO:1902722 positive regulation of prolactin secretion;GO:0010750 positive regulation of nitric oxide mediated signal transduction;GO:0033590 response to cobalamin	1	0	1	1	1	0	0	0	0	0	1	1	1	0	0	0	0	1	1	0
Ehd4	192204	symbol	R. norvegicus	192204	R. norvegicus	Ehd4	EH-domain containing 4	GO:0006907 pinocytosis;GO:0032456 endocytic recycling;GO:0098876 vesicle-mediated transport to the plasma membrane	0	0	0	0	0	0	0	0	0	0	0	0	0	0	0	0	0	0	1	0
Eif3a	292148	symbol	R. norvegicus	292148	R. norvegicus	Eif3a	eukaryotic translation initiation factor 3, subunit A	GO:0002188 translation reinitiation;GO:0075525 viral translational termination-reinitiation;GO:0075522 IRES-dependent viral translational initiation	0	0	0	0	0	0	0	0	0	0	0	0	0	0	0	0	0	0	0	0
Eif3l	300069	symbol	R. norvegicus	300069	R. norvegicus	Eif3l	eukaryotic translation initiation factor 3, subunit L	GO:0075525 viral translational termination-reinitiation;GO:0019081 viral translation;GO:0019080 viral gene expression	0	0	0	0	0	0	0	0	0	0	0	0	0	0	0	0	0	0	0	0
Eif4a1	287436	symbol	R. norvegicus	287436	R. norvegicus	Eif4a1	eukaryotic translation initiation factor 4A1	GO:0002183 cytoplasmic translational initiation;GO:0002181 cytoplasmic translation;GO:0006413 translational initiation	0	0	0	0	0	0	0	0	0	0	0	0	0	0	0	0	1	0	0	0
Eif4enif1	305468	symbol	R. norvegicus	305468	R. norvegicus	Eif4enif1	eukaryotic translation initiation factor 4E nuclear import factor 1	GO:0106288 regulation of deadenylation-dependent decapping of nuclear-transcribed mRNA;GO:0106289 negative regulation of deadenylation-dependent decapping of nuclear-transcribed mRNA;GO:1905616 regulation of miRNA mediated inhibition of translation	0	0	0	0	0	0	0	0	1	0	0	1	0	0	0	0	0	0	0	0
Eif4g3	298573	symbol	R. norvegicus	298573	R. norvegicus	Eif4g3	eukaryotic translation initiation factor 4 gamma, 3	GO:0060903 positive regulation of meiosis I;GO:0060631 regulation of meiosis I;GO:0045836 positive regulation of meiotic nuclear division	0	0	0	0	0	0	0	0	0	0	0	0	0	0	0	0	0	0	0	0
Eif5b	308306	symbol	R. norvegicus	308306	R. norvegicus	Eif5b	eukaryotic translation initiation factor 5B	GO:0006446 regulation of translational initiation;GO:0006413 translational initiation;GO:0006417 regulation of translation	0	0	0	0	0	0	0	0	0	0	0	0	0	0	0	0	0	0	0	0
Emc8	361425	symbol	R. norvegicus	361425	R. norvegicus	Emc8	ER membrane protein complex subunit 8	GO:0045050 protein insertion into ER membrane by stop-transfer membrane-anchor sequence;GO:0071816 tail-anchored membrane protein insertion into ER membrane;GO:0045048 protein insertion into ER membrane	0	0	0	0	0	0	0	0	0	0	0	0	0	0	0	0	0	0	1	0
Eml2	192360	symbol	R. norvegicus	192360	R. norvegicus	Eml2	EMAP like 2	GO:0010968 regulation of microtubule nucleation;GO:0031115 negative regulation of microtubule polymerization;GO:0007020 microtubule nucleation	0	0	0	0	0	0	0	0	0	0	0	0	0	0	0	0	0	0	0	1
Eno1	24333	symbol	R. norvegicus	24333	R. norvegicus	Eno1	enolase 1	GO:0010756 positive regulation of plasminogen activation;GO:0006735 NADH regeneration;GO:0061621 canonical glycolysis	0	0	0	0	0	0	0	0	0	0	0	0	0	0	0	0	0	1	0	0
Enoph1	305177	symbol	R. norvegicus	305177	R. norvegicus	Enoph1	enolase-phosphatase 1	GO:0019284 L-methionine salvage from S-adenosylmethionine;GO:0019509 L-methionine salvage from methylthioadenosine;GO:0033353 S-adenosylmethionine cycle	0	0	0	0	0	0	0	0	0	0	0	0	0	0	0	0	0	0	0	0
Entpd4	361063	symbol	R. norvegicus	361063	R. norvegicus	Entpd4	ectonucleoside triphosphate diphosphohydrolase 4	GO:0006256 UDP catabolic process;GO:0009140 pyrimidine nucleoside diphosphate catabolic process;GO:0009195 pyrimidine ribonucleoside diphosphate catabolic process	0	0	0	0	0	0	0	0	0	0	0	0	0	0	0	0	0	0	0	0
Ep400	304569	symbol	R. norvegicus	304569	R. norvegicus	Ep400	E1A binding protein p400	GO:0043968 histone H2A acetylation;GO:0043967 histone H4 acetylation;GO:0016573 histone acetylation	0	0	0	0	0	0	0	0	0	0	0	0	0	0	0	0	0	0	0	0
Epb41	313052	symbol	R. norvegicus	313052	R. norvegicus	Epb41	erythrocyte membrane protein band 4.1	GO:1904778 positive regulation of protein localization to cell cortex;GO:1904776 regulation of protein localization to cell cortex;GO:0072697 protein localization to cell cortex	0	0	0	0	0	0	0	0	0	0	0	0	1	1	0	0	0	0	1	0
Epb41l5	304733	symbol	R. norvegicus	304733	R. norvegicus	Epb41l5	erythrocyte membrane protein band 4.1 like 5	GO:0007509 mesoderm migration involved in gastrulation;GO:0009826 unidimensional cell growth;GO:0048319 axial mesoderm morphogenesis	0	1	0	0	1	0	0	0	0	1	0	0	0	0	0	0	0	0	0	0
Epha5	79208	symbol	R. norvegicus	79208	R. norvegicus	Epha5	EPH receptor A5	GO:0032793 positive regulation of CREB transcription factor activity;GO:0071372 cellular response to follicle-stimulating hormone stimulus;GO:0032354 response to follicle-stimulating hormone	1	1	0	0	0	0	0	0	0	0	1	0	0	0	0	0	0	0	0	0
Ephb4	686310	symbol	R. norvegicus	686310	R. norvegicus	Ephb4	EPH receptor B4	GO:1903847 regulation of aorta morphogenesis;GO:1903849 positive regulation of aorta morphogenesis;GO:2000525 positive regulation of T cell costimulation	1	0	0	0	0	0	0	0	0	0	0	0	0	0	0	0	0	0	0	0
Ephb6	312275	symbol	R. norvegicus	312275	R. norvegicus	Ephb6	Eph receptor B6	GO:2000525 positive regulation of T cell costimulation;GO:0001806 type IV hypersensitivity;GO:2000523 regulation of T cell costimulation	1	0	0	0	0	0	0	0	0	0	0	0	0	0	0	0	0	0	0	0
Eps15l1	361120	symbol	R. norvegicus	361120	R. norvegicus	Eps15l1	epidermal growth factor receptor pathway substrate 15-like 1	GO:0016197 endosomal transport;GO:0006897 endocytosis;GO:0046907 intracellular transport	0	0	0	0	0	0	0	0	0	0	0	0	0	0	0	0	0	1	0	0
Epsti1	498547	symbol	R. norvegicus	498547	R. norvegicus	Epsti1	epithelial stromal interaction 1		0	0	0	0	0	1	0	0	0	0	0	0	0	0	0	0	0	0	0	0
Erbb4	59323	symbol	R. norvegicus	59323	R. norvegicus	Erbb4	erb-b2 receptor tyrosine kinase 4	GO:0021551 central nervous system morphogenesis;GO:0072046 establishment of planar polarity involved in nephron morphogenesis;GO:0061026 cardiac muscle tissue regeneration	0	1	1	0	1	0	0	0	0	0	1	0	1	1	0	1	0	1	0	0
Erbin	365661	symbol	R. norvegicus	365661	R. norvegicus	Erbin	erbb2 interacting protein	GO:0070425 negative regulation of nucleotide-binding oligomerization domain containing signaling pathway;GO:0070433 negative regulation of nucleotide-binding oligomerization domain containing 2 signaling pathway;GO:0071638 negative regulation of monocyte chemotactic protein-1 production	0	0	0	0	0	0	0	0	0	0	0	0	0	0	0	1	0	0	1	0
Erc1	266806	symbol	R. norvegicus	266806	R. norvegicus	Erc1	ELKS/RAB6-interacting/CAST family member 1	GO:0099533 positive regulation of presynaptic cytosolic calcium concentration;GO:0099703 induction of synaptic vesicle exocytosis by positive regulation of presynaptic cytosolic calcium ion concentration;GO:0048790 maintenance of presynaptic active zone structure	0	1	1	0	0	0	1	0	0	0	0	0	0	0	0	0	0	0	0	0
Ero1b	364755	symbol	R. norvegicus	364755	R. norvegicus	Ero1b	endoplasmic reticulum oxidoreductase 1 beta	GO:0030070 insulin processing;GO:0034975 protein folding in endoplasmic reticulum;GO:0022417 protein maturation by protein folding	0	0	0	0	0	0	0	0	0	0	0	0	0	0	0	0	0	0	0	0
Etfb	292845	symbol	R. norvegicus	292845	R. norvegicus	Etfb	electron transfer flavoprotein subunit beta	GO:0033539 fatty acid beta-oxidation using acyl-CoA dehydrogenase;GO:0006635 fatty acid beta-oxidation;GO:0009062 fatty acid catabolic process	0	0	0	0	0	0	0	0	0	0	0	0	0	0	0	0	0	0	0	0
Ethe1	292710	symbol	R. norvegicus	292710	R. norvegicus	Ethe1	ETHE1, persulfide dioxygenase	GO:0070813 hydrogen sulfide metabolic process;GO:0006749 glutathione metabolic process;GO:0006575 cellular modified amino acid metabolic process	0	0	0	0	0	0	0	0	0	0	0	0	0	0	0	0	0	0	0	0
Etnk1	312828	symbol	R. norvegicus	312828	R. norvegicus	Etnk1	ethanolamine kinase 1	GO:0006646 phosphatidylethanolamine biosynthetic process;GO:0046337 phosphatidylethanolamine metabolic process;GO:0046474 glycerophospholipid biosynthetic process	0	0	0	0	0	0	0	0	0	0	0	0	0	0	0	0	0	0	0	0
Etv6	312777	symbol	R. norvegicus	312777	R. norvegicus	Etv6	ETS variant transcription factor 6	GO:0007296 vitellogenesis;GO:0007028 cytoplasm organization;GO:0097152 mesenchymal cell apoptotic process	0	0	0	0	0	0	0	0	0	0	0	0	0	0	0	0	0	0	0	0
Exoc5	60627	symbol	R. norvegicus	60627	R. norvegicus	Exoc5	exocyst complex component 5	GO:0001736 establishment of planar polarity;GO:0007164 establishment of tissue polarity;GO:0006893 Golgi to plasma membrane transport	0	0	0	0	0	0	0	0	0	0	0	0	0	0	0	1	0	0	1	0
Exosc8	295050	symbol	R. norvegicus	295050	R. norvegicus	Exosc8	exosome component 8	GO:0034473 U1 snRNA 3'-end processing;GO:0034476 U5 snRNA 3'-end processing;GO:0071042 nuclear polyadenylation-dependent mRNA catabolic process	0	0	0	0	0	0	0	0	0	0	0	0	0	0	0	0	0	0	0	0
Faf2	291000	symbol	R. norvegicus	291000	R. norvegicus	Faf2	Fas associated factor family member 2	GO:0034389 lipid droplet organization;GO:0030970 retrograde protein transport, ER to cytosol;GO:1903513 endoplasmic reticulum to cytosol transport	0	0	0	0	0	1	0	0	0	0	0	0	0	0	0	0	0	0	0	0
Fam126b	316415	symbol	R. norvegicus	316415	R. norvegicus	Fam126b	family with sequence similarity 126, member B	GO:0046854 phosphatidylinositol phosphate biosynthetic process;GO:0006661 phosphatidylinositol biosynthetic process;GO:0046488 phosphatidylinositol metabolic process	0	0	0	0	0	0	0	0	0	0	0	0	0	0	0	0	0	0	1	0
Fam135b	315069	symbol	R. norvegicus	315069	R. norvegicus	Fam135b	family with sequence similarity 135, member B	GO:0044255 cellular lipid metabolic process;GO:0006629 lipid metabolic process;GO:0044238 primary metabolic process	0	0	0	0	0	0	0	0	0	0	0	0	0	0	0	0	0	0	0	0
Fam169a	310013	symbol	R. norvegicus	310013	R. norvegicus	Fam169a	family with sequence similarity 169, member A		0	0	0	0	0	1	0	0	0	0	0	0	0	0	0	0	0	0	0	0
Fam92a	297903	gene_synonym	R. norvegicus	297903	R. norvegicus	Cibar1	CBY1 interacting BAR domain containing 1	GO:0097749 membrane tubulation;GO:0007007 inner mitochondrial membrane organization;GO:0045880 positive regulation of smoothened signaling pathway	0	0	0	0	0	0	0	0	0	0	0	0	0	0	0	0	0	0	0	0
Fanci	100360594	symbol	R. norvegicus	100360594	R. norvegicus	Fanci	FA complementation group I	GO:0031398 positive regulation of protein ubiquitination;GO:1903322 positive regulation of protein modification by small protein conjugation or removal;GO:0031396 regulation of protein ubiquitination	0	0	0	0	0	0	0	0	0	0	0	0	0	0	0	0	0	0	0	0
Farp1	306183	symbol	R. norvegicus	306183	R. norvegicus	Farp1	FERM, ARH/RhoGEF and pleckstrin domain protein 1	GO:0098942 retrograde trans-synaptic signaling by trans-synaptic protein complex;GO:0099545 trans-synaptic signaling by trans-synaptic complex;GO:0098917 retrograde trans-synaptic signaling	1	1	0	0	0	1	0	0	0	0	0	0	0	0	0	0	0	0	0	0
Fat1	83720	symbol	R. norvegicus	83720	R. norvegicus	Fat1	FAT atypical cadherin 1	GO:0003412 establishment of epithelial cell apical/basal polarity involved in camera-type eye morphogenesis;GO:0045198 establishment of epithelial cell apical/basal polarity;GO:0035089 establishment of apical/basal cell polarity	0	0	0	0	0	0	0	0	0	0	0	0	0	0	0	1	0	0	0	0
Fat3	191571	symbol	R. norvegicus	191571	R. norvegicus	Fat3	FAT atypical cadherin 3	GO:2000171 negative regulation of dendrite development;GO:0010842 retina layer formation;GO:0060042 retina morphogenesis in camera-type eye	1	0	0	0	0	0	0	0	0	0	0	0	0	0	0	0	0	0	0	0
Fbxl7	361907	symbol	R. norvegicus	361907	R. norvegicus	Fbxl7	F-box and leucine-rich repeat protein 7	GO:0031146 SCF-dependent proteasomal ubiquitin-dependent protein catabolic process;GO:0000086 G2/M transition of mitotic cell cycle;GO:0044839 cell cycle G2/M phase transition	0	0	0	0	0	0	0	0	0	0	0	0	0	0	0	0	0	0	0	0
Fbxo3	690634	symbol	R. norvegicus	690634	R. norvegicus	Fbxo3	F-box protein 3		0	0	0	0	0	0	0	0	0	0	0	0	0	0	0	0	0	0	0	0
Fbxo42	362646	symbol	R. norvegicus	362646	R. norvegicus	Fbxo42	F-box protein 42		0	0	0	0	0	0	0	0	0	0	0	0	0	0	0	0	0	0	0	0
Fchsd2	308864	symbol	R. norvegicus	308864	R. norvegicus	Fchsd2	FCH and double SH3 domains 2	GO:0044803 multi-organism membrane organization;GO:2000601 positive regulation of Arp2/3 complex-mediated actin nucleation;GO:0044764 multi-organism cellular process	0	0	0	0	0	0	0	0	0	0	0	0	0	0	0	0	0	0	0	0
Fdps	83791	symbol	R. norvegicus	83791	R. norvegicus	Fdps	farnesyl diphosphate synthase	GO:0033383 geranyl diphosphate metabolic process;GO:0033384 geranyl diphosphate biosynthetic process;GO:0045337 farnesyl diphosphate biosynthetic process	0	0	0	0	0	0	0	0	0	0	0	0	0	0	0	0	0	0	0	0
Fech	361338	symbol	R. norvegicus	361338	R. norvegicus	Fech	ferrochelatase	GO:0009589 detection of UV;GO:0010999 regulation of eIF2 alpha phosphorylation by heme;GO:0070541 response to platinum ion	0	0	0	0	0	0	0	0	0	0	0	0	0	0	0	0	0	0	0	0
Fen1	84490	symbol	R. norvegicus	84490	R. norvegicus	Fen1	flap structure-specific endonuclease 1	GO:0043137 DNA replication, removal of RNA primer;GO:0045876 positive regulation of sister chromatid cohesion;GO:0007063 regulation of sister chromatid cohesion	0	0	0	1	0	0	0	0	0	0	0	0	0	0	0	0	0	0	0	0
Fgd3	361223	symbol	R. norvegicus	361223	R. norvegicus	Fgd3	FYVE, RhoGEF and PH domain containing 3	GO:0046847 filopodium assembly;GO:0120031 plasma membrane bounded cell projection assembly;GO:0030031 cell projection assembly	0	0	0	0	0	1	0	0	0	0	0	0	0	0	0	0	0	0	0	0
Fgf9	25444	symbol	R. norvegicus	25444	R. norvegicus	Fgf9	fibroblast growth factor 9	GO:1900240 negative regulation of phenotypic switching;GO:1905916 negative regulation of cell differentiation involved in phenotypic switching;GO:1905931 negative regulation of vascular associated smooth muscle cell differentiation involved in phenotypic switching	0	0	1	0	0	0	0	0	1	0	0	0	0	0	0	0	0	1	0	0
Filip1	246776	symbol	R. norvegicus	246776	R. norvegicus	Filip1	filamin A interacting protein 1	GO:0099010 modification of postsynaptic structure;GO:0099563 modification of synaptic structure;GO:0050808 synapse organization	0	1	0	0	0	1	0	0	0	0	0	0	0	0	0	0	0	0	0	0
Fkbp1b	58950	symbol	R. norvegicus	58950	R. norvegicus	Fkbp1b	FKBP prolyl isomerase 1B	GO:0010881 regulation of cardiac muscle contraction by regulation of the release of sequestered calcium ion;GO:0019227 neuronal action potential propagation;GO:0098870 action potential propagation	1	0	1	0	0	0	0	0	0	0	0	0	0	1	0	0	0	0	0	0
Fkbp5	361810	symbol	R. norvegicus	361810	R. norvegicus	Fkbp5	FKBP prolyl isomerase 5	GO:0000413 protein peptidyl-prolyl isomerization;GO:0018208 peptidyl-proline modification;GO:0061077 chaperone-mediated protein folding	0	0	0	0	0	0	0	0	0	0	0	0	0	0	0	0	0	1	0	0
Flcn	303185	symbol	R. norvegicus	303185	R. norvegicus	Flcn	folliculin	GO:1901859 negative regulation of mitochondrial DNA metabolic process;GO:1903444 negative regulation of brown fat cell differentiation;GO:1901874 negative regulation of post-translational protein modification	0	1	0	0	0	1	1	0	1	0	0	1	1	0	0	0	0	1	0	0
Flrt1	499308	symbol	R. norvegicus	499308	R. norvegicus	Flrt1	fibronectin leucine rich transmembrane protein 1	GO:0051965 positive regulation of synapse assembly;GO:0008543 fibroblast growth factor receptor signaling pathway;GO:0044344 cellular response to fibroblast growth factor stimulus	1	1	0	0	0	0	0	0	0	0	0	0	0	0	0	0	0	0	0	0
Flt1	54251	symbol	R. norvegicus	54251	R. norvegicus	Flt1	Fms related receptor tyrosine kinase 1	GO:0036323 vascular endothelial growth factor receptor-1 signaling pathway;GO:1904046 negative regulation of vascular endothelial growth factor production;GO:1901534 positive regulation of hematopoietic progenitor cell differentiation	1	0	0	0	0	0	0	0	0	0	0	0	0	0	0	0	0	1	0	0
Fndc3a	306022	symbol	R. norvegicus	306022	R. norvegicus	Fndc3a	fibronectin type III domain containing 3a	GO:0060009 Sertoli cell development;GO:0060008 Sertoli cell differentiation;GO:0009566 fertilization	0	0	0	0	0	0	0	0	0	0	0	0	0	0	0	0	0	0	0	0
Fosl1	25445	symbol	R. norvegicus	25445	R. norvegicus	Fosl1	FOS like 1, AP-1 transcription factor subunit	GO:0007296 vitellogenesis;GO:0007028 cytoplasm organization;GO:0009629 response to gravity	0	0	0	1	0	0	0	0	0	0	0	0	0	0	0	0	0	0	0	0
Foxp2	500037	symbol	R. norvegicus	500037	R. norvegicus	Foxp2	forkhead box P2	GO:0021757 caudate nucleus development;GO:0021758 putamen development;GO:0098582 innate vocalization behavior	0	0	0	1	0	0	0	0	0	0	1	0	0	0	1	0	0	0	0	0
Fras1	289486	symbol	R. norvegicus	289486	R. norvegicus	Fras1	Fraser extracellular matrix complex subunit 1	GO:0003338 metanephros morphogenesis;GO:0001656 metanephros development;GO:0060021 roof of mouth development	0	0	0	0	0	0	0	0	0	0	0	0	0	0	0	0	0	0	0	0
Fry	304244	symbol	R. norvegicus	304244	R. norvegicus	Fry	FRY microtubule binding protein	GO:1904428 negative regulation of tubulin deacetylation;GO:0090043 regulation of tubulin deacetylation;GO:0090042 tubulin deacetylation	0	0	0	0	0	0	0	0	0	0	0	0	0	0	0	0	0	0	0	0
Fryl	364144	symbol	R. norvegicus	364144	R. norvegicus	Fryl	FRY like transcription coactivator	GO:0000902 cell morphogenesis;GO:0031175 neuron projection development;GO:0048666 neuron development	0	0	0	0	0	0	0	0	0	0	0	0	0	0	0	0	0	0	0	0
Fstl1	79210	symbol	R. norvegicus	79210	R. norvegicus	Fstl1	follistatin-like 1	GO:0061484 hematopoietic stem cell homeostasis;GO:0030510 regulation of BMP signaling pathway;GO:0045446 endothelial cell differentiation	0	0	0	0	0	0	0	0	0	0	0	0	0	0	0	0	0	0	0	0
Fstl4	303130	symbol	R. norvegicus	303130	R. norvegicus	Fstl4	follistatin-like 4	GO:0031549 negative regulation of brain-derived neurotrophic factor receptor signaling pathway;GO:0031548 regulation of brain-derived neurotrophic factor receptor signaling pathway;GO:0031547 brain-derived neurotrophic factor receptor signaling pathway	1	1	0	0	0	0	0	0	0	0	0	0	0	0	0	0	0	0	0	0
Fv1	308568	symbol	R. norvegicus	308568	R. norvegicus	Fv1	Friend virus susceptibility 1		0	0	0	0	0	0	0	0	0	0	0	0	0	0	0	0	0	0	0	0
Fxn	499335	symbol	R. norvegicus	499335	R. norvegicus	Fxn	frataxin	GO:0010722 regulation of ferrochelatase activity;GO:0018282 metal incorporation into metallo-sulfur cluster;GO:0018283 iron incorporation into metallo-sulfur cluster	1	0	0	1	0	0	0	0	0	0	0	0	0	0	0	0	0	0	0	0
Fxyd6	63847	symbol	R. norvegicus	63847	R. norvegicus	Fxyd6	FXYD domain-containing ion transport regulator 6	GO:2000649 regulation of sodium ion transmembrane transporter activity;GO:1902305 regulation of sodium ion transmembrane transport;GO:0002028 regulation of sodium ion transport	0	0	0	0	0	0	0	0	0	0	0	0	0	1	0	0	0	0	0	0
Fzd6	282581	symbol	R. norvegicus	282581	R. norvegicus	Fzd6	frizzled class receptor 6	GO:0035880 embryonic nail plate morphogenesis;GO:0048104 establishment of body hair or bristle planar orientation;GO:0048105 establishment of body hair planar orientation	0	0	1	0	0	0	0	0	0	0	0	0	0	0	0	1	0	1	0	0
G3bp1	171092	symbol	R. norvegicus	171092	R. norvegicus	G3bp1	G3BP stress granule assembly factor 1	GO:0062029 positive regulation of stress granule assembly;GO:0062028 regulation of stress granule assembly;GO:0034063 stress granule assembly	0	0	1	0	0	0	0	0	0	0	0	0	0	0	0	0	0	0	0	0
Gabra1	29705	symbol	R. norvegicus	29705	R. norvegicus	Gabra1	gamma-aminobutyric acid type A receptor subunit alpha 1	GO:0071420 cellular response to histamine;GO:0034776 response to histamine;GO:1904862 inhibitory synapse assembly	0	1	1	0	1	0	0	1	0	0	0	0	0	0	0	0	0	0	0	0
Gabrb1	25450	symbol	R. norvegicus	25450	R. norvegicus	Gabrb1	gamma-aminobutyric acid type A receptor subunit beta1	GO:0071420 cellular response to histamine;GO:0034776 response to histamine;GO:0007214 gamma-aminobutyric acid signaling pathway	0	0	1	0	1	0	0	1	0	0	0	0	0	0	0	0	0	0	0	0
Gad1	24379	symbol	R. norvegicus	24379	R. norvegicus	Gad1	glutamate decarboxylase 1	GO:0009449 gamma-aminobutyric acid biosynthetic process;GO:0009448 gamma-aminobutyric acid metabolic process;GO:0042136 neurotransmitter biosynthetic process	0	0	0	1	1	0	0	0	0	0	0	0	0	0	0	0	0	0	0	0
Galnt13	311039	symbol	R. norvegicus	311039	R. norvegicus	Galnt13	polypeptide N-acetylgalactosaminyltransferase 13	GO:0018243 protein O-linked glycosylation via threonine;GO:0018242 protein O-linked glycosylation via serine;GO:0006493 protein O-linked glycosylation	0	0	0	0	0	0	0	0	0	0	0	0	0	0	0	0	0	0	0	0
Galnt2	292090	symbol	R. norvegicus	292090	R. norvegicus	Galnt2	polypeptide N-acetylgalactosaminyltransferase 2	GO:0016266 O-glycan processing;GO:0018243 protein O-linked glycosylation via threonine;GO:0018242 protein O-linked glycosylation via serine	0	0	0	0	0	0	0	0	0	0	0	0	0	0	0	0	0	0	0	0
Gask1b	310540	symbol	R. norvegicus	310540	R. norvegicus	Gask1b	golgi associated kinase 1B		0	0	0	0	0	0	0	0	0	0	0	0	0	0	0	0	0	0	0	0
Gdap1	312890	symbol	R. norvegicus	312890	R. norvegicus	Gdap1	ganglioside-induced differentiation-associated-protein 1	GO:0008053 mitochondrial fusion;GO:0071305 cellular response to vitamin D;GO:0000266 mitochondrial fission	0	0	0	0	0	0	0	0	1	0	0	0	0	0	0	0	0	0	0	0
Gemin6	362688	symbol	R. norvegicus	362688	R. norvegicus	Gemin6	gem (nuclear organelle) associated protein 6	GO:0000387 spliceosomal snRNP assembly;GO:0000245 spliceosomal complex assembly;GO:0022618 ribonucleoprotein complex assembly	0	0	0	0	0	0	0	0	0	0	0	0	0	0	0	0	1	0	0	0
Gfra2	25136	symbol	R. norvegicus	25136	R. norvegicus	Gfra2	GDNF family receptor alpha 2	GO:0035860 glial cell-derived neurotrophic factor receptor signaling pathway;GO:0031953 negative regulation of protein autophosphorylation;GO:0033141 positive regulation of peptidyl-serine phosphorylation of STAT protein	0	0	0	0	0	0	0	0	0	0	0	0	0	0	0	0	0	0	0	0
Ggh	25455	symbol	R. norvegicus	25455	R. norvegicus	Ggh	gamma-glutamyl hydrolase	GO:0070500 poly-gamma-glutamate metabolic process;GO:0046900 tetrahydrofolylpolyglutamate metabolic process;GO:0006760 folic acid-containing compound metabolic process	0	0	0	0	0	0	0	0	0	0	0	0	0	0	0	0	0	0	0	0
Ggn	292765	symbol	R. norvegicus	292765	R. norvegicus	Ggn	gametogenetin	GO:0007566 embryo implantation;GO:0006302 double-strand break repair;GO:0007565 female pregnancy	0	0	0	0	0	0	0	0	0	0	0	0	0	0	0	0	0	0	0	0
Ggnbp2	360584	symbol	R. norvegicus	360584	R. norvegicus	Ggnbp2	gametogenetin binding protein 2	GO:0033140 negative regulation of peptidyl-serine phosphorylation of STAT protein;GO:0042532 negative regulation of tyrosine phosphorylation of STAT protein;GO:0033139 regulation of peptidyl-serine phosphorylation of STAT protein	0	0	0	0	0	0	0	0	0	0	0	0	0	0	0	0	0	0	0	0
Ghr	25235	symbol	R. norvegicus	25235	R. norvegicus	Ghr	growth hormone receptor	GO:0019530 taurine metabolic process;GO:0019694 alkanesulfonate metabolic process;GO:0046898 response to cycloheximide	0	0	0	0	0	0	0	0	0	0	0	0	0	0	0	0	0	0	0	0
Ghrl	59301	symbol	R. norvegicus	59301	R. norvegicus	Ghrl	ghrelin and obestatin prepropeptide	GO:0120054 intestinal motility;GO:0120055 small intestinal transit;GO:0120057 regulation of small intestinal transit	1	1	1	1	0	0	0	0	0	0	0	0	0	0	0	0	0	1	0	0
Gid8	296466	symbol	R. norvegicus	296466	R. norvegicus	Gid8	GID complex subunit 8 homolog	GO:0090263 positive regulation of canonical Wnt signaling pathway;GO:0030177 positive regulation of Wnt signaling pathway;GO:0060828 regulation of canonical Wnt signaling pathway	0	0	1	0	0	0	0	0	0	0	0	0	0	0	0	0	0	0	0	0
Gjc1	266706	symbol	R. norvegicus	266706	R. norvegicus	Gjc1	gap junction protein, gamma 1	GO:0086053 AV node cell to bundle of His cell communication by electrical coupling;GO:0086064 cell communication by electrical coupling involved in cardiac conduction;GO:0086067 AV node cell to bundle of His cell communication	0	1	0	0	1	0	0	0	0	0	0	0	0	0	0	0	0	0	0	0
Gmip	306357	symbol	R. norvegicus	306357	R. norvegicus	Gmip	Gem-interacting protein	GO:0034260 negative regulation of GTPase activity;GO:0090630 activation of GTPase activity;GO:0043547 positive regulation of GTPase activity	0	0	0	0	0	1	0	0	0	0	0	0	0	0	0	0	0	0	0	0
Gmnn	291137	symbol	R. norvegicus	291137	R. norvegicus	Gmnn	geminin, DNA replication inhibitor	GO:0071163 DNA replication preinitiation complex assembly;GO:2000104 negative regulation of DNA-dependent DNA replication;GO:0035563 positive regulation of chromatin binding	0	0	0	0	0	0	0	0	0	0	0	0	0	0	0	0	0	0	0	0
Gnal	24611	symbol	R. norvegicus	24611	R. norvegicus	Gnal	G protein subunit alpha L	GO:0007191 adenylate cyclase-activating dopamine receptor signaling pathway;GO:0007190 activation of adenylate cyclase activity;GO:0031000 response to caffeine	0	0	0	0	1	0	0	0	0	0	0	0	0	0	0	0	0	0	0	0
Gnl2	362593	symbol	R. norvegicus	362593	R. norvegicus	Gnl2	G protein nucleolar 2	GO:0008150 biological_process	0	0	0	0	0	0	0	0	0	0	0	0	0	0	0	0	0	0	0	0
Golga2	64528	symbol	R. norvegicus	64528	R. norvegicus	Golga2	golgin A2	GO:0090166 Golgi disassembly;GO:0060050 positive regulation of protein glycosylation;GO:0090306 meiotic spindle assembly	1	0	0	0	0	1	1	0	0	0	0	0	0	0	0	0	0	0	0	1
Golga5	299258	symbol	R. norvegicus	299258	R. norvegicus	Golga5	golgin A5	GO:0000301 retrograde transport, vesicle recycling within Golgi;GO:0006891 intra-Golgi vesicle-mediated transport;GO:0007030 Golgi organization	0	0	0	0	0	0	0	0	0	0	0	0	0	0	0	0	0	0	0	0
Golgb1	192243	symbol	R. norvegicus	192243	R. norvegicus	Golgb1	golgin B1	GO:1905793 protein localization to pericentriolar material;GO:0035988 chondrocyte proliferation;GO:0071539 protein localization to centrosome	0	0	0	0	0	0	0	0	0	0	0	0	0	0	0	0	0	0	0	0
Golm1	680692	symbol	R. norvegicus	680692	R. norvegicus	Golm1	golgi membrane protein 1	GO:0006997 nucleus organization;GO:0019216 regulation of lipid metabolic process;GO:0006629 lipid metabolic process	0	0	0	0	0	0	0	0	0	0	0	0	0	0	0	0	0	0	0	0
Gpat4	290843	symbol	R. norvegicus	290843	R. norvegicus	Gpat4	glycerol-3-phosphate acyltransferase 4	GO:0002071 glandular epithelial cell maturation;GO:0002069 columnar/cuboidal epithelial cell maturation;GO:0002070 epithelial cell maturation	0	0	0	0	0	0	0	0	0	0	0	0	0	0	0	0	0	0	0	0
Gpatch11	362685	symbol	R. norvegicus	362685	R. norvegicus	Gpatch11	G patch domain containing 11		0	0	0	0	0	0	0	0	0	0	0	0	0	0	0	0	0	0	0	0
Gpc1	58920	symbol	R. norvegicus	58920	R. norvegicus	Gpc1	glypican 1	GO:0030200 heparan sulfate proteoglycan catabolic process;GO:0030167 proteoglycan catabolic process;GO:2001016 positive regulation of skeletal muscle cell differentiation	0	0	0	0	0	0	0	0	0	0	0	0	1	0	0	0	0	1	1	0
Gpc2	171517	symbol	R. norvegicus	171517	R. norvegicus	Gpc2	glypican 2	GO:0007224 smoothened signaling pathway;GO:1905475 regulation of protein localization to membrane;GO:0010976 positive regulation of neuron projection development	1	0	0	0	0	0	0	0	0	0	0	0	1	0	0	0	0	0	1	0
Gpkow	679890	symbol	R. norvegicus	679890	R. norvegicus	Gpkow	G patch domain and KOW motifs	GO:0000375 RNA splicing, via transesterification reactions;GO:0000377 RNA splicing, via transesterification reactions with bulged adenosine as nucleophile;GO:0000398 mRNA splicing, via spliceosome	0	0	0	0	0	0	0	0	0	0	0	0	0	0	0	0	1	0	0	0
Gpr37l1	252939	symbol	R. norvegicus	252939	R. norvegicus	Gpr37l1	G protein-coupled receptor 37-like 1	GO:0021940 positive regulation of cerebellar granule cell precursor proliferation;GO:0021936 regulation of cerebellar granule cell precursor proliferation;GO:0021924 cell proliferation in external granule layer	1	0	0	0	0	0	0	0	0	0	0	0	0	0	1	0	0	0	0	0
Gpr75	498434	symbol	R. norvegicus	498434	R. norvegicus	Gpr75	G protein-coupled receptor 75	GO:0070098 chemokine-mediated signaling pathway;GO:1990868 response to chemokine;GO:1990869 cellular response to chemokine	0	0	0	0	0	0	0	0	0	0	0	0	0	0	0	0	0	0	0	0
Gprin3	502784	symbol	R. norvegicus	502784	R. norvegicus	Gprin3	GPRIN family member 3	GO:0031175 neuron projection development;GO:0048666 neuron development;GO:0030182 neuron differentiation	0	0	0	0	0	0	0	0	0	0	0	0	0	0	0	0	0	0	0	0
Gria2	29627	symbol	R. norvegicus	29627	R. norvegicus	Gria2	glutamate ionotropic receptor AMPA type subunit 2	GO:0060992 response to fungicide;GO:0035235 ionotropic glutamate receptor signaling pathway;GO:0001919 regulation of receptor recycling	0	0	1	0	1	0	0	1	0	0	0	0	0	0	0	0	0	1	0	0
Gria4	29629	symbol	R. norvegicus	29629	R. norvegicus	Gria4	glutamate ionotropic receptor AMPA type subunit 4	GO:0060992 response to fungicide;GO:0035235 ionotropic glutamate receptor signaling pathway;GO:0051968 positive regulation of synaptic transmission, glutamatergic	0	1	1	0	1	0	0	1	0	1	0	0	0	0	0	0	0	1	0	0
Grik2	54257	symbol	R. norvegicus	54257	R. norvegicus	Grik2	glutamate ionotropic receptor kainate type subunit 2	GO:0062035 sensory perception of cold stimulus;GO:0120169 detection of cold stimulus involved in thermoception;GO:0050960 detection of temperature stimulus involved in thermoception	0	0	1	1	1	0	0	1	0	0	0	0	0	0	0	0	0	0	1	0
Grin1	24408	symbol	R. norvegicus	24408	R. norvegicus	Grin1	glutamate ionotropic receptor NMDA type subunit 1	GO:0018964 propylene metabolic process;GO:0043449 cellular alkene metabolic process;GO:1900673 olefin metabolic process	1	1	1	1	1	0	0	1	0	1	1	0	0	1	1	0	0	1	1	0
Grin2b	24410	symbol	R. norvegicus	24410	R. norvegicus	Grin2b	glutamate ionotropic receptor NMDA type subunit 2B	GO:0010350 cellular response to magnesium starvation;GO:1904644 cellular response to curcumin;GO:0046960 sensitization	1	1	1	1	1	0	0	1	0	1	1	0	0	1	0	0	0	1	1	0
Grin2c	24411	symbol	R. norvegicus	24411	R. norvegicus	Grin2c	glutamate ionotropic receptor NMDA type subunit 2C	GO:0033058 directional locomotion;GO:0035235 ionotropic glutamate receptor signaling pathway;GO:0001964 startle response	0	0	1	0	1	0	0	1	0	1	0	0	0	0	0	0	0	1	1	0
Grm1	24414	symbol	R. norvegicus	24414	R. norvegicus	Grm1	glutamate metabotropic receptor 1	GO:0007206 phospholipase C-activating G protein-coupled glutamate receptor signaling pathway;GO:0046813 receptor-mediated virion attachment to host cell;GO:0019062 virion attachment to host cell	0	0	1	1	1	0	0	1	0	1	0	0	1	1	0	0	0	1	1	0
Grm3	24416	symbol	R. norvegicus	24416	R. norvegicus	Grm3	glutamate metabotropic receptor 3	GO:0007196 adenylate cyclase-inhibiting G protein-coupled glutamate receptor signaling pathway;GO:0007216 G protein-coupled glutamate receptor signaling pathway;GO:0007215 glutamate receptor signaling pathway	0	0	1	0	1	0	0	1	0	1	0	0	0	0	0	0	0	1	0	0
Grm5	24418	symbol	R. norvegicus	24418	R. norvegicus	Grm5	glutamate metabotropic receptor 5	GO:0007206 phospholipase C-activating G protein-coupled glutamate receptor signaling pathway;GO:1902938 regulation of intracellular calcium activated chloride channel activity;GO:0099552 trans-synaptic signaling by lipid, modulating synaptic transmission	1	1	1	1	1	0	0	1	0	1	0	0	0	1	0	0	0	1	0	0
Grsf1	305256	symbol	R. norvegicus	305256	R. norvegicus	Grsf1	G-rich RNA sequence binding factor 1	GO:0000962 positive regulation of mitochondrial RNA catabolic process;GO:0000960 regulation of mitochondrial RNA catabolic process;GO:0000957 mitochondrial RNA catabolic process	0	0	0	0	0	0	0	0	0	0	0	0	0	0	0	0	1	0	0	0
Gtf2f1	316123	symbol	R. norvegicus	316123	R. norvegicus	Gtf2f1	general transcription factor IIF subunit 1	GO:0032968 positive regulation of transcription elongation from RNA polymerase II promoter;GO:0032786 positive regulation of DNA-templated transcription, elongation;GO:0034243 regulation of transcription elongation from RNA polymerase II promoter	0	0	0	0	0	0	0	0	0	0	0	0	0	0	0	0	1	0	0	0
Gucd1	687713	symbol	R. norvegicus	687713	R. norvegicus	Gucd1	guanylyl cyclase domain containing 1		0	0	0	0	0	0	0	0	0	0	0	0	0	0	0	0	0	0	0	0
Gucy1a2	66012	symbol	R. norvegicus	66012	R. norvegicus	Gucy1a2	guanylate cyclase 1 soluble subunit alpha 2	GO:0010750 positive regulation of nitric oxide mediated signal transduction;GO:0010749 regulation of nitric oxide mediated signal transduction;GO:0006182 cGMP biosynthetic process	0	0	0	0	0	0	0	0	0	0	0	0	0	0	0	0	0	1	0	0
Hbe1	293267	symbol	R. norvegicus	293267	R. norvegicus	Hbe1	hemoglobin subunit epsilon 1	GO:0015671 oxygen transport;GO:0015669 gas transport;GO:0042744 hydrogen peroxide catabolic process	0	0	0	0	0	0	0	0	0	0	0	0	0	0	0	0	0	0	0	0
Hcls1	288077	symbol	R. norvegicus	288077	R. norvegicus	Hcls1	hematopoietic cell specific Lyn substrate 1	GO:0030854 positive regulation of granulocyte differentiation;GO:0045651 positive regulation of macrophage differentiation;GO:0030852 regulation of granulocyte differentiation	0	0	0	0	0	0	0	0	1	0	0	0	1	0	0	0	0	1	0	0
Hcn1	84390	symbol	R. norvegicus	84390	R. norvegicus	Hcn1	hyperpolarization-activated cyclic nucleotide-gated potassium channel 1	GO:1902630 regulation of membrane hyperpolarization;GO:0045759 negative regulation of action potential;GO:0072718 response to cisplatin	0	0	1	1	1	0	0	0	0	0	0	0	0	1	0	0	0	0	0	0
Hdac11	297453	symbol	R. norvegicus	297453	R. norvegicus	Hdac11	histone deacetylase 11	GO:0014003 oligodendrocyte development;GO:0016575 histone deacetylation;GO:0006476 protein deacetylation	0	0	0	0	0	0	0	0	0	0	0	0	0	0	0	0	0	0	0	0
Hdac4	363287	symbol	R. norvegicus	363287	R. norvegicus	Hdac4	histone deacetylase 4	GO:1902437 positive regulation of male mating behavior;GO:1902435 regulation of male mating behavior;GO:0034983 peptidyl-lysine deacetylation	1	0	0	1	0	0	0	0	0	0	0	1	0	0	0	0	0	0	0	0
Hdac7	84582	symbol	R. norvegicus	84582	R. norvegicus	Hdac7	histone deacetylase 7	GO:0045843 negative regulation of striated muscle tissue development;GO:0048635 negative regulation of muscle organ development;GO:1901862 negative regulation of muscle tissue development	0	1	0	0	0	0	0	0	0	0	0	0	0	0	0	0	0	0	0	0
Heatr5b	362683	symbol	R. norvegicus	362683	R. norvegicus	Heatr5b	HEAT repeat containing 5B	GO:0042147 retrograde transport, endosome to Golgi;GO:0016482 cytosolic transport;GO:0016197 endosomal transport	0	0	0	0	0	0	1	0	0	0	0	0	0	0	0	0	0	0	0	0
Hectd4	304503	symbol	R. norvegicus	304503	R. norvegicus	Hectd4	HECT domain E3 ubiquitin protein ligase 4	GO:0006006 glucose metabolic process;GO:0019318 hexose metabolic process;GO:0005996 monosaccharide metabolic process	0	0	0	0	0	0	0	0	0	0	0	0	0	0	0	0	0	0	0	0
Herc1	315771	symbol	R. norvegicus	315771	R. norvegicus	Herc1	HECT and RLD domain containing E3 ubiquitin protein ligase family member 1	GO:0021702 cerebellar Purkinje cell differentiation;GO:0021694 cerebellar Purkinje cell layer formation;GO:0021692 cerebellar Purkinje cell layer morphogenesis	0	0	0	0	0	0	0	0	0	0	0	0	0	0	1	0	0	0	0	0
Herc2	308669	symbol	R. norvegicus	308669	R. norvegicus	Herc2	HECT and RLD domain containing E3 ubiquitin protein ligase 2	GO:0043161 proteasome-mediated ubiquitin-dependent protein catabolic process;GO:0010498 proteasomal protein catabolic process;GO:0007283 spermatogenesis	0	0	0	0	0	0	0	0	0	0	0	0	0	0	0	0	0	0	0	0
Herpud1	85430	symbol	R. norvegicus	85430	R. norvegicus	Herpud1	homocysteine inducible ER protein with ubiquitin like domain 1	GO:1903071 positive regulation of ER-associated ubiquitin-dependent protein catabolic process;GO:1903069 regulation of ER-associated ubiquitin-dependent protein catabolic process;GO:1904294 positive regulation of ERAD pathway	0	0	0	0	0	0	0	0	1	0	0	0	0	0	0	0	0	0	0	0
Hes1	29577	symbol	R. norvegicus	29577	R. norvegicus	Hes1	hes family bHLH transcription factor 1	GO:0061105 regulation of stomach neuroendocrine cell differentiation;GO:0061106 negative regulation of stomach neuroendocrine cell differentiation;GO:1905933 regulation of cell fate determination	1	0	0	0	0	0	0	0	0	0	1	1	0	1	1	1	0	0	0	0
Hexb	294673	symbol	R. norvegicus	294673	R. norvegicus	Hexb	hexosaminidase subunit beta	GO:0008049 male courtship behavior;GO:0007619 courtship behavior;GO:0006689 ganglioside catabolic process	0	0	0	1	0	0	0	0	0	0	0	0	0	0	0	0	0	0	0	0
Hexd	100216475	symbol	R. norvegicus	100216475	R. norvegicus	Hexd	hexosaminidase D	GO:0005975 carbohydrate metabolic process;GO:0044238 primary metabolic process;GO:0071704 organic substance metabolic process	0	0	0	0	0	0	0	0	0	0	0	0	0	0	0	0	0	0	0	0
Hgh1	315094	symbol	R. norvegicus	315094	R. norvegicus	Hgh1	HGH1 homolog	GO:0008150 biological_process	0	0	0	0	0	0	0	0	0	0	0	0	0	0	0	0	0	0	0	0
Hif1a	29560	symbol	R. norvegicus	29560	R. norvegicus	Hif1a	hypoxia inducible factor 1 subunit alpha	GO:1903927 response to cyanide;GO:1903928 cellular response to cyanide;GO:0071245 cellular response to carbon monoxide	1	0	0	1	0	0	1	1	0	0	1	0	0	0	0	0	0	1	0	0
Hipk3	83617	symbol	R. norvegicus	83617	R. norvegicus	Hipk3	homeodomain interacting protein kinase 3	GO:0043508 negative regulation of JUN kinase activity;GO:0009299 mRNA transcription;GO:0046329 negative regulation of JNK cascade	0	0	0	0	0	0	0	0	0	0	0	1	0	0	0	0	0	0	0	0
Hist1h1c	201097	gene_synonym	R. norvegicus	201097	R. norvegicus	H1f4	H1.4 linker histone, cluster member	GO:0098532 histone H3-K27 trimethylation;GO:0016584 nucleosome positioning;GO:0080182 histone H3-K4 trimethylation	0	0	0	0	0	0	0	0	0	0	0	0	0	0	0	0	0	0	0	0
Hist1h2ai	100360754	symbol	R. norvegicus	100360754	R. norvegicus	Hist1h2ai	histone cluster 1, H2ai		0	0	0	0	0	0	0	0	0	0	0	0	0	0	0	0	0	0	0	0
Hist1h2ba	24829	gene_synonym	R. norvegicus	24829	R. norvegicus	H2bc1	H2B clustered histone 1	GO:0035093 spermatogenesis, exchange of chromosomal proteins;GO:0006337 nucleosome disassembly;GO:0035092 sperm chromatin condensation	0	0	0	0	0	0	0	0	0	0	0	0	0	0	0	0	0	0	0	0
Hivep3	313557	symbol	R. norvegicus	313557	R. norvegicus	Hivep3	HIVEP zinc finger 3	GO:0035914 skeletal muscle cell differentiation;GO:0007519 skeletal muscle tissue development;GO:0060538 skeletal muscle organ development	0	0	0	0	0	0	0	0	0	0	0	1	0	0	0	0	0	0	0	0
Hmg20b	362825	symbol	R. norvegicus	362825	R. norvegicus	Hmg20b	high mobility group 20 B	GO:0033234 negative regulation of protein sumoylation;GO:0033233 regulation of protein sumoylation;GO:0016925 protein sumoylation	0	0	0	0	0	0	0	0	0	0	0	0	0	0	0	0	0	0	0	0
Hmx3	293537	symbol	R. norvegicus	293537	R. norvegicus	Hmx3	H6 family homeobox 3	GO:0050885 neuromuscular process controlling balance;GO:0007566 embryo implantation;GO:0060135 maternal process involved in female pregnancy	0	0	0	0	0	0	0	0	0	0	0	0	0	0	0	0	0	0	0	0
Hnrnpd	79256	symbol	R. norvegicus	79256	R. norvegicus	Hnrnpd	heterogeneous nuclear ribonucleoprotein D	GO:1990828 hepatocyte dedifferentiation;GO:1904585 response to putrescine;GO:1904586 cellular response to putrescine	0	0	0	0	0	0	0	0	1	0	0	1	0	0	1	0	1	0	0	0
Hnrnpdl	305178	symbol	R. norvegicus	305178	R. norvegicus	Hnrnpdl	heterogeneous nuclear ribonucleoprotein D-like	GO:0010468 regulation of gene expression;GO:0010467 gene expression;GO:0060255 regulation of macromolecule metabolic process	0	0	0	0	0	0	0	0	0	0	0	0	0	0	0	0	0	0	0	0
Hnrnph1	140931	symbol	R. norvegicus	140931	R. norvegicus	Hnrnph1	heterogeneous nuclear ribonucleoprotein H1	GO:0098760 response to interleukin-7;GO:0098761 cellular response to interleukin-7;GO:0043484 regulation of RNA splicing	0	0	0	0	0	0	0	0	0	0	0	0	0	0	0	0	1	0	0	0
Hnrnpm	116655	symbol	R. norvegicus	116655	R. norvegicus	Hnrnpm	heterogeneous nuclear ribonucleoprotein M	GO:1990831 cellular response to carcinoembryonic antigen;GO:2000815 regulation of mRNA stability involved in response to oxidative stress;GO:0010610 regulation of mRNA stability involved in response to stress	0	0	0	0	0	0	0	0	1	0	0	0	1	0	0	0	1	0	0	0
Hnrnpr	319110	symbol	R. norvegicus	319110	R. norvegicus	Hnrnpr	heterogeneous nuclear ribonucleoprotein R	GO:0061157 mRNA destabilization;GO:0061014 positive regulation of mRNA catabolic process;GO:0050779 RNA destabilization	0	0	0	0	0	0	0	0	0	0	0	0	0	0	0	0	1	0	0	0
Homer3	29548	symbol	R. norvegicus	29548	R. norvegicus	Homer3	homer scaffold protein 3	GO:0070885 negative regulation of calcineurin-NFAT signaling cascade;GO:0106057 negative regulation of calcineurin-mediated signaling;GO:2001256 regulation of store-operated calcium entry	0	0	1	0	1	0	0	1	0	1	0	0	0	1	0	0	0	0	0	0
Hook1	313370	symbol	R. norvegicus	313370	R. norvegicus	Hook1	hook microtubule-tethering protein 1	GO:1905198 manchette assembly;GO:1905719 protein localization to perinuclear region of cytoplasm;GO:0045022 early endosome to late endosome transport	0	0	0	0	0	0	1	0	0	0	0	0	0	0	0	0	0	0	0	1
Hs3st2	293451	symbol	R. norvegicus	293451	R. norvegicus	Hs3st2	heparan sulfate-glucosamine 3-sulfotransferase 2	GO:0007623 circadian rhythm;GO:0048511 rhythmic process;GO:0008150 biological_process	0	0	0	0	0	0	0	0	0	0	0	0	0	0	0	0	0	0	0	0
Hsf2	64441	symbol	R. norvegicus	64441	R. norvegicus	Hsf2	heat shock transcription factor 2	GO:0007283 spermatogenesis;GO:0048232 male gamete generation;GO:0007276 gamete generation	0	0	0	0	0	0	0	0	0	0	0	0	0	0	0	0	0	0	0	0
Hsp90b1	362862	symbol	R. norvegicus	362862	R. norvegicus	Hsp90b1	heat shock protein 90 beta family member 1	GO:0031247 actin rod assembly;GO:0071318 cellular response to ATP;GO:0071287 cellular response to manganese ion	0	0	0	0	0	0	0	0	0	0	0	0	0	0	0	0	0	1	0	0
Hspa4l	294993	symbol	R. norvegicus	294993	R. norvegicus	Hspa4l	heat shock protein family A (Hsp70) member 4 like	GO:0006986 response to unfolded protein;GO:0035966 response to topologically incorrect protein;GO:0006457 protein folding	0	0	0	0	0	0	0	0	0	0	0	0	0	0	0	0	0	0	0	0
Hspa8	24468	symbol	R. norvegicus	24468	R. norvegicus	Hspa8	heat shock protein family A (Hsp70) member 8	GO:1904592 positive regulation of protein refolding;GO:1904764 chaperone-mediated autophagy translocation complex disassembly;GO:1990832 slow axonal transport	0	1	0	0	1	0	1	0	1	0	1	0	0	0	1	0	1	1	0	0
Htatsf1	317612	symbol	R. norvegicus	317612	R. norvegicus	Htatsf1	HIV-1 Tat specific factor 1	GO:0000375 RNA splicing, via transesterification reactions;GO:0000377 RNA splicing, via transesterification reactions with bulged adenosine as nucleophile;GO:0000398 mRNA splicing, via spliceosome	0	0	0	0	0	0	0	0	0	0	0	0	0	0	0	0	1	0	0	0
Huwe1	501546	symbol	R. norvegicus	501546	R. norvegicus	Huwe1	HECT, UBA and WWE domain containing E3 ubiquitin protein ligase 1	GO:0010637 negative regulation of mitochondrial fusion;GO:0098779 positive regulation of mitophagy in response to mitochondrial depolarization;GO:0010635 regulation of mitochondrial fusion	0	0	0	0	0	0	0	0	1	0	0	0	1	0	0	0	0	0	0	0
Hyal2	64468	symbol	R. norvegicus	64468	R. norvegicus	Hyal2	hyaluronidase 2	GO:0019064 fusion of virus membrane with host plasma membrane;GO:0039663 membrane fusion involved in viral entry into host cell;GO:0044800 multi-organism membrane fusion	0	0	0	0	0	0	0	0	1	0	0	0	1	0	0	0	0	0	0	0
Iars2	364070	symbol	R. norvegicus	364070	R. norvegicus	Iars2	isoleucyl-tRNA synthetase 2, mitochondrial	GO:0006428 isoleucyl-tRNA aminoacylation;GO:0106074 aminoacyl-tRNA metabolism involved in translational fidelity;GO:0006450 regulation of translational fidelity	0	0	0	0	0	0	0	0	0	0	0	0	0	0	0	0	0	0	0	0
Idh3g	25179	symbol	R. norvegicus	25179	R. norvegicus	Idh3g	isocitrate dehydrogenase (NAD(+)) 3 non-catalytic subunit gamma	GO:0006102 isocitrate metabolic process;GO:0072350 tricarboxylic acid metabolic process;GO:0006103 2-oxoglutarate metabolic process	0	0	0	0	0	0	0	0	0	0	0	0	0	0	0	0	0	0	0	0
Igf2bp1	303477	symbol	R. norvegicus	303477	R. norvegicus	Igf2bp1	insulin-like growth factor 2 mRNA binding protein 1	GO:0022013 pallium cell proliferation in forebrain;GO:0010610 regulation of mRNA stability involved in response to stress;GO:0070934 CRD-mediated mRNA stabilization	1	0	0	0	0	0	0	0	0	0	1	0	0	0	0	0	0	0	0	0
Igf2bp3	312320	symbol	R. norvegicus	312320	R. norvegicus	Igf2bp3	insulin-like growth factor 2 mRNA binding protein 3	GO:0051028 mRNA transport;GO:0050657 nucleic acid transport;GO:0050658 RNA transport	0	0	0	0	0	0	0	0	0	0	0	0	0	0	0	0	0	0	0	0
Igfbpl1	366366	symbol	R. norvegicus	366366	R. norvegicus	Igfbpl1	insulin-like growth factor binding protein-like 1	GO:0071228 cellular response to tumor cell;GO:0002347 response to tumor cell;GO:0071216 cellular response to biotic stimulus	0	0	0	0	0	0	0	0	0	0	0	0	0	0	0	0	0	0	0	0
Igsf10	310448	symbol	R. norvegicus	310448	R. norvegicus	Igsf10	immunoglobulin superfamily, member 10	GO:2001222 regulation of neuron migration;GO:0042246 tissue regeneration;GO:0001764 neuron migration	0	0	0	0	0	0	0	0	0	0	0	0	0	0	0	0	0	0	0	0
Ilf3	84472	symbol	R. norvegicus	84472	R. norvegicus	Ilf3	interleukin enhancer binding factor 3	GO:0045071 negative regulation of viral genome replication;GO:0045069 regulation of viral genome replication;GO:0048525 negative regulation of viral process	0	0	0	0	0	0	0	0	0	0	0	0	0	0	0	0	0	0	0	0
Ing2	290744	symbol	R. norvegicus	290744	R. norvegicus	Ing2	inhibitor of growth family, member 2	GO:0042078 germ-line stem cell division;GO:0048133 male germ-line stem cell asymmetric division;GO:0098722 asymmetric stem cell division	0	0	0	0	0	0	1	0	0	0	0	0	0	0	0	0	0	0	0	0
Inha	24504	symbol	R. norvegicus	24504	R. norvegicus	Inha	inhibin subunit alpha	GO:0046882 negative regulation of follicle-stimulating hormone secretion;GO:0032277 negative regulation of gonadotropin secretion;GO:0046880 regulation of follicle-stimulating hormone secretion	0	0	0	0	0	0	0	0	0	0	0	0	0	0	0	0	0	0	0	0
Ino80d	316440	symbol	R. norvegicus	316440	R. norvegicus	Ino80d	INO80 complex subunit D	GO:0008150 biological_process	0	0	0	0	0	0	0	0	0	0	0	0	0	0	0	0	0	0	0	0
Ino80e	293494	symbol	R. norvegicus	293494	R. norvegicus	Ino80e	INO80 complex subunit E	GO:0006338 chromatin remodeling;GO:0006310 DNA recombination;GO:0006325 chromatin organization	0	0	0	0	0	0	0	0	0	0	0	0	0	0	0	0	0	0	0	0
Inpp4b	116699	symbol	R. norvegicus	116699	R. norvegicus	Inpp4b	inositol polyphosphate-4-phosphatase type II B	GO:0036092 phosphatidylinositol-3-phosphate biosynthetic process;GO:0046855 inositol phosphate dephosphorylation;GO:0046838 phosphorylated carbohydrate dephosphorylation	0	0	0	0	0	0	0	0	1	0	0	0	1	0	0	0	0	0	0	0
Inpp5e	114089	symbol	R. norvegicus	114089	R. norvegicus	Inpp5e	inositol polyphosphate-5-phosphatase E	GO:1903565 negative regulation of protein localization to cilium;GO:1903564 regulation of protein localization to cilium;GO:0014067 negative regulation of phosphatidylinositol 3-kinase signaling	0	0	0	0	0	0	0	0	0	0	0	0	1	0	0	0	0	0	0	0
Ints7	289382	symbol	R. norvegicus	289382	R. norvegicus	Ints7	integrator complex subunit 7	GO:0034472 snRNA 3'-end processing;GO:0016180 snRNA processing;GO:0016073 snRNA metabolic process	0	0	0	0	0	0	0	0	0	0	0	0	0	0	0	0	0	0	0	0
Ints8	297823	symbol	R. norvegicus	297823	R. norvegicus	Ints8	integrator complex subunit 8	GO:0034472 snRNA 3'-end processing;GO:0016180 snRNA processing;GO:0016073 snRNA metabolic process	0	0	0	0	0	0	0	0	0	0	0	0	0	0	0	0	0	0	0	0
Ip6k2	59268	symbol	R. norvegicus	59268	R. norvegicus	Ip6k2	inositol hexakisphosphate kinase 2	GO:1905396 cellular response to flavonoid;GO:1905395 response to flavonoid;GO:0006817 phosphate ion transport	0	0	0	0	0	0	0	0	0	0	0	0	0	0	0	0	0	0	0	0
Irak1	363520	symbol	R. norvegicus	363520	R. norvegicus	Irak1	interleukin-1 receptor-associated kinase 1	GO:0090370 negative regulation of cholesterol efflux;GO:0032372 negative regulation of sterol transport;GO:0032375 negative regulation of cholesterol transport	0	0	0	0	0	0	0	0	0	0	0	0	0	0	0	0	0	0	0	0
Irf2	290749	symbol	R. norvegicus	290749	R. norvegicus	Irf2	interferon regulatory factor 2	GO:0051607 defense response to virus;GO:0140546 defense response to symbiont;GO:0009615 response to virus	0	0	0	0	0	0	0	0	0	0	0	0	0	0	0	0	0	0	0	0
Isca1	290985	symbol	R. norvegicus	290985	R. norvegicus	Isca1	iron-sulfur cluster assembly 1	GO:0097428 protein maturation by iron-sulfur cluster transfer;GO:0016226 iron-sulfur cluster assembly;GO:0031163 metallo-sulfur cluster assembly	0	0	0	0	0	0	0	0	0	0	0	0	0	0	0	0	0	0	0	0
Isg15	298693	symbol	R. norvegicus	298693	R. norvegicus	Isg15	ISG15 ubiquitin-like modifier	GO:0032461 positive regulation of protein oligomerization;GO:0032459 regulation of protein oligomerization;GO:0032020 ISG15-protein conjugation	0	0	0	0	0	0	0	0	0	0	0	0	0	0	0	0	0	0	0	0
Islr2	100910729	symbol	R. norvegicus	100910729	R. norvegicus	Islr2	immunoglobulin superfamily containing leucine-rich repeat 2	GO:0045773 positive regulation of axon extension;GO:0050772 positive regulation of axonogenesis;GO:0030516 regulation of axon extension	1	0	0	0	0	0	0	0	0	0	0	0	0	0	0	0	0	0	0	0
Itfg1	171083	symbol	R. norvegicus	171083	R. norvegicus	Itfg1	integrin alpha FG-GAP repeat containing 1		0	0	0	0	0	0	0	0	0	0	0	0	0	0	0	0	0	0	0	0
Itga5	315346	symbol	R. norvegicus	315346	R. norvegicus	Itga5	integrin subunit alpha 5	GO:2000811 negative regulation of anoikis;GO:0023035 CD40 signaling pathway;GO:0033631 cell-cell adhesion mediated by integrin	0	1	0	1	0	0	0	0	0	0	0	0	0	0	0	0	0	1	0	0
Itga9	685004	symbol	R. norvegicus	685004	R. norvegicus	Itga9	integrin subunit alpha 9	GO:0030593 neutrophil chemotaxis;GO:0007229 integrin-mediated signaling pathway;GO:0071621 granulocyte chemotaxis	0	0	0	0	0	0	0	0	0	0	0	0	0	0	0	0	0	1	0	0
Josd1	315134	symbol	R. norvegicus	315134	R. norvegicus	Josd1	Josephin domain containing 1	GO:0016579 protein deubiquitination;GO:0070646 protein modification by small protein removal;GO:0070647 protein modification by small protein conjugation or removal	0	0	0	0	0	0	0	0	0	0	0	0	0	0	0	0	0	0	0	0
Jrkl	315417	symbol	R. norvegicus	315417	R. norvegicus	Jrkl	JRK-like	GO:0008150 biological_process	0	0	0	0	0	0	0	0	0	0	0	0	0	0	0	0	0	0	0	0
Kalrn	84009	symbol	R. norvegicus	84009	R. norvegicus	Kalrn	kalirin, RhoGEF kinase	GO:0061366 behavioral response to chemical pain;GO:0061368 behavioral response to formalin induced pain;GO:0098989 NMDA selective glutamate receptor signaling pathway	1	1	1	1	0	1	0	1	0	0	0	0	1	0	0	0	0	0	1	0
Kank3	366848	symbol	R. norvegicus	366848	R. norvegicus	Kank3	KN motif and ankyrin repeat domains 3	GO:0030837 negative regulation of actin filament polymerization;GO:0032272 negative regulation of protein polymerization;GO:0031333 negative regulation of protein-containing complex assembly	0	0	0	0	0	0	0	0	0	0	0	0	0	0	0	0	0	0	0	0
Kantr	105841230	symbol	R. norvegicus	105841230	R. norvegicus	Kantr	KDM5C adjacent transcript	GO:0010629 negative regulation of gene expression;GO:0010605 negative regulation of macromolecule metabolic process;GO:0009892 negative regulation of metabolic process	0	0	0	0	0	0	0	0	0	0	0	0	0	0	0	0	0	0	0	0
Kcna4	25469	symbol	R. norvegicus	25469	R. norvegicus	Kcna4	potassium voltage-gated channel subfamily A member 4	GO:0051260 protein homooligomerization;GO:0071805 potassium ion transmembrane transport;GO:0006813 potassium ion transport	0	0	0	0	1	0	0	0	0	0	0	0	0	1	0	0	0	0	0	0
Kcna6	64358	symbol	R. norvegicus	64358	R. norvegicus	Kcna6	potassium voltage-gated channel subfamily A member 6	GO:0051260 protein homooligomerization;GO:0071805 potassium ion transmembrane transport;GO:0006813 potassium ion transport	0	0	0	0	0	0	0	0	0	0	0	0	0	1	0	0	0	0	0	0
Kcnc2	246153	symbol	R. norvegicus	246153	R. norvegicus	Kcnc2	potassium voltage-gated channel subfamily C member 2	GO:0038060 nitric oxide-cGMP-mediated signaling pathway;GO:0021759 globus pallidus development;GO:0071242 cellular response to ammonium ion	0	0	1	0	1	0	0	0	0	0	1	0	0	1	0	0	0	0	0	0
Kcnc4	684516	symbol	R. norvegicus	684516	R. norvegicus	Kcnc4	potassium voltage-gated channel subfamily C member 4	GO:1904456 negative regulation of neuronal action potential;GO:1904057 negative regulation of sensory perception of pain;GO:0051970 negative regulation of transmission of nerve impulse	0	0	1	0	1	0	0	0	0	0	1	0	0	1	0	0	0	0	0	0
Kcnd3	65195	symbol	R. norvegicus	65195	R. norvegicus	Kcnd3	potassium voltage-gated channel subfamily D member 3	GO:0098915 membrane repolarization during ventricular cardiac muscle cell action potential;GO:0086013 membrane repolarization during cardiac muscle cell action potential;GO:0086011 membrane repolarization during action potential	0	0	1	0	1	0	0	0	0	0	0	0	0	1	0	0	0	0	0	0
Kcnh8	246325	symbol	R. norvegicus	246325	R. norvegicus	Kcnh8	potassium voltage-gated channel subfamily H member 8	GO:0071805 potassium ion transmembrane transport;GO:0006813 potassium ion transport;GO:0042391 regulation of membrane potential	0	0	1	0	1	0	0	0	0	0	0	0	0	1	0	0	0	0	0	0
Kcnj6	25743	symbol	R. norvegicus	25743	R. norvegicus	Kcnj6	potassium inwardly-rectifying channel, subfamily J, member 6	GO:0071315 cellular response to morphine;GO:0071317 cellular response to isoquinoline alkaloid;GO:0042403 thyroid hormone metabolic process	0	0	0	0	1	0	0	0	0	0	0	0	0	1	0	0	0	1	0	0
Kcnk1	59324	symbol	R. norvegicus	59324	R. norvegicus	Kcnk1	potassium two pore domain channel subfamily K member 1	GO:0060075 regulation of resting membrane potential;GO:0030322 stabilization of membrane potential;GO:0035094 response to nicotine	0	0	1	0	1	0	0	0	0	0	0	0	0	1	0	0	0	0	0	0
Kcnt2	304827	symbol	R. norvegicus	304827	R. norvegicus	Kcnt2	potassium sodium-activated channel subfamily T member 2	GO:0097623 potassium ion export across plasma membrane;GO:0070839 metal ion export;GO:0140115 export across plasma membrane	0	0	0	0	0	0	0	0	0	0	0	0	0	1	0	0	0	0	0	0
Kctd3	305055	symbol	R. norvegicus	305055	R. norvegicus	Kctd3	potassium channel tetramerization domain containing 3	GO:0051260 protein homooligomerization;GO:0051259 protein complex oligomerization;GO:0065003 protein-containing complex assembly	0	0	0	0	0	1	0	0	0	0	0	0	0	0	0	0	0	0	0	0
Kctd7	688993	symbol	R. norvegicus	688993	R. norvegicus	Kctd7	potassium channel tetramerization domain containing 7	GO:0090461 glutamate homeostasis;GO:0080144 amino acid homeostasis;GO:0030007 cellular potassium ion homeostasis	0	0	1	0	0	0	0	0	0	0	0	0	0	1	0	0	0	0	0	0
Kdm5d	100312983	symbol	R. norvegicus	100312983	R. norvegicus	Kdm5d	lysine demethylase 5D	GO:0034721 histone H3-K4 demethylation, trimethyl-H3-K4-specific;GO:0002457 T cell antigen processing and presentation;GO:0034720 histone H3-K4 demethylation	0	0	0	0	0	0	0	0	0	0	0	0	0	0	0	0	0	0	0	0
Kdm6a	103689969	symbol	R. norvegicus	103689969	R. norvegicus	Kdm6a	lysine demethylase 6A	GO:0071557 histone H3-K27 demethylation;GO:0048570 notochord morphogenesis;GO:0032525 somite rostral/caudal axis specification	0	0	1	0	0	0	0	0	0	0	0	0	0	0	0	0	0	0	0	0
Khdrbs2	170843	symbol	R. norvegicus	170843	R. norvegicus	Khdrbs2	KH RNA binding domain containing, signal transduction associated 2	GO:0000381 regulation of alternative mRNA splicing, via spliceosome;GO:0000380 alternative mRNA splicing, via spliceosome;GO:0048024 regulation of mRNA splicing, via spliceosome	0	0	0	0	0	0	0	0	0	0	0	0	0	0	0	0	1	0	0	0
Khk	25659	symbol	R. norvegicus	25659	R. norvegicus	Khk	ketohexokinase	GO:0006000 fructose metabolic process;GO:0009744 response to sucrose;GO:0034285 response to disaccharide	0	0	0	0	0	0	0	0	0	0	0	0	0	0	0	0	0	0	0	0
Kif1b	117548	symbol	R. norvegicus	117548	R. norvegicus	Kif1b	kinesin family member 1B	GO:0019520 aldonic acid metabolic process;GO:0019521 D-gluconate metabolic process;GO:1904647 response to rotenone	0	0	0	0	0	0	1	0	0	0	0	0	0	0	0	0	0	0	1	0
Kif1c	113886	symbol	R. norvegicus	113886	R. norvegicus	Kif1c	kinesin family member 1C	GO:1990049 retrograde neuronal dense core vesicle transport;GO:1990048 anterograde neuronal dense core vesicle transport;GO:0099519 dense core granule cytoskeletal transport	0	0	0	0	0	0	1	0	0	0	0	0	0	0	0	0	0	0	0	0
Kif26a	314473	symbol	R. norvegicus	314473	R. norvegicus	Kif26a	kinesin family member 26A	GO:0001560 regulation of cell growth by extracellular stimulus;GO:0048484 enteric nervous system development;GO:0048483 autonomic nervous system development	0	0	0	0	0	0	1	0	0	0	0	0	0	0	0	0	0	0	0	0
Kirrel3	315546	symbol	R. norvegicus	315546	R. norvegicus	Kirrel3	kirre like nephrin family adhesion molecule 3	GO:0021730 trigeminal sensory nucleus development;GO:0021740 principal sensory nucleus of trigeminal nerve development;GO:0002121 inter-male aggressive behavior	1	1	0	1	0	0	0	0	0	0	1	0	0	0	0	0	0	0	0	0
Klhl1	290426	symbol	R. norvegicus	290426	R. norvegicus	Klhl1	kelch-like family member 1	GO:0021680 cerebellar Purkinje cell layer development;GO:0007628 adult walking behavior;GO:0090659 walking behavior	1	0	0	1	0	0	0	0	0	0	0	0	0	0	1	0	0	0	0	0
Klhl34	302703	symbol	R. norvegicus	302703	R. norvegicus	Klhl34	kelch-like family member 34		0	0	0	0	0	0	0	0	0	0	0	0	0	0	0	0	0	0	0	0
Kmt2a	315606	symbol	R. norvegicus	315606	R. norvegicus	Kmt2a	lysine methyltransferase 2A	GO:1905642 negative regulation of DNA methylation;GO:0043974 histone H3-K27 acetylation;GO:1901674 regulation of histone H3-K27 acetylation	0	0	1	1	0	0	0	0	0	0	0	0	0	1	0	0	0	0	0	0
Kpna4	361959	symbol	R. norvegicus	361959	R. norvegicus	Kpna4	karyopherin subunit alpha 4	GO:0006607 NLS-bearing protein import into nucleus;GO:0006606 protein import into nucleus;GO:0051170 import into nucleus	0	0	0	0	0	0	0	0	1	0	0	0	0	0	0	0	0	0	0	0
Kpnb1	24917	symbol	R. norvegicus	24917	R. norvegicus	Kpnb1	karyopherin subunit beta 1	GO:0006610 ribosomal protein import into nucleus;GO:0007079 mitotic chromosome movement towards spindle pole;GO:0031291 Ran protein signal transduction	0	0	0	0	0	1	1	0	1	0	0	0	0	0	0	0	0	0	0	1
Ksr2	288691	symbol	R. norvegicus	288691	R. norvegicus	Ksr2	kinase suppressor of ras 2	GO:0120162 positive regulation of cold-induced thermogenesis;GO:0120161 regulation of cold-induced thermogenesis;GO:0106106 cold-induced thermogenesis	0	0	0	0	0	1	0	0	0	0	0	0	0	0	0	0	0	0	0	0
Lama1	316758	symbol	R. norvegicus	316758	R. norvegicus	Lama1	laminin subunit alpha 1	GO:0061304 retinal blood vessel morphogenesis;GO:0061299 retina vasculature morphogenesis in camera-type eye;GO:0045198 establishment of epithelial cell apical/basal polarity	1	0	0	0	0	0	0	0	0	0	0	0	0	0	0	1	0	1	0	0
Lama5	140433	symbol	R. norvegicus	140433	R. norvegicus	Lama5	laminin subunit alpha 5	GO:0060445 branching involved in salivary gland morphogenesis;GO:0007435 salivary gland morphogenesis;GO:0007431 salivary gland development	1	0	0	0	0	0	0	0	0	0	0	0	0	0	0	1	0	1	1	0
Lars	291624	gene_synonym	R. norvegicus	291624	R. norvegicus	Lars1	leucyl-tRNA synthetase 1	GO:0006425 glutaminyl-tRNA aminoacylation;GO:0006429 leucyl-tRNA aminoacylation;GO:0071233 cellular response to leucine	0	0	0	0	0	0	0	0	0	0	0	0	0	0	0	0	0	0	0	0
Lasp1	29278	symbol	R. norvegicus	29278	R. norvegicus	Lasp1	LIM and SH3 protein 1	GO:0034220 ion transmembrane transport;GO:0055085 transmembrane transport;GO:0006811 ion transport	0	0	0	0	0	0	0	0	0	0	0	0	0	0	0	0	0	0	0	0
Lclat1	362702	symbol	R. norvegicus	362702	R. norvegicus	Lclat1	lysocardiolipin acyltransferase 1	GO:0036149 phosphatidylinositol acyl-chain remodeling;GO:0046488 phosphatidylinositol metabolic process;GO:0006650 glycerophospholipid metabolic process	0	0	0	0	0	0	0	0	0	0	0	0	0	0	0	0	0	0	0	0
Ldb1	309447	symbol	R. norvegicus	309447	R. norvegicus	Ldb1	LIM domain binding 1	GO:0043973 histone H3-K4 acetylation;GO:0046985 positive regulation of hemoglobin biosynthetic process;GO:0000972 transcription-dependent tethering of RNA polymerase II gene DNA at nuclear periphery	0	1	1	0	0	0	0	0	0	0	0	0	0	0	1	0	0	0	0	0
Ldha	24533	symbol	R. norvegicus	24533	R. norvegicus	Ldha	lactate dehydrogenase A	GO:0019659 glucose catabolic process to lactate;GO:0019660 glycolytic fermentation;GO:0019661 glucose catabolic process to lactate via pyruvate	0	0	0	0	0	0	0	0	0	0	0	0	0	0	0	0	0	1	0	0
Lgi1	252892	symbol	R. norvegicus	252892	R. norvegicus	Lgi1	leucine-rich, glioma inactivated 1	GO:0099633 protein localization to postsynaptic specialization membrane;GO:0099645 neurotransmitter receptor localization to postsynaptic specialization membrane;GO:1903539 protein localization to postsynaptic membrane	1	0	1	0	0	0	0	0	0	0	0	0	0	0	0	0	0	0	1	0
Lhx2	296706	symbol	R. norvegicus	296706	R. norvegicus	Lhx2	LIM homeobox 2	GO:0045199 maintenance of epithelial cell apical/basal polarity;GO:0035090 maintenance of apical/basal cell polarity;GO:0021978 telencephalon regionalization	1	0	0	0	0	0	0	0	0	0	1	0	0	0	0	1	0	0	0	0
Limd2	360646	symbol	R. norvegicus	360646	R. norvegicus	Limd2	LIM domain containing 2		0	0	0	0	0	0	0	0	0	0	0	0	0	0	0	0	0	0	0	0
Lingo1	315691	symbol	R. norvegicus	315691	R. norvegicus	Lingo1	leucine rich repeat and Ig domain containing 1	GO:0048715 negative regulation of oligodendrocyte differentiation;GO:0045686 negative regulation of glial cell differentiation;GO:0014014 negative regulation of gliogenesis	1	0	0	0	0	0	0	0	0	0	0	0	0	0	0	0	0	0	0	0
Lonrf2	301361	symbol	R. norvegicus	301361	R. norvegicus	Lonrf2	LON peptidase N-terminal domain and ring finger 2		0	0	0	0	0	0	0	0	0	0	0	0	0	0	0	0	0	0	0	0
Lpcat4	296048	symbol	R. norvegicus	296048	R. norvegicus	Lpcat4	lysophosphatidylcholine acyltransferase 4	GO:0036150 phosphatidylserine acyl-chain remodeling;GO:0036152 phosphatidylethanolamine acyl-chain remodeling;GO:0036151 phosphatidylcholine acyl-chain remodeling	0	0	0	0	0	0	0	0	0	0	0	0	0	0	0	0	0	0	0	0
Lpin2	316737	symbol	R. norvegicus	316737	R. norvegicus	Lpin2	lipin 2	GO:0019432 triglyceride biosynthetic process;GO:0046460 neutral lipid biosynthetic process;GO:0046463 acylglycerol biosynthetic process	0	0	0	0	0	0	0	0	0	0	0	0	0	0	0	0	0	0	0	0
Lrba	361975	symbol	R. norvegicus	361975	R. norvegicus	Lrba	LPS responsive beige-like anchor protein	GO:1990830 cellular response to leukemia inhibitory factor;GO:1990823 response to leukemia inhibitory factor;GO:0071345 cellular response to cytokine stimulus	0	0	0	0	0	0	0	0	0	0	0	0	0	0	0	0	0	0	0	0
Lrch1	502020	symbol	R. norvegicus	502020	R. norvegicus	Lrch1	leucine rich repeats and calponin homology domain containing 1	GO:2000405 negative regulation of T cell migration;GO:2000402 negative regulation of lymphocyte migration;GO:0071676 negative regulation of mononuclear cell migration	0	0	0	0	0	0	0	0	0	0	0	0	0	0	0	0	0	0	0	0
Lrfn5	314164	symbol	R. norvegicus	314164	R. norvegicus	Lrfn5	leucine rich repeat and fibronectin type III domain containing 5	GO:0043031 negative regulation of macrophage activation;GO:0099560 synaptic membrane adhesion;GO:1905606 regulation of presynapse assembly	0	1	0	0	0	0	0	0	0	0	0	0	0	0	0	0	0	0	0	0
Lrp2	29216	symbol	R. norvegicus	29216	R. norvegicus	Lrp2	LDL receptor related protein 2	GO:0140075 regulation of lipoprotein transport;GO:0140077 positive regulation of lipoprotein transport;GO:0020028 endocytic hemoglobin import into cell	1	0	0	0	0	0	0	0	1	0	1	0	0	0	0	0	0	0	0	0
Lrp4	83469	symbol	R. norvegicus	83469	R. norvegicus	Lrp4	LDL receptor related protein 4	GO:1901631 positive regulation of presynaptic membrane organization;GO:1901629 regulation of presynaptic membrane organization;GO:1904395 positive regulation of skeletal muscle acetylcholine-gated channel clustering	1	1	1	0	0	0	0	0	0	0	0	0	1	0	0	0	0	0	1	0
Lrrc47	362672	symbol	R. norvegicus	362672	R. norvegicus	Lrrc47	leucine rich repeat containing 47	GO:0006432 phenylalanyl-tRNA aminoacylation;GO:0006418 tRNA aminoacylation for protein translation;GO:0043039 tRNA aminoacylation	0	0	0	0	0	0	0	0	0	0	0	0	0	0	0	0	0	0	0	0
Lrrc55	311171	symbol	R. norvegicus	311171	R. norvegicus	Lrrc55	leucine rich repeat containing 55	GO:1903818 positive regulation of voltage-gated potassium channel activity;GO:1901018 positive regulation of potassium ion transmembrane transporter activity;GO:1901381 positive regulation of potassium ion transmembrane transport	0	0	0	0	0	0	0	0	0	0	0	0	0	1	0	0	0	0	0	0
Lrrtm2	685472	symbol	R. norvegicus	685472	R. norvegicus	Lrrtm2	leucine rich repeat transmembrane neuronal 2	GO:0002091 negative regulation of receptor internalization;GO:0099151 regulation of postsynaptic density assembly;GO:1904889 regulation of excitatory synapse assembly	1	1	1	0	1	0	0	0	0	1	0	0	0	0	0	0	0	0	0	0
Lrrtm4	500219	symbol	R. norvegicus	500219	R. norvegicus	Lrrtm4	leucine rich repeat transmembrane neuronal 4	GO:1901629 regulation of presynaptic membrane organization;GO:0097090 presynaptic membrane organization;GO:0097113 AMPA glutamate receptor clustering	1	1	0	0	1	0	0	0	0	1	0	0	0	0	0	0	0	0	1	0
Lsamp	29561	symbol	R. norvegicus	29561	R. norvegicus	Lsamp	limbic system-associated membrane protein	GO:0035641 locomotory exploration behavior;GO:0035640 exploration behavior;GO:0007626 locomotory behavior	0	0	0	1	0	0	0	0	0	0	0	0	0	0	0	0	0	0	0	0
Lsp1	361680	symbol	R. norvegicus	361680	R. norvegicus	Lsp1	lymphocyte-specific protein 1	GO:0098760 response to interleukin-7;GO:0098761 cellular response to interleukin-7;GO:0006935 chemotaxis	0	0	0	0	0	0	0	0	0	0	0	0	0	0	0	0	0	0	0	0
Lypd1	360838	symbol	R. norvegicus	360838	R. norvegicus	Lypd1	Ly6/Plaur domain containing 1	GO:1903077 negative regulation of protein localization to plasma membrane;GO:1904376 negative regulation of protein localization to cell periphery;GO:0095500 acetylcholine receptor signaling pathway	0	0	0	1	0	0	0	0	0	0	0	0	1	0	0	0	0	0	1	0
Lysmd3	315923	symbol	R. norvegicus	315923	R. norvegicus	Lysmd3	LysM domain containing 3	GO:0007030 Golgi organization;GO:0010256 endomembrane system organization;GO:0006996 organelle organization	0	0	0	0	0	0	0	0	0	0	0	0	0	0	0	0	0	0	0	0
Lzic	366507	symbol	R. norvegicus	366507	R. norvegicus	Lzic	leucine zipper and CTNNBIP1 domain containing	GO:0010212 response to ionizing radiation;GO:0009314 response to radiation;GO:0009628 response to abiotic stimulus	0	0	0	0	0	0	0	0	0	0	0	0	0	0	0	0	0	0	0	0
Mab21l1	688394	symbol	R. norvegicus	688394	R. norvegicus	Mab21l1	mab-21 like 1	GO:0043010 camera-type eye development;GO:0001654 eye development;GO:0150063 visual system development	0	0	0	0	0	0	0	0	0	0	0	0	0	0	0	0	0	0	0	0
Macf1	362587	symbol	R. norvegicus	362587	R. norvegicus	Macf1	microtubule-actin crosslinking factor 1	GO:0006620 posttranslational protein targeting to endoplasmic reticulum membrane;GO:0150011 regulation of neuron projection arborization;GO:0140058 neuron projection arborization	1	1	1	0	0	0	0	0	1	0	0	0	0	0	0	1	0	0	1	1
Mad1l1	680006	symbol	R. norvegicus	680006	R. norvegicus	Mad1l1	mitotic arrest deficient 1 like 1	GO:0090233 negative regulation of spindle checkpoint;GO:0140499 negative regulation of mitotic spindle assembly checkpoint signaling;GO:1902426 deactivation of mitotic spindle assembly checkpoint	0	0	0	0	0	1	1	0	0	0	0	0	0	0	0	0	0	1	0	0
Mad2l1bp	316237	symbol	R. norvegicus	316237	R. norvegicus	Mad2l1bp	MAD2L1 binding protein	GO:0090233 negative regulation of spindle checkpoint;GO:0140499 negative regulation of mitotic spindle assembly checkpoint signaling;GO:1902426 deactivation of mitotic spindle assembly checkpoint	0	0	0	0	0	0	0	0	0	0	0	0	0	0	0	0	0	0	0	0
Magee1	317232	symbol	R. norvegicus	317232	R. norvegicus	Magee1	MAGE family member E1	GO:0000122 negative regulation of transcription by RNA polymerase II;GO:0045892 negative regulation of transcription, DNA-templated;GO:1903507 negative regulation of nucleic acid-templated transcription	0	0	0	0	0	0	0	0	0	0	0	0	0	0	0	0	0	0	0	0
Malsu1	297082	symbol	R. norvegicus	297082	R. norvegicus	Malsu1	mitochondrial assembly of ribosomal large subunit 1	GO:0070130 negative regulation of mitochondrial translation;GO:0090071 negative regulation of ribosome biogenesis;GO:0090069 regulation of ribosome biogenesis	0	0	0	0	0	0	0	0	0	0	0	0	0	0	0	0	0	0	0	0
Man1b1	499751	symbol	R. norvegicus	499751	R. norvegicus	Man1b1	mannosidase, alpha, class 1B, member 1	GO:0036509 trimming of terminal mannose on B branch;GO:1904380 endoplasmic reticulum mannose trimming;GO:0036507 protein demannosylation	0	0	0	0	0	0	0	0	0	0	0	0	0	0	0	0	0	0	0	0
Manf	315989	symbol	R. norvegicus	315989	R. norvegicus	Manf	mesencephalic astrocyte-derived neurotrophic factor	GO:0002014 vasoconstriction of artery involved in ischemic response to lowering of systemic arterial blood pressure;GO:0001980 regulation of systemic arterial blood pressure by ischemic conditions;GO:0001976 nervous system process involved in regulation of systemic arterial blood pressure	0	0	0	0	0	0	0	0	0	0	0	0	0	0	0	0	0	0	0	0
Map1a	25152	symbol	R. norvegicus	25152	R. norvegicus	Map1a	microtubule-associated protein 1A	GO:0099642 retrograde axonal protein transport;GO:1902816 regulation of protein localization to microtubule;GO:1902817 negative regulation of protein localization to microtubule	1	1	1	1	0	0	1	0	0	0	0	0	1	0	0	0	0	0	0	1
Map1b	29456	symbol	R. norvegicus	29456	R. norvegicus	Map1b	microtubule-associated protein 1B	GO:0051913 regulation of synaptic plasticity by chemical substance;GO:0051914 positive regulation of synaptic plasticity by chemical substance;GO:0051915 induction of synaptic plasticity by chemical substance	1	1	1	0	0	0	1	0	0	0	0	0	1	0	0	1	0	0	0	1
Map2	25595	symbol	R. norvegicus	25595	R. norvegicus	Map2	microtubule-associated protein 2	GO:1902805 positive regulation of synaptic vesicle transport;GO:1903744 positive regulation of anterograde synaptic vesicle transport;GO:1904527 negative regulation of microtubule binding	1	0	0	0	0	0	1	0	0	0	0	0	1	0	0	1	0	0	0	1
Map2k1	170851	symbol	R. norvegicus	170851	R. norvegicus	Map2k1	mitogen activated protein kinase kinase 1	GO:0090170 regulation of Golgi inheritance;GO:1903297 regulation of hypoxia-induced intrinsic apoptotic signaling pathway;GO:1903298 negative regulation of hypoxia-induced intrinsic apoptotic signaling pathway	1	0	0	0	1	1	1	0	0	0	0	1	1	0	1	0	0	1	1	0
Map3k12	25579	symbol	R. norvegicus	25579	R. norvegicus	Map3k12	mitogen activated protein kinase kinase kinase 12	GO:2000672 negative regulation of motor neuron apoptotic process;GO:2000671 regulation of motor neuron apoptotic process;GO:0097049 motor neuron apoptotic process	0	0	0	0	0	0	0	0	0	0	0	0	0	0	0	0	0	0	0	0
Map4k4	301363	symbol	R. norvegicus	301363	R. norvegicus	Map4k4	mitogen-activated protein kinase kinase kinase kinase 4	GO:0032014 positive regulation of ARF protein signal transduction;GO:0120182 regulation of focal adhesion disassembly;GO:0120183 positive regulation of focal adhesion disassembly	1	1	0	0	0	1	0	0	0	0	0	0	0	0	0	0	0	0	0	0
Map7d2	317508	symbol	R. norvegicus	317508	R. norvegicus	Map7d2	MAP7 domain containing 2	GO:0000226 microtubule cytoskeleton organization;GO:0007017 microtubule-based process;GO:0007010 cytoskeleton organization	0	0	0	0	0	0	0	0	0	0	0	0	0	0	0	0	0	0	0	1
Mapk15	286997	symbol	R. norvegicus	286997	R. norvegicus	Mapk15	mitogen-activated protein kinase 15	GO:1902104 positive regulation of metaphase/anaphase transition of meiotic cell cycle;GO:1905134 positive regulation of meiotic chromosome separation;GO:1905186 regulation of metaphase/anaphase transition of meiosis I	1	0	0	0	0	0	1	0	0	0	0	0	1	0	0	0	0	0	0	1
March1	361135	gene_synonym	R. norvegicus	361135	R. norvegicus	Marchf1	membrane associated ring-CH-type finger 1	GO:0002495 antigen processing and presentation of peptide antigen via MHC class II;GO:0002504 antigen processing and presentation of peptide or polysaccharide antigen via MHC class II;GO:0048002 antigen processing and presentation of peptide antigen	0	0	0	0	0	0	0	0	0	0	0	0	0	0	0	0	0	0	0	0
March2	362849	gene_synonym	R. norvegicus	362849	R. norvegicus	Marchf2	membrane associated ring-CH-type finger 2	GO:0006897 endocytosis;GO:0016567 protein ubiquitination;GO:0032446 protein modification by small protein conjugation	0	0	0	0	0	0	0	0	0	0	0	0	0	0	0	0	0	0	0	0
March7	311059	gene_synonym	R. norvegicus	311059	R. norvegicus	Marchf7	membrane associated ring-CH-type finger 7	GO:1905524 negative regulation of protein autoubiquitination;GO:1902498 regulation of protein autoubiquitination;GO:1902166 negative regulation of intrinsic apoptotic signaling pathway in response to DNA damage by p53 class mediator	0	0	0	0	0	0	0	0	0	0	0	0	0	0	0	0	0	0	0	0
Mars	299851	gene_synonym	R. norvegicus	299851	R. norvegicus	Mars1	methionyl-tRNA synthetase 1	GO:0006431 methionyl-tRNA aminoacylation;GO:1901838 positive regulation of transcription of nucleolar large rRNA by RNA polymerase I;GO:1901836 regulation of transcription of nucleolar large rRNA by RNA polymerase I	0	0	0	0	0	0	0	0	0	0	0	0	0	0	0	0	0	0	0	0
Marveld2	365657	symbol	R. norvegicus	365657	R. norvegicus	Marveld2	MARVEL domain containing 2	GO:0061028 establishment of endothelial barrier;GO:0001885 endothelial cell development;GO:0070830 bicellular tight junction assembly	0	1	0	0	0	0	0	0	0	0	0	0	0	0	0	0	0	0	0	0
Mbd2	680172	symbol	R. norvegicus	680172	R. norvegicus	Mbd2	methyl-CpG binding domain protein 2	GO:0035563 positive regulation of chromatin binding;GO:0042711 maternal behavior;GO:0060746 parental behavior	0	0	1	1	0	0	0	0	0	0	0	1	0	0	0	0	0	0	0	0
Mbnl3	302492	symbol	R. norvegicus	302492	R. norvegicus	Mbnl3	muscleblind-like splicing regulator 3	GO:0045662 negative regulation of myoblast differentiation;GO:0045661 regulation of myoblast differentiation;GO:0000381 regulation of alternative mRNA splicing, via spliceosome	0	0	0	0	0	0	0	0	0	0	0	0	0	0	0	0	1	0	0	0
Mbtps1	89842	symbol	R. norvegicus	89842	R. norvegicus	Mbtps1	membrane-bound transcription factor peptidase, site 1	GO:0007040 lysosome organization;GO:0080171 lytic vacuole organization;GO:0008203 cholesterol metabolic process	0	0	0	0	0	0	0	0	1	0	0	0	0	0	0	0	0	0	0	0
Mcam	78967	symbol	R. norvegicus	78967	R. norvegicus	Mcam	melanoma cell adhesion molecule	GO:0061042 vascular wound healing;GO:0060055 angiogenesis involved in wound healing;GO:0003094 glomerular filtration	0	0	0	0	0	1	0	0	0	0	0	0	0	0	0	0	0	0	0	0
Mdk	81517	symbol	R. norvegicus	81517	R. norvegicus	Mdk	midkine	GO:0106091 glial cell projection elongation;GO:0106016 positive regulation of inflammatory response to wounding;GO:0030421 defecation	1	0	1	1	0	0	0	0	0	0	1	0	0	0	1	0	0	0	0	0
Mdm2	314856	symbol	R. norvegicus	314856	R. norvegicus	Mdm2	MDM2 proto-oncogene	GO:0071301 cellular response to vitamin B1;GO:1904404 response to formaldehyde;GO:0007089 traversing start control point of mitotic cell cycle	1	0	0	0	0	0	0	0	1	0	0	0	1	0	0	0	0	1	0	0
Med13	303403	symbol	R. norvegicus	303403	R. norvegicus	Med13	mediator complex subunit 13	GO:0060261 positive regulation of transcription initiation from RNA polymerase II promoter;GO:2000144 positive regulation of DNA-templated transcription, initiation;GO:0060260 regulation of transcription initiation from RNA polymerase II promoter	0	0	0	0	0	0	0	0	0	0	0	0	0	0	0	0	0	0	0	0
Mettl18	304928	symbol	R. norvegicus	304928	R. norvegicus	Mettl18	methyltransferase like 18	GO:0042038 peptidyl-histidine methylation, to form tele-methylhistidine;GO:0018021 peptidyl-histidine methylation;GO:0090069 regulation of ribosome biogenesis	0	0	0	0	0	0	0	0	0	0	0	0	0	0	0	0	0	0	0	0
Mettl23	287918	symbol	R. norvegicus	287918	R. norvegicus	Mettl23	methyltransferase like 23	GO:0032259 methylation;GO:0050890 cognition;GO:0045944 positive regulation of transcription by RNA polymerase II	0	0	0	1	0	0	0	0	0	0	0	0	0	0	0	0	0	0	0	0
Mettl6	290564	symbol	R. norvegicus	290564	R. norvegicus	Mettl6	methyltransferase like 6	GO:0030488 tRNA methylation;GO:0001510 RNA methylation;GO:0006400 tRNA modification	0	0	0	0	0	0	0	0	0	0	0	0	0	0	0	0	0	0	0	0
Mga	499874	symbol	R. norvegicus	499874	R. norvegicus	Mga	MAX dimerization protein MGA	GO:0001708 cell fate specification;GO:1990830 cellular response to leukemia inhibitory factor;GO:1990823 response to leukemia inhibitory factor	0	0	0	0	0	0	0	0	0	0	0	0	0	0	0	0	0	0	0	0
Mgat4a	367252	symbol	R. norvegicus	367252	R. norvegicus	Mgat4a	alpha-1,3-mannosyl-glycoprotein 4-beta-N-acetylglucosaminyltransferase A	GO:0006487 protein N-linked glycosylation;GO:0006486 protein glycosylation;GO:0043413 macromolecule glycosylation	0	0	0	0	0	0	0	0	0	0	0	0	0	0	0	0	0	0	0	0
Mgll	29254	symbol	R. norvegicus	29254	R. norvegicus	Mgll	monoglyceride lipase	GO:2000124 regulation of endocannabinoid signaling pathway;GO:0071926 endocannabinoid signaling pathway;GO:0052651 monoacylglycerol catabolic process	1	0	1	0	1	0	0	0	0	0	0	0	0	0	0	0	0	1	0	0
Mical1	294520	symbol	R. norvegicus	294520	R. norvegicus	Mical1	microtubule associated monooxygenase, calponin and LIM domain containing 1	GO:0019417 sulfur oxidation;GO:0030042 actin filament depolymerization;GO:0043154 negative regulation of cysteine-type endopeptidase activity involved in apoptotic process	0	0	0	0	0	0	0	0	0	0	0	0	0	0	0	0	0	0	0	0
Mief2	497916	symbol	R. norvegicus	497916	R. norvegicus	Mief2	mitochondrial elongation factor 2	GO:0003373 dynamin family protein polymerization involved in membrane fission;GO:0003374 dynamin family protein polymerization involved in mitochondrial fission;GO:0090148 membrane fission	0	0	0	0	0	0	0	0	0	0	0	0	1	0	0	0	0	0	1	0
Mien1	360617	symbol	R. norvegicus	360617	R. norvegicus	Mien1	migration and invasion enhancer 1	GO:0010269 response to selenium ion;GO:0051491 positive regulation of filopodium assembly;GO:0051489 regulation of filopodium assembly	1	0	0	0	0	0	0	0	0	0	0	0	0	0	0	0	0	0	0	0
Minar2	291580	symbol	R. norvegicus	291580	R. norvegicus	Minar2	membrane integral NOTCH2 associated receptor 2		0	0	0	0	0	0	0	0	0	0	0	0	0	0	0	0	0	0	0	0
Mk1	171436	symbol	R. norvegicus	171436	R. norvegicus	Mk1	Mk1 protein	GO:0032233 positive regulation of actin filament bundle assembly;GO:0032231 regulation of actin filament bundle assembly;GO:0030833 regulation of actin filament polymerization	0	0	0	0	0	0	0	0	0	0	0	0	0	0	0	0	0	1	0	0
Mkln1	83536	symbol	R. norvegicus	83536	R. norvegicus	Mkln1	muskelin 1	GO:0002090 regulation of receptor internalization;GO:0031532 actin cytoskeleton reorganization;GO:0048259 regulation of receptor-mediated endocytosis	0	0	0	0	0	0	0	0	0	0	0	0	0	0	0	0	0	0	0	0
Mlycd	85239	symbol	R. norvegicus	85239	R. norvegicus	Mlycd	malonyl-CoA decarboxylase	GO:2001294 malonyl-CoA catabolic process;GO:2001293 malonyl-CoA metabolic process;GO:0033869 nucleoside bisphosphate catabolic process	0	0	0	0	0	0	0	0	0	0	0	0	0	0	0	0	0	0	0	0
Mmrn2	306288	symbol	R. norvegicus	306288	R. norvegicus	Mmrn2	multimerin 2	GO:0030948 negative regulation of vascular endothelial growth factor receptor signaling pathway;GO:0090051 negative regulation of cell migration involved in sprouting angiogenesis;GO:0030947 regulation of vascular endothelial growth factor receptor signaling pathway	0	0	0	0	0	0	0	0	0	0	0	0	0	0	0	0	0	0	0	0
Mocs1	301221	symbol	R. norvegicus	301221	R. norvegicus	Mocs1	molybdenum cofactor synthesis 1	GO:0032324 molybdopterin cofactor biosynthetic process;GO:0006777 Mo-molybdopterin cofactor biosynthetic process;GO:0019720 Mo-molybdopterin cofactor metabolic process	0	0	0	0	0	0	0	0	0	0	0	0	0	0	0	0	0	0	0	0
Mpc1	171087	symbol	R. norvegicus	171087	R. norvegicus	Mpc1	mitochondrial pyruvate carrier 1	GO:0006850 mitochondrial pyruvate transmembrane transport;GO:0061732 mitochondrial acetyl-CoA biosynthetic process from pyruvate;GO:1901475 pyruvate transmembrane transport	0	0	0	0	0	0	0	0	0	0	0	0	0	0	0	0	0	0	0	0
Mpdz	29365	symbol	R. norvegicus	29365	R. norvegicus	Mpdz	multiple PDZ domain crumbs cell polarity complex component	GO:0120192 tight junction assembly;GO:0120193 tight junction organization;GO:0031023 microtubule organizing center organization	0	1	0	0	0	0	0	0	0	0	0	0	0	0	0	0	0	1	0	1
Mprip	116504	symbol	R. norvegicus	116504	R. norvegicus	Mprip	myosin phosphatase Rho interacting protein	GO:0035509 negative regulation of myosin-light-chain-phosphatase activity;GO:0035507 regulation of myosin-light-chain-phosphatase activity;GO:0032515 negative regulation of phosphoprotein phosphatase activity	0	0	0	0	0	0	0	0	0	0	0	0	0	0	0	0	0	0	0	0
Mrgpre	404660	symbol	R. norvegicus	404660	R. norvegicus	Mrgpre	MAS related GPR family member E	GO:0007186 G protein-coupled receptor signaling pathway;GO:0007165 signal transduction;GO:0023052 signaling	0	0	0	0	0	0	0	0	0	0	0	0	0	0	0	0	0	0	0	0
Mrm3	360569	symbol	R. norvegicus	360569	R. norvegicus	Mrm3	mitochondrial rRNA methyltransferase 3	GO:0000451 rRNA 2'-O-methylation;GO:0031167 rRNA methylation;GO:0000154 rRNA modification	0	0	0	0	0	0	0	0	0	0	0	0	0	0	0	0	0	0	0	0
Mrps36	294696	symbol	R. norvegicus	294696	R. norvegicus	Mrps36	mitochondrial ribosomal protein S36		0	0	0	0	0	0	0	0	0	0	0	0	0	0	0	0	0	0	0	0
Mrps6	100360017	symbol	R. norvegicus	100360017	R. norvegicus	Mrps6	mitochondrial ribosomal protein S6	GO:0006412 translation;GO:0043043 peptide biosynthetic process;GO:0043604 amide biosynthetic process	0	0	0	0	0	0	0	0	0	0	0	0	0	0	0	0	0	0	0	0
Msantd1	498394	symbol	R. norvegicus	498394	R. norvegicus	Msantd1	Myb/SANT DNA binding domain containing 1	GO:0045893 positive regulation of transcription, DNA-templated;GO:1903508 positive regulation of nucleic acid-templated transcription;GO:1902680 positive regulation of RNA biosynthetic process	0	0	0	0	0	0	0	0	0	0	0	0	0	0	0	0	0	0	0	0
Msn	81521	symbol	R. norvegicus	81521	R. norvegicus	Msn	moesin	GO:0070489 T cell aggregation;GO:0071593 lymphocyte aggregation;GO:0022614 membrane to membrane docking	0	0	0	0	0	0	1	0	0	0	0	0	1	0	0	1	0	1	0	0
Mtfr1l	298549	symbol	R. norvegicus	298549	R. norvegicus	Mtfr1l	mitochondrial fission regulator 1-like	GO:0000266 mitochondrial fission;GO:0009060 aerobic respiration;GO:0045333 cellular respiration	0	0	0	0	0	0	0	0	0	0	0	0	0	0	0	0	0	0	0	0
Mthfd1	64300	symbol	R. norvegicus	64300	R. norvegicus	Mthfd1	methylenetetrahydrofolate dehydrogenase, cyclohydrolase and formyltetrahydrofolate synthetase 1	GO:0000105 histidine biosynthetic process;GO:0009257 10-formyltetrahydrofolate biosynthetic process;GO:0035713 response to nitrogen dioxide	0	0	0	0	0	0	0	0	0	0	0	0	0	0	0	0	0	0	0	0
Mtmr4	287607	symbol	R. norvegicus	287607	R. norvegicus	Mtmr4	myotubularin related protein 4	GO:0060304 regulation of phosphatidylinositol dephosphorylation;GO:0014877 response to muscle inactivity involved in regulation of muscle adaptation;GO:0014894 response to denervation involved in regulation of muscle adaptation	0	0	0	0	0	0	0	0	0	0	0	0	0	0	0	0	0	0	0	0
Mxd1	362391	symbol	R. norvegicus	362391	R. norvegicus	Mxd1	max dimerization protein 1	GO:0000122 negative regulation of transcription by RNA polymerase II;GO:0045892 negative regulation of transcription, DNA-templated;GO:1903507 negative regulation of nucleic acid-templated transcription	0	0	0	0	0	0	0	0	0	0	0	0	0	0	0	0	0	0	0	0
Mxra7	690599	symbol	R. norvegicus	690599	R. norvegicus	Mxra7	matrix remodeling associated 7		0	0	0	0	0	0	0	0	0	0	0	0	0	0	0	0	0	0	0	0
Mycbp2	290447	symbol	R. norvegicus	290447	R. norvegicus	Mycbp2	MYC binding protein 2	GO:0021785 branchiomotor neuron axon guidance;GO:1902667 regulation of axon guidance;GO:0021952 central nervous system projection neuron axonogenesis	1	0	0	0	0	0	0	0	0	0	0	0	0	0	0	0	0	0	0	0
Myh10	79433	symbol	R. norvegicus	79433	R. norvegicus	Myh10	myosin heavy chain 10	GO:0021592 fourth ventricle development;GO:0070650 actin filament bundle distribution;GO:0021678 third ventricle development	1	1	0	0	0	1	1	0	0	0	1	0	0	0	1	0	0	0	0	0
Myh14	308572	symbol	R. norvegicus	308572	R. norvegicus	Myh14	myosin heavy chain 14	GO:0071625 vocalization behavior;GO:0070584 mitochondrion morphogenesis;GO:0019228 neuronal action potential	1	0	1	1	0	1	0	0	0	0	0	0	0	0	0	0	0	0	0	0
Mylk	288057	symbol	R. norvegicus	288057	R. norvegicus	Mylk	myosin light chain kinase	GO:0060414 aorta smooth muscle tissue morphogenesis;GO:0071476 cellular hypotonic response;GO:0006971 hypotonic response	0	0	0	0	1	1	0	0	0	0	0	0	0	1	0	0	0	1	0	0
Myo1b	117057	symbol	R. norvegicus	117057	R. norvegicus	Myo1b	myosin Ib	GO:0033572 transferrin transport;GO:0030050 vesicle transport along actin filament;GO:0099515 actin filament-based transport	0	0	0	0	0	0	1	0	0	0	0	0	0	0	0	0	0	0	0	0
Myo5a	25017	symbol	R. norvegicus	25017	R. norvegicus	Myo5a	myosin VA	GO:0051686 establishment of ER localization;GO:0099089 establishment of endoplasmic reticulum localization to postsynapse;GO:0150103 reactive gliosis	0	1	1	1	0	0	1	0	0	1	0	0	1	1	0	0	0	0	1	0
Mzt1	692032	symbol	R. norvegicus	692032	R. norvegicus	Mzt1	mitotic spindle organizing protein 1	GO:0051415 microtubule nucleation by interphase microtubule organizing center;GO:0033566 gamma-tubulin complex localization;GO:0051418 microtubule nucleation by microtubule organizing center	0	0	0	0	0	0	0	0	0	0	0	0	0	0	0	0	0	0	0	1
N6amt1	288309	symbol	R. norvegicus	288309	R. norvegicus	N6amt1	N-6 adenine-specific DNA methyltransferase 1	GO:0018872 arsonoacetate metabolic process;GO:0032775 DNA methylation on adenine;GO:0018364 peptidyl-glutamine methylation	0	0	0	0	0	0	0	0	0	0	0	0	0	0	0	0	0	0	0	0
Nacc1	171454	symbol	R. norvegicus	171454	R. norvegicus	Nacc1	nucleus accumbens associated 1	GO:0008284 positive regulation of cell population proliferation;GO:0045892 negative regulation of transcription, DNA-templated;GO:1903507 negative regulation of nucleic acid-templated transcription	0	0	0	0	0	0	0	0	0	0	0	0	0	0	0	0	0	0	0	0
Nadk2	365699	symbol	R. norvegicus	365699	R. norvegicus	Nadk2	NAD kinase 2, mitochondrial	GO:0006741 NADP biosynthetic process;GO:0019359 nicotinamide nucleotide biosynthetic process;GO:0019363 pyridine nucleotide biosynthetic process	0	0	0	0	0	0	0	0	0	0	0	0	0	0	0	0	0	0	0	0
Nagk	297393	symbol	R. norvegicus	297393	R. norvegicus	Nagk	N-acetylglucosamine kinase	GO:0019262 N-acetylneuraminate catabolic process;GO:0006054 N-acetylneuraminate metabolic process;GO:0046348 amino sugar catabolic process	0	0	0	0	0	0	0	0	0	0	0	0	0	0	0	0	0	0	0	0
Naglu	360630	symbol	R. norvegicus	360630	R. norvegicus	Naglu	N-acetyl-alpha-glucosaminidase	GO:0046548 retinal rod cell development;GO:0060221 retinal rod cell differentiation;GO:0045475 locomotor rhythm	0	0	0	1	0	0	0	0	0	0	0	0	0	0	1	0	0	0	0	0
Nap1l5	688843	symbol	R. norvegicus	688843	R. norvegicus	Nap1l5	nucleosome assembly protein 1-like 5	GO:0006334 nucleosome assembly;GO:0031497 chromatin assembly;GO:0034728 nucleosome organization	0	0	0	0	0	0	0	0	0	0	0	0	0	0	0	0	0	0	0	0
Napg	307382	symbol	R. norvegicus	307382	R. norvegicus	Napg	NSF attachment protein gamma	GO:0006886 intracellular protein transport;GO:0046907 intracellular transport;GO:0016192 vesicle-mediated transport	0	0	0	0	0	0	0	0	0	0	0	0	0	0	0	0	0	0	0	0
Nav1	685707	symbol	R. norvegicus	685707	R. norvegicus	Nav1	neuron navigator 1	GO:0001578 microtubule bundle formation;GO:0001764 neuron migration;GO:0000226 microtubule cytoskeleton organization	0	0	0	0	0	0	0	0	0	0	0	0	0	0	0	0	0	0	0	1
Ncam2	288280	symbol	R. norvegicus	288280	R. norvegicus	Ncam2	neural cell adhesion molecule 2	GO:0007413 axonal fasciculation;GO:0106030 neuron projection fasciculation;GO:0008038 neuron recognition	1	0	0	0	0	0	0	0	0	0	0	0	0	0	0	0	0	0	0	0
Nckap1	58823	symbol	R. norvegicus	58823	R. norvegicus	Nckap1	NCK-associated protein 1	GO:0045175 basal protein localization;GO:0007354 zygotic determination of anterior/posterior axis, embryo;GO:0030950 establishment or maintenance of actin cytoskeleton polarity	1	0	0	0	0	1	0	0	0	0	0	0	0	0	0	1	0	0	0	0
Ncoa7	498995	symbol	R. norvegicus	498995	R. norvegicus	Ncoa7	nuclear receptor coactivator 7	GO:1900408 negative regulation of cellular response to oxidative stress;GO:1902083 negative regulation of peptidyl-cysteine S-nitrosylation;GO:2000169 regulation of peptidyl-cysteine S-nitrosylation	0	0	0	0	0	0	0	0	0	0	0	0	0	0	0	0	0	0	0	0
Ncor1	54299	symbol	R. norvegicus	54299	R. norvegicus	Ncor1	nuclear receptor co-repressor 1	GO:0002155 regulation of thyroid hormone mediated signaling pathway;GO:1904017 cellular response to Thyroglobulin triiodothyronine;GO:0002154 thyroid hormone mediated signaling pathway	0	0	0	1	0	0	0	0	0	0	1	1	0	0	1	0	0	1	0	1
Ncor2	360801	symbol	R. norvegicus	360801	R. norvegicus	Ncor2	nuclear receptor co-repressor 2	GO:0060509 type I pneumocyte differentiation;GO:1903799 negative regulation of production of miRNAs involved in gene silencing by miRNA;GO:0060766 negative regulation of androgen receptor signaling pathway	0	0	0	0	0	0	0	0	0	0	1	1	0	0	0	0	0	0	0	0
Necab2	170928	symbol	R. norvegicus	170928	R. norvegicus	Necab2	N-terminal EF-hand calcium binding protein 2	GO:1904021 negative regulation of G protein-coupled receptor internalization;GO:0060168 positive regulation of adenosine receptor signaling pathway;GO:1900451 positive regulation of glutamate receptor signaling pathway	0	0	0	0	0	0	0	1	0	0	0	0	1	0	0	0	0	0	1	0
Nectin3	288124	symbol	R. norvegicus	288124	R. norvegicus	Nectin3	nectin cell adhesion molecule 3	GO:0002089 lens morphogenesis in camera-type eye;GO:0007157 heterophilic cell-cell adhesion via plasma membrane cell adhesion molecules;GO:0061951 establishment of protein localization to plasma membrane	0	0	0	0	0	0	0	0	0	0	0	0	0	0	0	0	0	0	1	0
Nedd1	299730	symbol	R. norvegicus	299730	R. norvegicus	Nedd1	NEDD1 gamma-tubulin ring complex targeting factor	GO:0071539 protein localization to centrosome;GO:1905508 protein localization to microtubule organizing center;GO:0072698 protein localization to microtubule cytoskeleton	0	0	0	0	0	0	0	0	0	0	0	0	0	0	0	0	0	0	0	0
Nedd4	25489	symbol	R. norvegicus	25489	R. norvegicus	Nedd4	NEDD4 E3 ubiquitin protein ligase	GO:0010768 negative regulation of transcription from RNA polymerase II promoter in response to UV-induced DNA damage;GO:0044111 formation of structure involved in a symbiotic process;GO:0010767 regulation of transcription from RNA polymerase II promoter in response to UV-induced DNA damage	1	1	1	0	0	0	0	0	1	0	0	0	1	1	0	0	0	0	0	0
Nes	25491	symbol	R. norvegicus	25491	R. norvegicus	Nes	nestin	GO:0030842 regulation of intermediate filament depolymerization;GO:0030844 positive regulation of intermediate filament depolymerization;GO:0045106 intermediate filament depolymerization	1	0	0	0	0	0	0	0	0	0	0	0	0	0	0	0	0	0	0	0
Neto1	307206	symbol	R. norvegicus	307206	R. norvegicus	Neto1	neuropilin and tolloid like 1	GO:2000312 regulation of kainate selective glutamate receptor activity;GO:0048169 regulation of long-term neuronal synaptic plasticity;GO:2000463 positive regulation of excitatory postsynaptic potential	0	0	1	1	0	0	0	0	0	0	0	0	0	1	0	0	0	0	0	0
Neurl1	309459	symbol	R. norvegicus	309459	R. norvegicus	Neurl1	neuralized E3 ubiquitin protein ligase 1	GO:0048170 positive regulation of long-term neuronal synaptic plasticity;GO:0090129 positive regulation of synapse maturation;GO:0045741 positive regulation of epidermal growth factor-activated receptor activity	1	1	1	0	0	0	1	0	0	0	0	0	0	0	0	0	0	0	0	1
Nf1	24592	symbol	R. norvegicus	24592	R. norvegicus	Nf1	neurofibromin 1	GO:0021896 forebrain astrocyte differentiation;GO:0021897 forebrain astrocyte development;GO:0061534 gamma-aminobutyric acid secretion, neurotransmission	1	0	1	1	0	1	0	0	1	0	1	0	1	0	0	0	0	0	0	0
Nfkbil1	361794	symbol	R. norvegicus	361794	R. norvegicus	Nfkbil1	NFKB inhibitor like 1	GO:0031665 negative regulation of lipopolysaccharide-mediated signaling pathway;GO:0031664 regulation of lipopolysaccharide-mediated signaling pathway;GO:0034122 negative regulation of toll-like receptor signaling pathway	0	0	0	0	0	0	0	0	0	0	0	0	0	0	0	0	0	0	0	0
Nfya	29508	symbol	R. norvegicus	29508	R. norvegicus	Nfya	nuclear transcription factor Y subunit alpha	GO:2000648 positive regulation of stem cell proliferation;GO:2000036 regulation of stem cell population maintenance;GO:0072091 regulation of stem cell proliferation	0	0	0	0	0	0	0	0	0	0	0	0	0	0	0	0	0	0	0	0
Nicn1	619581	symbol	R. norvegicus	619581	R. norvegicus	Nicn1	nicolin 1		0	0	0	0	0	0	0	0	0	0	0	0	0	0	0	0	0	0	0	0
Ninl	311529	symbol	R. norvegicus	311529	R. norvegicus	Ninl	ninein-like	GO:0034454 microtubule anchoring at centrosome;GO:0072393 microtubule anchoring at microtubule organizing center;GO:0034453 microtubule anchoring	0	0	0	0	0	0	0	0	0	0	0	0	0	0	0	0	0	0	0	1
Nop9	290235	symbol	R. norvegicus	290235	R. norvegicus	Nop9	NOP9 nucleolar protein	GO:0000472 endonucleolytic cleavage to generate mature 5'-end of SSU-rRNA from (SSU-rRNA, 5.8S rRNA, LSU-rRNA);GO:0000967 rRNA 5'-end processing;GO:0000480 endonucleolytic cleavage in 5'-ETS of tricistronic rRNA transcript (SSU-rRNA, 5.8S rRNA, LSU-rRNA)	0	0	0	0	0	0	1	0	1	0	0	0	0	0	0	0	0	0	0	0
Notch1	25496	symbol	R. norvegicus	25496	R. norvegicus	Notch1	notch receptor 1	GO:0003178 coronary sinus valve development;GO:0003182 coronary sinus valve morphogenesis;GO:0003270 Notch signaling pathway involved in regulation of secondary heart field cardioblast proliferation	1	0	1	0	0	1	0	0	1	0	1	1	0	0	0	0	0	1	0	0
Npepl1	311671	symbol	R. norvegicus	311671	R. norvegicus	Npepl1	aminopeptidase-like 1	GO:0006508 proteolysis;GO:0019538 protein metabolic process;GO:1901564 organonitrogen compound metabolic process	0	0	0	0	0	0	0	0	0	0	0	0	0	0	0	0	0	0	0	0
Npffr1	64107	symbol	R. norvegicus	64107	R. norvegicus	Npffr1	neuropeptide FF receptor 1	GO:0007218 neuropeptide signaling pathway;GO:0007186 G protein-coupled receptor signaling pathway;GO:0007165 signal transduction	0	0	0	0	0	0	0	0	0	0	0	0	0	0	0	0	0	0	0	0
Nppc	114593	symbol	R. norvegicus	114593	R. norvegicus	Nppc	natriuretic peptide C	GO:0044558 uterine smooth muscle relaxation;GO:1900719 regulation of uterine smooth muscle relaxation;GO:1900721 positive regulation of uterine smooth muscle relaxation	1	0	0	0	0	0	1	0	0	0	0	0	0	0	0	0	0	0	0	0
Nprl2	363138	symbol	R. norvegicus	363138	R. norvegicus	Nprl2	NPR2-like, GATOR1 complex subunit	GO:0006995 cellular response to nitrogen starvation;GO:0043562 cellular response to nitrogen levels;GO:2000785 regulation of autophagosome assembly	0	0	0	0	0	0	0	0	0	0	0	0	0	0	0	0	0	0	0	0
Nr5a1	83826	symbol	R. norvegicus	83826	R. norvegicus	Nr5a1	nuclear receptor subfamily 5, group A, member 1	GO:2000195 negative regulation of female gonad development;GO:1905940 negative regulation of gonad development;GO:2000020 positive regulation of male gonad development	0	0	0	0	0	0	0	0	1	0	0	0	0	0	0	0	0	0	0	0
Nrcam	497815	symbol	R. norvegicus	497815	R. norvegicus	Nrcam	neuronal cell adhesion molecule	GO:0045162 clustering of voltage-gated sodium channels;GO:0019227 neuronal action potential propagation;GO:0098870 action potential propagation	1	1	1	0	0	0	0	0	0	0	0	0	0	0	0	0	0	0	0	0
Nrsn1	291129	symbol	R. norvegicus	291129	R. norvegicus	Nrsn1	neurensin 1	GO:0007399 nervous system development;GO:0048731 system development;GO:0007275 multicellular organism development	0	0	0	0	0	0	0	0	0	0	0	0	0	0	0	0	0	0	0	0
Nrxn1	60391	symbol	R. norvegicus	60391	R. norvegicus	Nrxn1	neurexin 1	GO:0090126 protein-containing complex assembly involved in synapse maturation;GO:0097117 guanylate kinase-associated protein clustering;GO:1905518 regulation of presynaptic active zone assembly	1	1	1	1	1	0	1	0	0	1	0	0	1	1	1	0	0	0	1	0
Nsfl1c	83809	symbol	R. norvegicus	83809	R. norvegicus	Nsfl1c	NSFL1 cofactor	GO:0046604 positive regulation of mitotic centrosome separation;GO:1904780 negative regulation of protein localization to centrosome;GO:0046602 regulation of mitotic centrosome separation	0	0	0	0	0	1	1	0	0	0	0	0	1	0	0	1	0	0	0	1
Nsun3	100360437	symbol	R. norvegicus	100360437	R. norvegicus	Nsun3	NOP2/Sun RNA methyltransferase 3	GO:0002127 tRNA wobble base cytosine methylation;GO:0002946 tRNA C5-cytosine methylation;GO:0002101 tRNA wobble cytosine modification	0	0	0	0	0	0	0	0	0	0	0	0	0	0	0	0	0	0	0	0
Nucb2	59295	symbol	R. norvegicus	59295	R. norvegicus	Nucb2	nucleobindin 2	GO:2000845 positive regulation of testosterone secretion;GO:0035936 testosterone secretion;GO:2000843 regulation of testosterone secretion	0	0	0	0	0	1	0	0	0	0	0	0	0	0	0	0	0	0	0	0
Numa1	308870	symbol	R. norvegicus	308870	R. norvegicus	Numa1	nuclear mitotic apparatus protein 1	GO:0055048 anastral spindle assembly;GO:0071988 protein localization to spindle pole body;GO:1902363 regulation of protein localization to spindle pole body	0	0	0	0	0	0	1	0	0	0	0	0	1	0	0	1	0	0	1	1
Nup155	117021	symbol	R. norvegicus	117021	R. norvegicus	Nup155	nucleoporin 155	GO:0036228 protein localization to nuclear inner membrane;GO:0000972 transcription-dependent tethering of RNA polymerase II gene DNA at nuclear periphery;GO:0090435 protein localization to nuclear envelope	0	0	1	0	0	0	0	0	1	0	0	0	0	0	0	0	1	0	1	0
Nup50	25497	symbol	R. norvegicus	25497	R. norvegicus	Nup50	nucleoporin 50	GO:0051028 mRNA transport;GO:0050657 nucleic acid transport;GO:0050658 RNA transport	0	0	0	0	0	0	0	0	1	0	0	0	0	0	0	0	1	0	0	0
Nup88	113929	symbol	R. norvegicus	113929	R. norvegicus	Nup88	nucleoporin 88	GO:0000055 ribosomal large subunit export from nucleus;GO:0000056 ribosomal small subunit export from nucleus;GO:0000054 ribosomal subunit export from nucleus	0	0	0	0	0	0	1	0	1	0	0	0	0	0	0	0	1	0	0	0
Nxph1	25501	symbol	R. norvegicus	25501	R. norvegicus	Nxph1	neurexophilin 1		0	0	0	0	0	0	0	0	0	0	0	0	0	0	0	0	0	0	0	0
Nyap2	103690221	symbol	R. norvegicus	103690221	R. norvegicus	Nyap2	neuronal tyrosine-phosphorylated phosphoinositide-3-kinase adaptor 2	GO:0014065 phosphatidylinositol 3-kinase signaling;GO:0048015 phosphatidylinositol-mediated signaling;GO:0048017 inositol lipid-mediated signaling	1	0	0	0	0	0	0	0	0	0	0	0	0	0	0	0	0	0	0	0
Oat	64313	symbol	R. norvegicus	64313	R. norvegicus	Oat	ornithine aminotransferase	GO:0010121 arginine catabolic process to proline via ornithine;GO:0019493 arginine catabolic process to proline;GO:0019544 arginine catabolic process to glutamate	0	0	0	0	0	0	0	0	0	0	0	0	0	0	0	0	0	0	0	0
Ocel1	290628	symbol	R. norvegicus	290628	R. norvegicus	Ocel1	occludin/ELL domain containing 1		0	0	0	0	0	0	0	0	0	0	0	0	0	0	0	0	0	0	0	0
Odc1	24609	symbol	R. norvegicus	24609	R. norvegicus	Odc1	ornithine decarboxylase 1	GO:0033387 putrescine biosynthetic process from ornithine;GO:0009446 putrescine biosynthetic process;GO:0009445 putrescine metabolic process	0	0	0	0	0	0	0	0	0	0	0	0	0	0	0	0	0	0	0	0
Odf3	365387	symbol	R. norvegicus	365387	R. norvegicus	Odf3	outer dense fiber of sperm tails 3		0	0	0	0	0	0	0	0	0	0	0	0	0	0	0	0	0	0	0	0
Oga	154968	symbol	R. norvegicus	154968	R. norvegicus	Oga	O-GlcNAcase	GO:0060051 negative regulation of protein glycosylation;GO:0046060 dATP metabolic process;GO:0010616 negative regulation of cardiac muscle adaptation	0	0	1	0	0	0	0	0	0	0	0	0	0	1	0	0	0	0	1	0
Olfm3	252920	symbol	R. norvegicus	252920	R. norvegicus	Olfm3	olfactomedin 3	GO:0042462 eye photoreceptor cell development;GO:0001754 eye photoreceptor cell differentiation;GO:0042461 photoreceptor cell development	0	0	0	0	0	0	0	0	0	0	0	0	0	0	0	0	0	0	0	0
Oprk1	29335	symbol	R. norvegicus	29335	R. norvegicus	Oprk1	opioid receptor, kappa 1	GO:0031635 adenylate cyclase-inhibiting opioid receptor signaling pathway;GO:1903937 response to acrylamide;GO:1904457 positive regulation of neuronal action potential	0	0	1	1	0	0	0	0	0	0	0	0	0	1	0	0	0	0	0	0
Ormdl3	360618	symbol	R. norvegicus	360618	R. norvegicus	Ormdl3	ORMDL sphingolipid biosynthesis regulator 3	GO:1904221 negative regulation of serine C-palmitoyltransferase activity;GO:1900060 negative regulation of ceramide biosynthetic process;GO:1904220 regulation of serine C-palmitoyltransferase activity	0	0	0	1	0	0	0	0	1	0	0	0	1	0	0	0	0	0	0	0
Osbpl6	311129	symbol	R. norvegicus	311129	R. norvegicus	Osbpl6	oxysterol binding protein-like 6	GO:0032371 regulation of sterol transport;GO:0032374 regulation of cholesterol transport;GO:0030301 cholesterol transport	0	0	0	0	0	0	0	0	0	0	0	0	0	0	0	0	0	0	0	0
Pank3	360511	symbol	R. norvegicus	360511	R. norvegicus	Pank3	pantothenate kinase 3	GO:0015937 coenzyme A biosynthetic process;GO:0015936 coenzyme A metabolic process;GO:0033866 nucleoside bisphosphate biosynthetic process	0	0	0	0	0	0	0	0	0	0	0	0	0	0	0	0	0	0	0	0
Park7	117287	symbol	R. norvegicus	117287	R. norvegicus	Park7	Parkinsonism associated deglycase	GO:0036471 cellular response to glyoxal;GO:0036526 peptidyl-cysteine deglycation;GO:0036527 peptidyl-arginine deglycation	0	0	1	1	0	0	0	0	1	0	0	0	1	1	0	0	0	0	0	0
Parm1	286894	symbol	R. norvegicus	286894	R. norvegicus	Parm1	prostate androgen-regulated mucin-like protein 1	GO:0051973 positive regulation of telomerase activity;GO:0051972 regulation of telomerase activity;GO:2000573 positive regulation of DNA biosynthetic process	0	0	0	0	0	0	0	0	0	0	0	0	0	0	0	0	0	0	0	0
Patl1	361736	symbol	R. norvegicus	361736	R. norvegicus	Patl1	PAT1 homolog 1, processing body mRNA decay factor	GO:0000290 deadenylation-dependent decapping of nuclear-transcribed mRNA;GO:0110156 methylguanosine-cap decapping;GO:0110154 RNA decapping	0	0	0	0	0	0	0	0	0	0	0	0	0	0	0	0	1	0	0	0
Pcdh15	690865	symbol	R. norvegicus	690865	R. norvegicus	Pcdh15	protocadherin related 15	GO:0050973 detection of mechanical stimulus involved in equilibrioception;GO:0050957 equilibrioception;GO:0060013 righting reflex	1	0	0	1	0	0	0	0	0	0	0	0	0	0	0	0	0	0	0	0
Pcdh17	306055	symbol	R. norvegicus	306055	R. norvegicus	Pcdh17	protocadherin 17	GO:1904071 presynaptic active zone assembly;GO:2000807 regulation of synaptic vesicle clustering;GO:1990709 presynaptic active zone organization	0	1	1	1	0	0	1	0	0	0	0	0	0	0	0	0	0	0	0	0
Pcdh19	317183	symbol	R. norvegicus	317183	R. norvegicus	Pcdh19	protocadherin 19	GO:0007156 homophilic cell adhesion via plasma membrane adhesion molecules;GO:0098742 cell-cell adhesion via plasma-membrane adhesion molecules;GO:0098609 cell-cell adhesion	0	0	0	0	0	0	0	0	0	0	0	0	0	0	0	0	0	0	0	0
Pcgf5	681178	symbol	R. norvegicus	681178	R. norvegicus	Pcgf5	polycomb group ring finger 5	GO:0060819 inactivation of X chromosome by genetic imprinting;GO:0036353 histone H2A-K119 monoubiquitination;GO:0006349 regulation of gene expression by genetic imprinting	0	0	0	0	0	0	0	0	0	0	0	0	0	0	0	0	0	0	0	0
Pcm1	81740	symbol	R. norvegicus	81740	R. norvegicus	Pcm1	pericentriolar material 1	GO:0035735 intraciliary transport involved in cilium assembly;GO:0022027 interkinetic nuclear migration;GO:0034454 microtubule anchoring at centrosome	1	0	0	1	0	0	1	0	0	0	1	0	1	0	0	0	0	0	0	1
Pcnt	309692	symbol	R. norvegicus	309692	R. norvegicus	Pcnt	pericentrin	GO:1990403 embryonic brain development;GO:0048854 brain morphogenesis;GO:0021696 cerebellar cortex morphogenesis	0	0	0	0	0	0	0	0	0	0	1	0	1	0	1	0	0	0	0	1
Pcsk2	25121	symbol	R. norvegicus	25121	R. norvegicus	Pcsk2	proprotein convertase subtilisin/kexin type 2	GO:0034231 islet amyloid polypeptide processing;GO:0030070 insulin processing;GO:0034230 enkephalin processing	0	0	0	0	0	0	0	0	0	0	0	0	0	0	0	0	0	0	0	0
Pdcd11	309458	symbol	R. norvegicus	309458	R. norvegicus	Pdcd11	programmed cell death 11	GO:0006364 rRNA processing;GO:0016072 rRNA metabolic process;GO:0042254 ribosome biogenesis	0	0	0	0	0	0	0	0	0	0	0	0	0	0	0	0	1	0	0	0
Pde1c	81742	symbol	R. norvegicus	81742	R. norvegicus	Pde1c	phosphodiesterase 1C	GO:0061179 negative regulation of insulin secretion involved in cellular response to glucose stimulus;GO:0046676 negative regulation of insulin secretion;GO:0090278 negative regulation of peptide hormone secretion	0	0	0	0	1	0	0	0	0	0	0	0	0	0	0	0	0	0	0	0
Pde3b	29516	symbol	R. norvegicus	29516	R. norvegicus	Pde3b	phosphodiesterase 3B	GO:0043951 negative regulation of cAMP-mediated signaling;GO:0061179 negative regulation of insulin secretion involved in cellular response to glucose stimulus;GO:0050995 negative regulation of lipid catabolic process	0	0	0	0	1	0	0	0	0	0	0	0	0	0	0	0	0	1	0	0
Pdia4	116598	symbol	R. norvegicus	116598	R. norvegicus	Pdia4	protein disulfide isomerase family A, member 4	GO:1903334 positive regulation of protein folding;GO:1903332 regulation of protein folding;GO:0061077 chaperone-mediated protein folding	0	0	0	0	0	0	0	0	0	0	0	0	0	0	0	0	0	0	0	0
Pdik1l	313609	symbol	R. norvegicus	313609	R. norvegicus	Pdik1l	PDLIM1 interacting kinase 1 like	GO:0051321 meiotic cell cycle;GO:0007049 cell cycle;GO:0006468 protein phosphorylation	0	0	0	0	0	0	0	0	0	0	0	0	0	0	0	0	0	0	0	0
Pdzrn3	312607	symbol	R. norvegicus	312607	R. norvegicus	Pdzrn3	PDZ domain containing RING finger 3	GO:0007528 neuromuscular junction development;GO:0050808 synapse organization;GO:0016567 protein ubiquitination	0	1	0	0	0	0	0	0	0	0	0	0	0	0	0	0	0	0	0	0
Peg3	103691034	symbol	R. norvegicus	103691034	R. norvegicus	Peg3	paternally expressed 3	GO:0000122 negative regulation of transcription by RNA polymerase II;GO:0045892 negative regulation of transcription, DNA-templated;GO:1903507 negative regulation of nucleic acid-templated transcription	0	0	0	0	0	0	0	0	0	0	0	0	0	0	0	0	0	0	0	0
Pfkfb2	24640	symbol	R. norvegicus	24640	R. norvegicus	Pfkfb2	6-phosphofructo-2-kinase/fructose-2,6-biphosphatase 2	GO:0006003 fructose 2,6-bisphosphate metabolic process;GO:0033133 positive regulation of glucokinase activity;GO:1903301 positive regulation of hexokinase activity	0	0	0	0	0	0	0	0	0	0	0	0	0	0	0	0	0	0	0	0
Pgap1	316400	symbol	R. norvegicus	316400	R. norvegicus	Pgap1	post-GPI attachment to proteins inositol deacylase 1	GO:1902953 positive regulation of ER to Golgi vesicle-mediated transport;GO:0060628 regulation of ER to Golgi vesicle-mediated transport;GO:0021871 forebrain regionalization	0	0	0	0	0	0	0	0	0	0	1	0	1	0	0	0	0	0	0	0
Phc2	313038	symbol	R. norvegicus	313038	R. norvegicus	Phc2	polyhomeotic homolog 2	GO:0007283 spermatogenesis;GO:0048232 male gamete generation;GO:0007276 gamete generation	0	0	0	0	0	0	0	0	0	0	0	0	0	0	0	0	0	0	0	0
Phc3	310258	symbol	R. norvegicus	310258	R. norvegicus	Phc3	polyhomeotic homolog 3	GO:0045892 negative regulation of transcription, DNA-templated;GO:1903507 negative regulation of nucleic acid-templated transcription;GO:1902679 negative regulation of RNA biosynthetic process	0	0	0	0	0	0	0	0	0	0	0	0	0	0	0	0	0	0	0	0
Pheta1	288664	symbol	R. norvegicus	288664	R. norvegicus	Pheta1	PH domain containing endocytic trafficking adaptor 1	GO:0001881 receptor recycling;GO:0007032 endosome organization;GO:0042147 retrograde transport, endosome to Golgi	0	0	0	0	0	0	1	0	0	0	0	0	0	0	0	0	0	0	0	0
Phip	315843	symbol	R. norvegicus	315843	R. norvegicus	Phip	pleckstrin homology domain interacting protein	GO:0043568 positive regulation of insulin-like growth factor receptor signaling pathway;GO:0043567 regulation of insulin-like growth factor receptor signaling pathway;GO:0010800 positive regulation of peptidyl-threonine phosphorylation	0	0	0	0	0	0	0	0	1	0	0	0	0	0	0	0	0	0	0	0
Phlda1	29380	symbol	R. norvegicus	29380	R. norvegicus	Phlda1	pleckstrin homology-like domain, family A, member 1	GO:0045210 FasL biosynthetic process;GO:0021879 forebrain neuron differentiation;GO:0021872 forebrain generation of neurons	0	0	0	0	0	0	0	0	0	0	1	0	0	0	0	0	0	0	0	0
Phldb1	171434	symbol	R. norvegicus	171434	R. norvegicus	Phldb1	pleckstrin homology-like domain, family B, member 1	GO:0110011 regulation of basement membrane organization;GO:1904259 regulation of basement membrane assembly involved in embryonic body morphogenesis;GO:1904261 positive regulation of basement membrane assembly involved in embryonic body morphogenesis	0	0	0	0	0	0	0	0	0	0	0	0	0	0	0	0	0	0	0	1
Phrf1	245925	symbol	R. norvegicus	245925	R. norvegicus	Phrf1	PHD and ring finger domains 1	GO:0006397 mRNA processing;GO:0016071 mRNA metabolic process;GO:0006396 RNA processing	0	0	0	0	0	0	0	0	0	0	0	0	0	0	0	0	0	0	0	0
Pi15	301489	symbol	R. norvegicus	301489	R. norvegicus	Pi15	peptidase inhibitor 15	GO:0006508 proteolysis;GO:0019538 protein metabolic process;GO:1901564 organonitrogen compound metabolic process	0	0	0	0	0	0	0	0	0	0	0	0	0	0	0	0	0	0	0	0
Pias2	83422	symbol	R. norvegicus	83422	R. norvegicus	Pias2	protein inhibitor of activated STAT, 2	GO:0060766 negative regulation of androgen receptor signaling pathway;GO:0060765 regulation of androgen receptor signaling pathway;GO:0033144 negative regulation of intracellular steroid hormone receptor signaling pathway	1	0	0	0	0	0	0	0	0	0	0	0	0	0	0	0	0	1	0	0
Pigx	288041	symbol	R. norvegicus	288041	R. norvegicus	Pigx	phosphatidylinositol glycan anchor biosynthesis, class X	GO:0006506 GPI anchor biosynthetic process;GO:0006505 GPI anchor metabolic process;GO:0009247 glycolipid biosynthetic process	0	0	0	0	0	0	0	0	0	0	0	0	0	0	0	0	0	0	0	0
Pik3r3	60664	symbol	R. norvegicus	60664	R. norvegicus	Pik3r3	phosphoinositide-3-kinase regulatory subunit 3	GO:0002042 cell migration involved in sprouting angiogenesis;GO:0043551 regulation of phosphatidylinositol 3-kinase activity;GO:0046854 phosphatidylinositol phosphate biosynthetic process	0	0	0	0	0	1	0	0	0	0	0	0	0	0	0	0	0	1	0	0
Pinx1	305963	symbol	R. norvegicus	305963	R. norvegicus	Pinx1	PIN2/TERF1 interacting, telomerase inhibitor 1	GO:1904744 positive regulation of telomeric DNA binding;GO:1904742 regulation of telomeric DNA binding;GO:1904751 positive regulation of protein localization to nucleolus	0	0	0	0	0	0	1	0	1	0	0	0	1	0	0	0	0	0	0	0
Pkn1	29355	symbol	R. norvegicus	29355	R. norvegicus	Pkn1	protein kinase N1	GO:0035407 histone H3-T11 phosphorylation;GO:0035405 histone-threonine phosphorylation;GO:0002634 regulation of germinal center formation	0	0	0	0	0	1	0	0	0	0	0	0	0	0	0	0	0	0	0	0
Pla2g4e	296091	symbol	R. norvegicus	296091	R. norvegicus	Pla2g4e	phospholipase A2, group IVE	GO:0070292 N-acylphosphatidylethanolamine metabolic process;GO:2001137 positive regulation of endocytic recycling;GO:2001135 regulation of endocytic recycling	0	0	0	0	1	0	0	0	0	0	0	0	1	0	0	0	0	1	1	0
Plcb1	24654	symbol	R. norvegicus	24654	R. norvegicus	Plcb1	phospholipase C beta 1	GO:1905630 response to glyceraldehyde;GO:1905631 cellular response to glyceraldehyde;GO:2000438 negative regulation of monocyte extravasation	1	0	1	1	1	0	0	1	0	0	1	0	0	0	0	0	0	1	0	0
Pld3	361527	symbol	R. norvegicus	361527	R. norvegicus	Pld3	phospholipase D family, member 3	GO:0002534 cytokine production involved in inflammatory response;GO:1900015 regulation of cytokine production involved in inflammatory response;GO:0002532 production of molecular mediator involved in inflammatory response	0	0	0	0	0	0	0	0	0	0	0	0	0	0	0	0	0	0	0	0
Plec	64204	symbol	R. norvegicus	64204	R. norvegicus	Plec	plectin	GO:2000689 actomyosin contractile ring assembly actin filament organization;GO:2000983 regulation of ATP citrate synthase activity;GO:0002522 leukocyte migration involved in immune response	1	1	0	0	0	0	0	0	0	0	0	0	0	0	0	0	0	1	0	0
Plekhg2	292750	symbol	R. norvegicus	292750	R. norvegicus	Plekhg2	pleckstrin homology and RhoGEF domain containing G2	GO:0030833 regulation of actin filament polymerization;GO:0008064 regulation of actin polymerization or depolymerization;GO:0030041 actin filament polymerization	0	0	0	0	0	1	0	0	0	0	0	0	0	0	0	0	0	0	0	0
Plekhg5	310999	symbol	R. norvegicus	310999	R. norvegicus	Plekhg5	pleckstrin homology and RhoGEF domain containing G5	GO:0099575 regulation of protein catabolic process at presynapse, modulating synaptic transmission;GO:0099171 presynaptic modulation of chemical synaptic transmission;GO:0035767 endothelial cell chemotaxis	0	0	1	0	0	1	0	0	0	0	0	0	0	0	0	0	0	1	0	0
Plekhh3	360634	symbol	R. norvegicus	360634	R. norvegicus	Plekhh3	pleckstrin homology, MyTH4 and FERM domain containing H3	GO:0007165 signal transduction;GO:0023052 signaling;GO:0007154 cell communication	0	0	0	0	0	0	0	0	0	0	0	0	0	0	0	0	0	0	0	0
Plppr4	295401	symbol	R. norvegicus	295401	R. norvegicus	Plppr4	phospholipid phosphatase related 4	GO:0046839 phospholipid dephosphorylation;GO:0030258 lipid modification;GO:0048839 inner ear development	1	0	0	0	0	0	0	0	0	0	0	0	0	0	0	0	0	0	0	0
Pmpca	296588	symbol	R. norvegicus	296588	R. norvegicus	Pmpca	peptidase, mitochondrial processing subunit alpha	GO:0006627 protein processing involved in protein targeting to mitochondrion;GO:0034982 mitochondrial protein processing;GO:0006626 protein targeting to mitochondrion	0	0	0	0	0	0	0	0	1	0	0	0	0	0	0	0	0	0	0	0
Polr1a	83581	symbol	R. norvegicus	83581	R. norvegicus	Polr1a	RNA polymerase I subunit A	GO:1904750 negative regulation of protein localization to nucleolus;GO:1904749 regulation of protein localization to nucleolus;GO:1902570 protein localization to nucleolus	0	0	0	0	0	0	0	0	1	0	0	0	1	0	0	0	0	0	0	0
Polr2a	363633	symbol	R. norvegicus	363633	R. norvegicus	Polr2a	RNA polymerase II subunit A	GO:0006353 DNA-templated transcription, termination;GO:0033120 positive regulation of RNA splicing;GO:0043484 regulation of RNA splicing	0	0	0	0	0	0	0	0	0	0	0	0	0	0	0	0	1	0	0	0
Pou3f1	192110	symbol	R. norvegicus	192110	R. norvegicus	Pou3f1	POU class 3 homeobox 1	GO:0022011 myelination in peripheral nervous system;GO:0032292 peripheral nervous system axon ensheathment;GO:0014044 Schwann cell development	0	0	0	0	0	0	0	0	0	0	1	0	0	0	0	0	0	0	0	0
Pou3f4	29589	symbol	R. norvegicus	29589	R. norvegicus	Pou3f4	POU class 3 homeobox 4	GO:2001054 negative regulation of mesenchymal cell apoptotic process;GO:2001053 regulation of mesenchymal cell apoptotic process;GO:0097152 mesenchymal cell apoptotic process	0	0	0	0	0	0	0	0	0	0	1	0	0	0	0	0	0	0	0	0
Ppfia2	362876	symbol	R. norvegicus	362876	R. norvegicus	Ppfia2	PTPRF interacting protein alpha 2	GO:0099519 dense core granule cytoskeletal transport;GO:0032253 dense core granule localization;GO:1901950 dense core granule transport	1	1	1	0	0	0	1	0	0	0	0	0	0	0	0	0	0	0	0	0
Ppp1r14c	171010	symbol	R. norvegicus	171010	R. norvegicus	Ppp1r14c	protein phosphatase 1, regulatory (inhibitor) subunit 14c	GO:0043086 negative regulation of catalytic activity;GO:0044092 negative regulation of molecular function;GO:0042325 regulation of phosphorylation	0	0	0	0	0	0	0	0	0	0	0	0	0	0	0	0	0	0	0	0
Ppp1r2	192361	symbol	R. norvegicus	192361	R. norvegicus	Ppp1r2	protein phosphatase 1, regulatory (inhibitor) subunit 2	GO:0043666 regulation of phosphoprotein phosphatase activity;GO:0005977 glycogen metabolic process;GO:0006073 cellular glucan metabolic process	0	0	0	0	0	0	0	0	0	0	0	0	0	0	0	0	0	0	0	0
Ppp1r21	362697	symbol	R. norvegicus	362697	R. norvegicus	Ppp1r21	protein phosphatase 1, regulatory subunit 21		0	0	0	0	0	0	0	0	0	0	0	0	0	0	0	0	0	0	0	0
Ppp1r9a	84685	symbol	R. norvegicus	84685	R. norvegicus	Ppp1r9a	protein phosphatase 1, regulatory subunit 9A	GO:1904049 negative regulation of spontaneous neurotransmitter secretion;GO:1904048 regulation of spontaneous neurotransmitter secretion;GO:0150003 regulation of spontaneous synaptic transmission	1	1	1	0	0	0	0	0	0	0	0	0	0	0	0	0	0	0	0	0
Ppp2r2c	117256	symbol	R. norvegicus	117256	R. norvegicus	Ppp2r2c	protein phosphatase 2, regulatory subunit B, gamma	GO:0070262 peptidyl-serine dephosphorylation;GO:0006470 protein dephosphorylation;GO:0016311 dephosphorylation	0	0	0	0	0	0	0	0	0	0	0	0	0	0	0	0	0	1	0	0
Prag1	306506	symbol	R. norvegicus	306506	R. norvegicus	Prag1	PEAK1 related kinase activating pseudokinase 1	GO:0035025 positive regulation of Rho protein signal transduction;GO:0046579 positive regulation of Ras protein signal transduction;GO:0051057 positive regulation of small GTPase mediated signal transduction	1	0	0	0	0	1	0	0	0	0	0	0	0	0	0	0	0	0	0	0
Prdm13	689695	symbol	R. norvegicus	689695	R. norvegicus	Prdm13	PR/SET domain 13	GO:0016571 histone methylation;GO:0006479 protein methylation;GO:0008213 protein alkylation	0	0	0	0	0	0	0	0	0	0	0	0	0	0	0	0	0	0	0	0
Prelp	84400	symbol	R. norvegicus	84400	R. norvegicus	Prelp	proline and arginine rich end leucine rich repeat protein	GO:0007569 cell aging;GO:0007568 aging;GO:0048869 cellular developmental process	0	0	0	0	0	0	0	0	0	0	0	0	0	0	0	0	0	0	0	0
Prickle2	312563	symbol	R. norvegicus	312563	R. norvegicus	Prickle2	prickle planar cell polarity protein 2	GO:0001830 trophectodermal cell fate commitment;GO:0001829 trophectodermal cell differentiation;GO:0045197 establishment or maintenance of epithelial cell apical/basal polarity	0	0	0	0	0	0	0	0	0	0	0	0	0	0	0	1	0	0	0	0
Prkcb	25023	symbol	R. norvegicus	25023	R. norvegicus	Prkcb	protein kinase C, beta	GO:0035408 histone H3-T6 phosphorylation;GO:0042488 positive regulation of odontogenesis of dentin-containing tooth;GO:0035405 histone-threonine phosphorylation	0	0	1	0	1	1	0	0	0	0	0	0	0	1	0	0	0	1	0	0
Prkci	84006	symbol	R. norvegicus	84006	R. norvegicus	Prkci	protein kinase C, iota	GO:0048194 Golgi vesicle budding;GO:0034351 negative regulation of glial cell apoptotic process;GO:0034350 regulation of glial cell apoptotic process	1	1	0	0	0	0	0	0	0	0	0	0	1	1	0	1	0	1	1	0
Prkdc	360748	symbol	R. norvegicus	360748	R. norvegicus	Prkdc	protein kinase, DNA-activated, catalytic subunit	GO:2001229 negative regulation of response to gamma radiation;GO:2001228 regulation of response to gamma radiation;GO:1905219 regulation of platelet formation	1	0	0	0	0	0	0	0	0	0	0	0	0	0	0	0	0	0	0	0
Prmt2	499420	symbol	R. norvegicus	499420	R. norvegicus	Prmt2	protein arginine methyltransferase 2	GO:0034969 histone arginine methylation;GO:0035246 peptidyl-arginine N-methylation;GO:0018216 peptidyl-arginine methylation	0	0	0	0	0	0	0	0	0	0	0	0	0	0	0	0	1	0	0	0
Prph	24688	symbol	R. norvegicus	24688	R. norvegicus	Prph	peripherin	GO:0045104 intermediate filament cytoskeleton organization;GO:0045103 intermediate filament-based process;GO:0007010 cytoskeleton organization	0	0	0	0	0	0	0	0	0	0	0	0	0	0	0	0	0	0	0	0
Prr3	361788	symbol	R. norvegicus	361788	R. norvegicus	Prr3	proline rich 3		0	0	0	0	0	0	0	0	0	0	0	0	0	0	0	0	0	0	0	0
Prtfdc1	291355	symbol	R. norvegicus	291355	R. norvegicus	Prtfdc1	phosphoribosyl transferase domain containing 1	GO:0006178 guanine salvage;GO:0046099 guanine biosynthetic process;GO:0043096 purine nucleobase salvage	0	0	0	0	0	0	0	0	0	0	0	0	0	0	0	0	0	0	0	0
Psenen	292788	symbol	R. norvegicus	292788	R. norvegicus	Psenen	presenilin enhancer gamma secretase subunit	GO:0007220 Notch receptor processing;GO:0034205 amyloid-beta formation;GO:0006509 membrane protein ectodomain proteolysis	0	0	0	0	0	0	0	0	0	0	0	1	0	0	0	0	0	0	0	0
Pskh1	364993	symbol	R. norvegicus	364993	R. norvegicus	Pskh1	protein serine kinase H1	GO:0007368 determination of left/right symmetry;GO:0009855 determination of bilateral symmetry;GO:0009799 specification of symmetry	0	0	0	0	0	0	0	0	0	0	0	0	0	0	0	0	1	0	0	0
Psmd12	287772	symbol	R. norvegicus	287772	R. norvegicus	Psmd12	proteasome 26S subunit, non-ATPase 12	GO:0043161 proteasome-mediated ubiquitin-dependent protein catabolic process;GO:0010498 proteasomal protein catabolic process;GO:0006511 ubiquitin-dependent protein catabolic process	0	0	0	0	0	0	0	0	0	0	0	0	0	0	0	0	1	0	0	0
Psme4	498433	symbol	R. norvegicus	498433	R. norvegicus	Psme4	proteasome activator subunit 4	GO:0010499 proteasomal ubiquitin-independent protein catabolic process;GO:0035093 spermatogenesis, exchange of chromosomal proteins;GO:0035092 sperm chromatin condensation	0	0	0	0	0	0	0	0	0	0	0	0	0	0	0	0	1	0	0	0
Ptk7	301242	symbol	R. norvegicus	301242	R. norvegicus	Ptk7	protein tyrosine kinase 7	GO:0060484 lung-associated mesenchyme development;GO:0090179 planar cell polarity pathway involved in neural tube closure;GO:0090178 regulation of establishment of planar polarity involved in neural tube closure	1	0	1	0	0	0	0	0	0	0	0	0	0	0	0	1	0	0	0	0
Ptpre	114767	symbol	R. norvegicus	114767	R. norvegicus	Ptpre	protein tyrosine phosphatase, receptor type, E	GO:0007185 transmembrane receptor protein tyrosine phosphatase signaling pathway;GO:0046627 negative regulation of insulin receptor signaling pathway;GO:1900077 negative regulation of cellular response to insulin stimulus	0	0	0	0	0	0	0	0	0	0	0	0	0	0	0	0	0	0	0	0
Ptprr	94202	symbol	R. norvegicus	94202	R. norvegicus	Ptprr	protein tyrosine phosphatase, receptor type, R	GO:0038128 ERBB2 signaling pathway;GO:1903385 regulation of homophilic cell adhesion;GO:0010633 negative regulation of epithelial cell migration	0	0	0	0	0	0	0	0	0	0	0	0	0	0	0	0	0	1	0	0
Pusl1	362681	symbol	R. norvegicus	362681	R. norvegicus	Pusl1	pseudouridine synthase like 1	GO:0031119 tRNA pseudouridine synthesis;GO:0001522 pseudouridine synthesis;GO:0006400 tRNA modification	0	0	0	0	0	0	0	0	0	0	0	0	0	0	0	0	0	0	0	0
Pygo2	295251	symbol	R. norvegicus	295251	R. norvegicus	Pygo2	pygopus family PHD finger 2	GO:0035563 positive regulation of chromatin binding;GO:0033599 regulation of mammary gland epithelial cell proliferation;GO:0007289 spermatid nucleus differentiation	0	0	1	0	0	0	0	0	0	0	0	0	0	0	0	0	0	0	0	0
Rab18	307039	symbol	R. norvegicus	307039	R. norvegicus	Rab18	RAB18, member RAS oncogene family	GO:0071786 endoplasmic reticulum tubular network organization;GO:0034389 lipid droplet organization;GO:0007029 endoplasmic reticulum organization	0	0	0	0	0	0	0	0	1	0	0	0	0	0	0	0	0	0	0	0
Rab1a	81754	symbol	R. norvegicus	81754	R. norvegicus	Rab1a	RAB1A, member RAS oncogene family	GO:0090110 COPII-coated vesicle cargo loading;GO:0032402 melanosome transport;GO:0090557 establishment of endothelial intestinal barrier	0	0	0	0	0	1	1	0	0	0	0	0	0	0	0	0	0	0	0	0
Rab3gap1	304759	symbol	R. norvegicus	304759	R. norvegicus	Rab3gap1	RAB3 GTPase activating protein catalytic subunit 1	GO:0061646 positive regulation of glutamate neurotransmitter secretion in response to membrane depolarization;GO:0097051 establishment of protein localization to endoplasmic reticulum membrane;GO:1903294 regulation of glutamate secretion, neurotransmission	0	0	1	0	0	1	0	0	1	0	1	0	0	1	0	0	0	0	1	0
Rab3ip	29885	symbol	R. norvegicus	29885	R. norvegicus	Rab3ip	RAB3A interacting protein	GO:0051490 negative regulation of filopodium assembly;GO:0120033 negative regulation of plasma membrane bounded cell projection assembly;GO:0051489 regulation of filopodium assembly	1	0	0	0	0	0	0	0	0	0	0	0	0	0	0	0	0	0	1	0
Rab40b	303754	symbol	R. norvegicus	303754	R. norvegicus	Rab40b	Rab40b, member RAS oncogene family	GO:1901998 toxin transport;GO:0072659 protein localization to plasma membrane;GO:1990778 protein localization to cell periphery	0	0	0	0	0	0	0	0	0	0	0	0	0	0	0	0	0	0	1	0
Rae1	362281	symbol	R. norvegicus	362281	R. norvegicus	Rae1	ribonucleic acid export 1	GO:0000972 transcription-dependent tethering of RNA polymerase II gene DNA at nuclear periphery;GO:0060236 regulation of mitotic spindle organization;GO:0090224 regulation of spindle organization	0	0	0	0	0	0	0	0	1	0	0	0	0	0	0	0	1	0	0	1
Raf1	24703	symbol	R. norvegicus	24703	R. norvegicus	Raf1	Raf-1 proto-oncogene, serine/threonine kinase	GO:0071550 death-inducing signaling complex assembly;GO:0007190 activation of adenylate cyclase activity;GO:0035994 response to muscle stretch	0	0	0	0	1	0	0	0	0	0	0	0	0	0	0	0	0	1	0	0
Ralgapa1	56785	symbol	R. norvegicus	56785	R. norvegicus	Ralgapa1	Ral GTPase activating protein catalytic subunit alpha 1	GO:0090630 activation of GTPase activity;GO:0043547 positive regulation of GTPase activity;GO:0051056 regulation of small GTPase mediated signal transduction	0	0	0	0	0	1	0	0	0	0	0	0	0	0	0	0	0	0	0	0
Ralgapa2	296211	symbol	R. norvegicus	296211	R. norvegicus	Ralgapa2	Ral GTPase activating protein catalytic subunit alpha 2	GO:0060178 regulation of exocyst localization;GO:0032484 Ral protein signal transduction;GO:0051601 exocyst localization	0	0	0	0	0	1	0	0	0	0	0	0	1	0	0	0	0	0	0	0
Ralyl	294883	symbol	R. norvegicus	294883	R. norvegicus	Ralyl	RALY RNA binding protein-like		0	0	0	0	0	0	0	0	0	0	0	0	0	0	0	0	0	0	0	0
Ranbp1	360739	symbol	R. norvegicus	360739	R. norvegicus	Ranbp1	RAN binding protein 1	GO:0072750 cellular response to leptomycin B;GO:1901344 response to leptomycin B;GO:0046604 positive regulation of mitotic centrosome separation	1	0	0	0	0	0	0	0	0	0	0	0	0	0	0	0	0	0	0	1
Raph1	363239	symbol	R. norvegicus	363239	R. norvegicus	Raph1	Ras association (RalGDS/AF-6) and pleckstrin homology domains 1	GO:0048675 axon extension;GO:1990138 neuron projection extension;GO:0048588 developmental cell growth	1	0	0	0	0	0	0	0	0	0	0	0	0	0	0	0	0	0	0	0
Rassf7	293623	symbol	R. norvegicus	293623	R. norvegicus	Rassf7	Ras association domain family member 7	GO:0070507 regulation of microtubule cytoskeleton organization;GO:0032886 regulation of microtubule-based process;GO:0051493 regulation of cytoskeleton organization	0	0	0	0	0	0	0	0	0	0	0	0	0	0	0	0	0	0	0	1
Rbbp5	304794	symbol	R. norvegicus	304794	R. norvegicus	Rbbp5	RB binding protein 5, histone lysine methyltransferase complex subunit	GO:0051568 histone H3-K4 methylation;GO:0034968 histone lysine methylation;GO:0043627 response to estrogen	0	0	0	0	0	0	0	0	0	0	0	0	0	0	0	0	0	0	0	0
Rbm18	311902	symbol	R. norvegicus	311902	R. norvegicus	Rbm18	RNA binding motif protein 18		0	0	0	0	0	0	0	0	0	0	0	0	0	0	0	0	0	0	0	0
Rbm22	307410	symbol	R. norvegicus	307410	R. norvegicus	Rbm22	RNA binding motif protein 22	GO:0046827 positive regulation of protein export from nucleus;GO:0045292 mRNA cis splicing, via spliceosome;GO:0046825 regulation of protein export from nucleus	0	0	0	0	0	0	0	0	1	0	0	0	1	0	0	0	1	0	0	0
Rbm3	114488	symbol	R. norvegicus	114488	R. norvegicus	Rbm3	RNA binding motif protein 3	GO:0048026 positive regulation of mRNA splicing, via spliceosome;GO:0050685 positive regulation of mRNA processing;GO:0033120 positive regulation of RNA splicing	0	0	0	0	0	0	0	0	0	0	0	1	0	0	0	0	1	0	0	0
Rbm8a	295284	symbol	R. norvegicus	295284	R. norvegicus	Rbm8a	RNA binding motif protein 8A	GO:0000184 nuclear-transcribed mRNA catabolic process, nonsense-mediated decay;GO:0000381 regulation of alternative mRNA splicing, via spliceosome;GO:0000380 alternative mRNA splicing, via spliceosome	0	0	0	0	0	0	0	0	0	0	0	0	0	0	0	0	1	0	0	0
Rbmx	302855	symbol	R. norvegicus	302855	R. norvegicus	Rbmx	RNA binding motif protein, X-linked	GO:0048026 positive regulation of mRNA splicing, via spliceosome;GO:0006376 mRNA splice site selection;GO:0050685 positive regulation of mRNA processing	0	0	0	0	0	1	0	0	0	0	0	0	0	0	0	0	1	0	0	0
Rcan1	266766	symbol	R. norvegicus	266766	R. norvegicus	Rcan1	regulator of calcineurin 1	GO:0070885 negative regulation of calcineurin-NFAT signaling cascade;GO:0106057 negative regulation of calcineurin-mediated signaling;GO:0007614 short-term memory	0	0	0	1	0	0	0	0	0	0	0	0	0	0	0	0	0	1	0	0
Rere	116665	symbol	R. norvegicus	116665	R. norvegicus	Rere	arginine-glutamic acid dipeptide repeats	GO:0021691 cerebellar Purkinje cell layer maturation;GO:0021699 cerebellar cortex maturation;GO:0021590 cerebellum maturation	1	0	0	0	0	0	0	0	0	0	0	0	0	0	1	0	0	0	0	0
RGD1305350	313699	symbol	R. norvegicus	313699	R. norvegicus	RGD1305350	similar to RIKEN cDNA 2510039O18		0	0	0	0	0	0	0	0	0	0	0	0	0	0	0	0	0	0	0	0
RGD1306271	312246	symbol	R. norvegicus	312246	R. norvegicus	RGD1306271	similar to KIAA1549 protein		0	0	0	0	0	0	0	0	0	0	0	0	0	0	0	0	0	0	0	0
[truncated: 276 more rows]

## Sheet: DryR_Brhy_Enrichment
GroupID	Category	Term	Description	LogP	Log(q-value)	InTerm_InList	Genes	Symbols
[truncated: 302 more rows]

## Sheet: DryR_ABsync_Annotation
MyList	Gene ID	Type	Tax ID	Homologene Gene ID	Homologene Gene Tax ID	Gene Symbol	Description	Biological Process (GO)	R-RNO-199991 Membrane Trafficking	ko00190 Oxidative phosphorylation	GO:0090150 establishment of protein local	GO:0030100 regulation of endocytosis	ko04721 Synaptic vesicle cycle	GO:0035264 multicellular organism growth	R-RNO-8876198 RAB GEFs exchange GTP for GDP	R-RNO-983705 Signaling by the B Cell Recept	GO:0061024 membrane organization	GO:0072594 establishment of protein local	GO:0005513 detection of calcium ion	GO:0021694 cerebellar Purkinje cell layer	GO:0007034 vacuolar transport	GO:0006914 autophagy	GO:0032386 regulation of intracellular tr	GO:0001945 lymph vessel development	GO:0010498 proteasomal protein catabolic	GO:0003279 cardiac septum development	R-RNO-6811440 Retrograde transport at the Tr	WP457 TNF-alpha NF-kB signaling path
[truncated: 902 more rows]

[truncated: 11 more sheets: DryR_ABsync_Enrichment, DryR_ABdiff_Annotation, DryR_ABdiff_Enrichment, CR_Arhy_Annotation, CR_Arhy_Enrichment, CR_Brhy_Annotation, CR_Brhy_Enrichment, CR_ABsync_Annotation, CR_ABsync_Enrichment, CR_ABdiff_Annotation, CR_ABdiff_Enrichment]
