# Supplementary material for: Early rhythmicity in the fetal suprachiasmatic nuclei in response to maternal signals detected by omics approach
Source: PLoS Biol. 2022 May 24;20(5):e3001637. doi: 10.1371/journal.pbio.3001637 (PMC9129005; doi:10.1371/journal.pbio.3001637)
Supplement: S5 Data — Proteomic data (see sheet Annotation for raw label-free quantification LFQ values and their annotation) were analyzed by either Biocycle (results are in separate sheets for Groups A and B, LAG–phase identified by Biocycle), or by CompareRhythms (A_amp/B_amp–amplitude in group A/B). (XLSX) [file pbio.3001637.s008.xlsx]

## Sheet: BioCycle_GroupA
ID	P_VALUE	Q_VALUE	PERIOD	LAG	AMPLITUDE	OFFSET	AVG_REPS_PERIODICITY	REPS_SCATTER	TP_0_REP_1	TP_3_REP_1	TP_6_REP_1	TP_9_REP_1	TP_12_REP_1	TP_15_REP_1	TP_18_REP_1	TP_21_REP_1
Marcks	0.0005	1	24.0911	9.12034	0.253134	26.5937	0.99202	0	26.427	26.6444	26.7447	26.8305	26.8032	26.5691	26.4679	26.321
Zc3h11a	0.0023	1	23.1559	21.6812	0.201777	21.6398	0.983815	0	21.6857	21.7334	21.4985	21.4776	21.3737	21.594	21.786	21.8355
Sf3a2	0.0023	1	23.7115	20.729	0.259128	24.6914	0.984608	0	24.7587	24.6791	24.5958	24.4284	24.4744	24.7759	24.8897	24.9713
Fchsd2	0.003	1	23.9593	20.2568	0.344368	21.449	0.97998	0	21.6565	21.3215	21.1854	21.0976	21.2147	21.6708	21.5491	21.8185
Nosip	0.0034	1	24.5848	22.5994	0.226792	21.5693	0.978513	0	21.8196	21.572	21.4546	21.4535	21.2323	21.5644	21.63	21.7894
Fbxo7	0.0044	1	24.1121	20.3913	0.138336	22.7282	0.975548	0	22.7772	22.7224	22.6102	22.6597	22.6119	22.7417	22.9411	22.8692
Brox	0.0046	1	23.7719	11.3593	0.148729	24.901	0.974524	0	24.7716	24.8635	24.9004	24.9988	25.0868	24.9857	24.874	24.6678
Ugp2	0.0047	1	23.566	22.3261	0.0498091	24.9027	0.973909	0	24.9131	24.9368	24.8535	24.8605	24.8531	24.876	24.9292	24.9551
Gmds	0.0051	1	23.925	12.4024	0.231009	22.6105	0.972817	0	22.3408	22.5232	22.5413	22.7214	22.9596	22.6928	22.6871	22.4978
Ankmy2	0.0054	1	23.8919	18.9109	0.129287	24.4561	0.971646	0	24.5227	24.3401	24.3343	24.3489	24.3747	24.6022	24.5314	24.563
Map1s	0.0054	1	23.0338	9.49818	0.158375	26.64	0.972028	0	26.4538	26.5919	26.7048	26.8418	26.7793	26.5856	26.5619	26.5802
Flot2	0.0056	1	25.1203	15.207	0.27734	24.5308	0.971151	0	24.2979	24.2715	24.2736	24.55	24.7414	24.7003	24.7727	24.5499
Tmed10	0.0056	1	25.1353	23.0291	0.126121	25.8939	0.971212	0	26.0766	25.8845	25.8194	25.7996	25.6993	25.8615	25.9519	25.9309
Ist1	0.0059	1	23.0137	8.089	0.128244	26.219	0.969659	0	26.0635	26.2539	26.2932	26.3379	26.3189	26.0641	26.1216	26.1055
Clasp1	0.007	1	22.4573	0.302558	0.0495556	26.5033	0.965915	0	26.5458	26.5866	26.5077	26.463	26.4547	26.4747	26.5501	26.5454
Pdcd10	0.0074	1	23.6044	11.315	0.129261	24.8833	0.965382	0	24.7588	24.7862	24.9441	24.9758	25.0609	24.9516	24.8178	24.866
Pdzd8	0.0077	1	21.9071	4.2307	0.209213	21.7996	0.964804	0	21.787	22.0002	21.9782	21.8545	21.5565	21.5804	21.7285	21.8269
Ctdp1	0.0078	1	23.2025	3.40272	0.283766	22.7478	0.963645	0	22.8848	23.0491	22.945	22.7429	22.654	22.4869	22.4329	22.9195
Nlgn3	0.0081	1	23.8385	22.0753	0.143721	25.4373	0.96257	0	25.5722	25.4245	25.4189	25.2937	25.2612	25.4784	25.4304	25.592
Arfgap3	0.0083	1	23.6287	18.8237	0.0641448	22.2472	0.961891	0	22.2598	22.2396	22.1565	22.1949	22.2287	22.303	22.3033	22.3054
Rab21	0.0097	1	22.8971	19.6001	0.0863889	24.5697	0.958384	0	24.6101	24.5578	24.5138	24.4841	24.4734	24.6074	24.7236	24.6098
Map2k6	0.0102	1	25.1166	10.1046	0.191532	24.5264	0.957265	0	24.1925	24.5027	24.6785	24.637	24.7182	24.5758	24.4208	24.4118
Ccnt1	0.0103	1	22.0505	19.2038	0.171942	23.0522	0.956641	0	23.1744	23.0403	22.9385	22.7807	22.9562	23.1713	23.2104	23.0994
Strbp	0.0103	1	24.288	19.781	0.0941204	24.7533	0.956305	0	24.7955	24.7108	24.6624	24.7053	24.6248	24.8264	24.8794	24.8271
Sumo1	0.0103	1	22.853	1.21922	0.180255	23.3387	0.956534	0	23.4749	23.5256	23.4868	23.093	23.1256	23.2982	23.2931	23.5048
Ptprz1	0.0103	1	24.716	22.8519	0.0688961	23.2534	0.956551	0	23.3899	23.2738	23.2251	23.189	23.2241	23.1939	23.3056	23.3084
Prpf40a	0.0105	1	25.0227	5.83646	0.222634	25.4833	0.955776	0	25.5951	25.5878	25.706	25.6935	25.4881	25.3022	25.263	25.3018
Wdr33	0.0113	1	25.2337	1.67095	0.15546	22.4623	0.954141	0	22.6146	22.5718	22.5311	22.3453	22.3428	22.314	22.2188	22.4874
Thsd7a	0.0113	1	22.7501	12.0812	0.288365	25.6418	0.953299	0	25.3537	25.5598	25.4307	25.9996	25.9352	25.7023	25.7594	25.2858
Cacybp	0.0131	1	23.0008	1.21631	0.0590452	26.8085	0.947519	0	26.8586	26.8309	26.8501	26.7767	26.6831	26.7725	26.8017	26.8523
Tmem206	0.0136	1	24.4827	6.05466	0.164813	22.1451	0.945757	0	22.1562	22.2484	22.3137	22.2963	22.0723	22.032	22.0421	21.9827
Tsc1	0.0144	1	23.7764	11.831	0.204847	23.2401	0.943716	0	23.0431	22.9105	23.3269	23.3214	23.4783	23.3693	23.1703	23.1592
Sfpq	0.0147	1	23.4319	23.3058	0.145872	29.1662	0.94356	0	29.2944	29.2814	29.217	29.0365	29.0036	29.2062	29.1631	29.3372
Uck2	0.0149	1	24.6119	22.4458	0.267316	22.4695	0.94317	0	22.7994	22.5135	22.2995	22.3572	21.9921	22.5181	22.605	22.691
Epc1	0.0149	1	23.6454	22.2893	0.25685	19.4432	0.943164	0	19.7877	19.3132	19.4538	19.2037	19.1613	19.409	19.4043	19.687
Nit1	0.0154	1	25.4475	21.0961	0.25707	22.7818	0.94148	0	22.8063	22.782	22.5083	22.5445	22.6793	22.782	22.8909	23.1447
Ndc1	0.0156	1	24.5298	0.74231	0.198812	21.9859	0.941092	0	22.183	22.1727	22.0283	21.7624	21.8838	21.712	21.9544	22.0258
Bzw1	0.0161	1	23.3177	9.14838	0.137566	26.2195	0.939227	0	26.1308	26.0971	26.3388	26.3552	26.3201	26.1186	26.1572	26.0565
Itm2c	0.0164	1	23.864	20.4917	0.26211	22.2517	0.938233	0	22.4081	22.2202	22.2027	21.9859	22.2941	22.2444	22.4629	22.5411
Arih2	0.0167	1	24.5378	7.83373	0.172703	22.5568	0.937304	0	22.4912	22.6903	22.7021	22.7594	22.6152	22.5046	22.5502	22.3616
Zfpl1	0.0169	1	21.4226	4.61314	0.371689	21.4951	0.936637	0	21.593	21.6237	21.8834	21.5708	21.3337	21.0964	21.2145	21.6562
Inpp5k	0.0175	1	21.7349	15.2195	0.0938279	21.5824	0.933506	0	21.5602	21.5043	21.4862	21.5355	21.7524	21.6693	21.6899	21.5357
Tfip11	0.0175	1	23.4185	0.229388	0.170081	22.3253	0.934168	0	22.4842	22.3494	22.4106	22.2163	22.0199	22.254	22.372	22.441
Atp5l	0.0175	1	23.0785	18.9199	0.141566	25.8798	0.934256	0	25.9126	25.9128	25.7759	25.7343	25.8108	26.0713	26.0299	25.9864
Rtf1	0.0178	1	25.1806	2.44296	0.21293	23.5986	0.932562	0	23.8671	23.8115	23.702	23.7576	23.4368	23.3836	23.6096	23.5772
Bcl7c	0.0178	1	24.0988	22.2878	0.151728	22.6904	0.932417	0	22.8964	22.6602	22.7025	22.5242	22.5542	22.6416	22.8363	22.7606
Gpm6b	0.0186	1	23.5997	9.34391	0.145686	22.2926	0.929921	0	22.0953	22.3833	22.3005	22.4391	22.4208	22.2792	22.2649	22.1455
Eml2	0.0193	1	25.0797	0.0242109	0.177955	21.9627	0.92713	0	22.1761	22.1592	21.8619	21.8383	21.8382	21.8081	21.9346	21.9677
Gatsl2	0.0195	1	25.5591	18.6978	0.214155	22.2794	0.92632	0	22.2382	22.1284	22.0549	22.2174	22.1224	22.4965	22.532	22.4458
Fam129b	0.0202	1	23.0707	13.4619	0.138719	24.6	0.922895	0	24.513	24.4576	24.5414	24.637	24.7633	24.6286	24.6722	24.5326
Atp5a1	0.0202	1	23.0875	19.0369	0.0951084	30.141	0.923376	0	30.1771	30.1155	30.0906	30.0362	30.0229	30.2207	30.2689	30.1702
Cpsf7	0.0202	1	23.7737	1.62913	0.163246	22.0795	0.922302	0	22.2022	22.2277	22.1501	21.994	22.0576	21.864	22.0226	22.2848
Rbm33	0.0204	1	22.8577	8.14131	0.323661	21.1481	0.921226	0	20.9526	20.8019	21.4528	21.4893	21.1765	20.8092	20.8493	20.8803
Hsd17b10	0.0208	1	22.2495	18.9639	0.118068	25.5348	0.918362	0	25.5941	25.5808	25.4216	25.4064	25.5506	25.5971	25.6596	25.6145
Slc25a13	0.0208	1	24.6771	3.80917	0.267937	23.2153	0.919419	0	23.2524	23.5752	23.51	23.0724	23.088	23.0407	22.9721	23.1129
Ntmt1	0.0208	1	22.9003	7.72418	0.249581	23.7721	0.91847	0	23.7371	23.8403	23.9212	24.2368	23.8683	23.5623	23.5238	23.6967
Bcap31	0.0219	1	24.6471	8.33483	0.0694186	23.9576	0.916119	0	23.8895	24.0242	23.9809	24.0413	24.0527	23.9127	23.8883	23.9267
Pabpn1	0.0224	1	22.9368	22.4311	0.102196	24.739	0.9147	0	24.833	24.8304	24.7247	24.6264	24.6645	24.5952	24.8734	24.7979
Thtpa	0.0227	1	24.5869	20.6786	0.424321	21.753	0.913817	0	21.7804	21.6711	21.5904	21.1299	21.6154	21.8035	22.0224	22.363
Appl1	0.0227	1	23.9651	21.0245	0.128461	24.0237	0.913622	0	24.1175	24.0027	24.0366	23.888	23.9303	24.1236	24.0638	24.2147
Khdrbs3	0.0227	1	24.3294	2.89486	0.282569	24.2298	0.913587	0	24.5125	24.5069	24.324	24.3858	23.7238	24.0119	24.0303	24.1329
Brix1	0.0228	1	24.9435	0.510037	0.470533	22.013	0.912602	0	22.5739	22.1533	22.2788	21.6139	21.4963	21.6645	21.9314	21.9752
Dstn	0.0235	1	23.334	10.2993	0.117476	28.1533	0.911106	0	28.1046	28.144	28.124	28.2525	28.3649	28.1418	28.0099	28.0509
Lrch2	0.0242	1	23.6597	5.3026	0.0420165	24.2937	0.907619	0	24.2733	24.3667	24.4225	24.2933	24.268	24.2661	24.2642	24.2642
Pepd	0.0253	1	21.7313	15.8558	0.125454	25.0103	0.904684	0	25.0169	24.9806	24.8848	24.9427	25.1667	25.1223	25.1178	25.0044
Tbl1x	0.0254	1	24.317	21.2697	0.237063	22.9521	0.903967	0	23.3232	22.8449	22.798	22.6802	22.8437	23.0606	22.9146	23.1782
Sema6a	0.0255	1	24.766	14.6923	0.406565	21.8779	0.903584	0	21.4324	21.5182	21.2979	21.9596	22.2502	22.2529	21.9877	21.9674
Ubxn7;LOC100911374	0.0261	1	23.6425	22.3629	0.307495	22.8218	0.901939	0	23.1013	22.9613	22.8682	22.4558	22.5022	22.9867	22.8435	23.1265
Gpc2	0.0267	1	24.8474	11.8549	0.175186	26.5647	0.898735	0	26.3783	26.5986	26.5649	26.6873	26.8778	26.6857	26.5692	26.5716
Pdha1;Pdha1l1	0.0274	1	21.932	19.3508	0.127118	25.4408	0.897181	0	25.579	25.4706	25.3025	25.3461	25.3455	25.5208	25.5136	25.4605
Cryz	0.0276	1	24.9782	3.24433	0.309492	22.5818	0.895755	0	22.8066	22.8969	22.8027	22.5631	22.6613	22.2371	22.315	22.7067
Pi4kb	0.0281	1	23.7561	3.91667	0.0866716	21.4424	0.894501	0	21.4455	21.5364	21.5879	21.4049	21.346	21.3838	21.4118	21.4158
Slc30a9	0.0289	1	22.1126	18.7107	0.135541	21.8687	0.891262	0	21.9418	21.8805	21.7518	21.6277	21.8361	21.9847	21.9679	21.9078
Uba6	0.0291	1	23.1526	22.2219	0.089641	25.3317	0.890342	0	25.4226	25.3471	25.3887	25.227	25.2385	25.3482	25.4054	25.4124
Fhl1	0.0291	1	25.1408	7.09583	0.166962	23.9768	0.89032	0	24.0428	24.0125	24.1242	24.1451	24.0788	23.8632	23.8375	23.7763
Aida	0.0294	1	23.4692	13.3927	0.143468	22.1475	0.888736	0	22.0121	22.0646	21.9558	22.1506	22.5842	22.2837	22.1508	22.0976
Mrpl41;RGD1560917	0.0294	1	25.4431	2.02675	0.247575	23.1882	0.889134	0	23.5896	23.3754	23.3135	23.329	22.9513	22.9534	23.1482	23.1231
Gtf3c5	0.0295	1	23.8249	2.53037	0.13762	22.6762	0.887944	0	22.8653	22.7532	22.7308	22.6959	22.529	22.5745	22.4666	22.7272
Thoc6	0.0298	1	24.1702	21.5026	0.287538	23.3698	0.88585	0	23.6503	23.2078	23.4171	23.0229	23.141	23.3392	23.682	23.5718
Xrcc1	0.0305	1	22.9385	8.33204	0.206754	23.1904	0.883456	0	22.9807	23.0646	23.4224	23.5584	23.2353	23.0702	23.1323	23.1641
Psma7	0.0308	1	24.6882	24.2793	0.0647169	28.1001	0.882922	0	28.1756	28.1193	28.085	28.0196	28.0544	28.0672	28.0052	28.1645
Smc3	0.0309	1	24.7171	21.1193	0.0352261	26.3815	0.882639	0	26.4173	26.3186	26.3764	26.3058	26.3036	26.3931	26.4109	26.412
Srrm2	0.0311	1	25.0062	0.440775	0.136441	27.4466	0.881629	0	27.6801	27.5082	27.4688	27.4845	27.3016	27.3953	27.382	27.5078
Twf2	0.0317	1	23.2341	11.511	0.0870907	24.5927	0.879956	0	24.5145	24.6238	24.5558	24.6575	24.6821	24.6763	24.571	24.5017
LOC100912338	0.0317	1	24.0684	20.4008	0.264052	27.891	0.879756	0	28.1244	27.6916	27.7599	27.6515	27.5815	27.9123	28.3582	27.9207
Dst	0.0323	1	23.2131	12.6444	0.110289	24.7308	0.877832	0	24.6519	24.5991	24.7202	24.6959	24.8658	24.8197	24.6249	24.6603
Samm50	0.0328	1	24.261	18.4717	0.0840827	24.7736	0.876586	0	24.7546	24.7067	24.7039	24.721	24.6585	24.8371	25.0684	24.8291
Eif4e	0.0341	1	23.0621	9.85061	0.078948	25.3483	0.873422	0	25.3132	25.2997	25.3507	25.4904	25.4396	25.3308	25.2571	25.323
Arfgef1	0.0342	1	22.3944	1.08245	0.100956	23.236	0.872635	0	23.3828	23.1976	23.3332	23.1243	23.1453	23.1531	23.182	23.3978
Hnrnph3	0.0342	1	24.2817	23.5197	0.180828	26.2968	0.871931	0	26.5352	26.3875	26.2644	26.2685	26.1079	26.3367	26.2662	26.4407
Atg2b	0.0342	1	23.5267	15.9058	0.370086	21.5838	0.872899	0	21.2456	21.3064	21.4117	21.2646	21.9879	21.8099	22.0128	21.5855
Fyn	0.0342	1	25.2805	14.3035	0.208189	23.7696	0.871748	0	23.5188	23.6914	23.6603	23.7949	24.0629	23.9854	23.8669	23.8689
Scamp3	0.0346	1	25.3609	20.8776	0.251076	23.632	0.870362	0	23.6302	23.5679	23.4112	23.5598	23.4308	23.5116	23.8821	24.0154
Zc3h18	0.0349	1	24.5863	3.50014	0.241362	23.3324	0.869427	0	23.5747	23.5062	23.4519	23.525	23.0352	23.1616	23.2431	23.1718
Mphosph8	0.035	1	24.5427	8.19414	0.195188	22.2213	0.868597	0	22.0751	22.2865	22.383	22.4158	22.2183	22.2026	22.1871	21.9739
Spen	0.0353	1	25.1825	21.7864	0.205857	23.5478	0.867805	0	23.7218	23.2744	23.5036	23.3565	23.2118	23.5195	23.6391	23.7528
Itih2	0.0357	1	24.2297	22.6896	0.387036	22.9715	0.866033	0	23.3081	23.1844	22.6134	22.5239	22.9081	22.8326	22.9147	23.4242
Cdk13	0.0359	1	21.377	15.6858	0.270998	22.2357	0.865317	0	22.3495	22.0074	22.0535	22.0833	22.3556	22.5198	22.4491	22.0563
Gria2	0.0359	1	23.8469	19.193	0.191414	23.6174	0.865388	0	23.6636	23.5135	23.5224	23.4639	23.2866	23.7647	24.2733	23.7612
Hspa4l	0.0363	1	23.926	18.5197	0.0886605	26.1165	0.86407	0	26.1052	26.0403	26.0602	25.9437	26.1274	26.2038	26.1609	26.2128
Rnf14	0.0373	1	24.0395	19.7786	0.292682	22.036	0.86235	0	22.1637	21.8307	21.9742	21.5422	22.0532	22.13	22.2069	22.438
Tbck	0.0378	1	23.1625	17.6303	0.311551	22.2402	0.861104	0	22.1909	22.2599	21.9612	21.8534	22.2592	22.6707	22.5447	22.3655
Prps1;Prps1l1	0.0378	1	25.4531	14.0001	0.150744	26.0613	0.861029	0	25.9058	25.9017	26.002	26.157	26.194	26.0985	26.1443	26.0756
Dnajb11	0.038	1	23.2926	7.61167	0.0431433	25.1683	0.860211	0	25.155	25.1781	25.1949	25.2477	25.1825	25.0824	25.1297	25.1352
Gnai3	0.0385	1	25.6882	9.62508	0.0741533	25.6021	0.856314	0	25.5008	25.6441	25.6524	25.6277	25.6636	25.632	25.5685	25.4924
Kif21a	0.0387	1	22.902	8.07765	0.117403	25.9355	0.855445	0	25.6583	25.9447	26.0231	26.0657	26.0025	25.8003	25.8457	25.8771
Tmeff1	0.0388	1	23.8009	12.1012	0.351546	22.9383	0.855377	0	22.5869	22.8653	22.8718	23.1776	23.29	23.4193	22.7009	22.8355
Xrcc6	0.0392	1	24.6016	9.75102	0.25745	21.9642	0.854001	0	21.8184	21.9309	22.1062	22.1456	22.2665	21.8998	21.9459	21.4443
Rap1a	0.0392	1	23.2583	11.0585	0.135402	23.3872	0.854057	0	23.2039	23.3242	23.2593	23.5975	23.5041	23.3562	23.364	23.2902
Amz2	0.0396	1	23.6722	16.4228	0.0930363	24.2167	0.851975	0	24.1555	24.179	24.1565	24.1541	24.1984	24.4139	24.5221	24.1739
Dad1	0.0399	1	25.3943	24.6747	0.208179	23.5491	0.851304	0	23.8049	23.6546	23.346	23.4492	23.4433	23.2112	23.5241	23.6853
Hmgn5	0.0401	1	25.2287	1.09915	0.233444	24.0625	0.851079	0	24.3713	24.2034	24.1726	23.9176	23.868	23.9838	23.7698	24.1009
Vps53	0.0405	1	24.6637	18.1633	0.274277	23.3147	0.848003	0	23.239	23.1395	23.2536	22.9719	23.0952	23.6237	23.7499	23.4897
Dnajc13	0.0406	1	23.613	22.5353	0.131527	23.9401	0.847125	0	24.0761	24.0013	23.8998	23.7639	23.8638	23.866	23.9965	23.9214
Snrnp40	0.0416	1	23.4205	23.2371	0.190828	25.2245	0.842897	0	25.4768	25.2684	25.3794	24.9803	25.0613	25.2499	25.23	25.3495
Fam162a	0.0416	1	25.0221	6.26113	0.151049	23.9658	0.843945	0	24.0469	23.9921	24.1159	24.1013	24.0167	23.7941	23.8183	23.8359
LOC100912042	0.0418	1	24.3352	3.95416	0.108915	23.3544	0.842563	0	23.409	23.4076	23.5039	23.3217	23.3038	23.2888	23.1913	23.3331
Ptms	0.042	1	25.5476	0.229106	0.0937089	25.1293	0.841711	0	25.2742	25.1964	25.1443	25.0766	25.0335	25.0972	25.1039	25.1183
Vcpip1	0.0423	1	23.3828	8.33065	0.161472	24.5898	0.840869	0	24.3437	24.6009	24.7161	24.8551	24.5604	24.5589	24.5418	24.4451
Rgs10	0.043	1	23.9735	2.76738	0.250822	20.9394	0.837606	0	21.1315	21.1506	21.104	21.0426	20.3853	20.6905	20.8663	20.8375
Mllt4	0.0433	1	21.2185	5.11752	0.0255436	27.1038	0.836781	0	27.1036	27.1245	27.1284	27.1157	27.1071	27.0776	27.0838	27.1267
Gnl1	0.0433	1	24.1456	8.5979	0.135391	24.8077	0.837293	0	24.7336	24.7948	24.9808	25.0614	24.8559	24.7852	24.8558	24.6548
Oxsr1	0.0441	1	24.8844	17.2582	0.0590399	25.9427	0.834266	0	25.9128	25.8992	25.9409	25.8791	25.9474	26.0474	26.0295	25.9594
Sqle	0.0441	1	25.321	22.3891	0.0710835	22.3051	0.833964	0	22.4318	22.2939	22.2312	22.2735	22.2633	22.2488	22.4102	22.3371
Mfap1a	0.0452	1	25.1339	3.52366	0.294751	24.4516	0.830799	0	24.7446	24.6246	24.6206	24.6014	24.1133	24.2388	24.2802	24.2335
Ufm1	0.0452	1	23.4557	8.50029	0.159029	23.86	0.831026	0	23.7486	23.8398	23.9685	24.0862	23.9711	23.6185	23.8297	23.7126
Acbd3	0.0457	1	24.2941	20.4861	0.154304	23.5618	0.829911	0	23.6486	23.3888	23.489	23.381	23.4701	23.6112	23.5388	23.7451
Clstn1	0.0457	1	25.022	17.3392	0.172359	22.0529	0.829708	0	21.9388	21.9701	21.9191	21.9335	22.046	22.4494	22.2118	22.1685
LOC100911993	0.0461	1	24.2868	4.73749	0.162457	21.9124	0.829016	0	21.9489	22.2032	22.2466	21.965	21.8499	21.7821	21.9525	21.8055
Gpatch11	0.0468	1	22.055	4.21018	0.190488	21.9024	0.827463	0	22.0306	21.9574	22.0508	21.9592	21.8291	21.5903	21.6462	22.0261
Arfgef3	0.0474	1	25.9046	18.9631	0.207057	22.1974	0.824994	0	22.0587	22.0245	22.0838	21.9658	22.1056	22.3864	22.4174	22.4359
Gosr2	0.0475	1	23.9133	22.4035	0.123733	23.3654	0.824601	0	23.529	23.3461	23.2674	23.3284	23.3346	23.24	23.3468	23.6546
Exoc2	0.0477	1	22.228	17.4838	0.165201	24.1884	0.824182	0	24.2656	24.0097	24.0596	24.0312	24.2611	24.2271	24.5072	24.2043
Rbm4	0.0482	1	24.8343	0.447961	0.204285	22.667	0.822875	0	22.9477	22.731	22.7027	22.4318	22.4686	22.571	22.289	22.7617
Kif5b	0.0482	1	25.5178	11.7928	0.152432	26.4061	0.822995	0	26.2458	26.4558	26.4277	26.5166	26.6638	26.5138	26.3991	26.4472
Ints4	0.0484	1	24.3291	2.90032	0.113664	21.4999	0.820677	0	21.5726	21.9479	21.6072	21.3234	21.4028	21.4223	21.4278	21.3855
Ccdc88c	0.0485	1	22.6428	9.13841	0.187948	21.5906	0.820388	0	21.3402	21.5593	21.7086	21.8904	21.712	21.6143	21.4479	21.6597
Crip2	0.0489	1	22.7786	7.98583	0.0740403	28.4882	0.819723	0	28.4251	28.4336	28.6432	28.5683	28.5057	28.4529	28.4352	28.4654
Ppp2r2a	0.0493	1	23.7488	14.4321	0.0668061	26.5513	0.81837	0	26.4916	26.5055	26.4825	26.5615	26.6034	26.6914	26.5358	26.5441
Tmem201	0.0498	1	25.5419	19.8459	0.274978	21.8741	0.817381	0	21.887	21.6111	21.8339	21.6529	21.5788	22.027	22.0976	22.1826
LOC100909464	0.0504	1	23.2461	14.7763	0.076147	26.7007	0.815633	0	26.6075	26.6271	26.6733	26.6433	26.7632	26.7742	26.7917	26.6024
Gapdh;Gapdh-ps2;LOC685186;RGD1565368	0.0504	1	23.219	10.1667	0.0727156	31.7909	0.815526	0	31.7864	31.7716	31.7941	31.8631	31.8517	31.8185	31.6692	31.7033
Map2k2	0.0504	1	24.4807	7.28881	0.095805	25.7942	0.815137	0	25.6737	25.8335	25.9902	25.7869	25.8341	25.7835	25.6614	25.7092
Ppm1e	0.0507	1	25.644	17.1764	0.157748	24.3687	0.813306	0	24.279	24.2031	24.3254	24.2539	24.4293	24.5786	24.4796	24.5585
Fam98b	0.051	1	23.4695	18.7171	0.12308	24.7472	0.813125	0	24.8696	24.585	24.7254	24.5785	24.7058	24.9123	24.8036	24.8617
Gpkow	0.051	1	24.6741	4.66772	0.177504	22.3487	0.812594	0	22.3833	22.5262	22.7081	22.3341	22.1892	22.3118	22.2325	22.2396
LOC100910447	0.052	1	24.639	2.71844	0.298361	23.2388	0.808774	0	23.735	23.4348	23.3344	23.5104	22.816	23.0477	23.1231	23.1206
Sult4a1	0.0521	1	25.673	18.8738	0.298678	21.1716	0.808623	0	20.9244	21.0034	20.9001	21.0083	20.9299	21.2639	21.5739	21.4036
Pdhb	0.0522	1	23.7764	21.6063	0.141492	25.6078	0.806983	0	25.7364	25.6031	25.5335	25.2137	25.5076	25.6054	25.5747	25.7432
Cdc42bpa	0.0525	1	25.0107	13.4989	0.193044	21.6437	0.806145	0	21.4623	21.4585	21.5593	21.8773	21.8522	21.7483	21.7203	21.7208
Ppm1g	0.0526	1	23.0761	20.1457	0.192484	25.4527	0.805283	0	25.7049	25.4508	25.4201	25.1343	25.242	25.6838	25.6067	25.507
Naca	0.0526	1	25.1726	24.7867	0.181389	26.8622	0.805672	0	27.2394	26.9785	26.8592	26.8002	26.6707	26.8822	26.8388	26.9068
Src	0.0528	1	23.4014	11.2737	0.107227	26.112	0.80434	0	25.9916	26.1414	26.113	26.1932	26.2851	26.0928	26.1819	26.0261
Tgs1	0.0531	1	23.0081	7.5915	0.190364	21.8443	0.801981	0	21.7724	21.8839	22.0547	21.9412	22.0479	21.7189	21.517	21.8303
Ncbp2	0.0534	1	22.8382	8.58284	0.135571	24.1327	0.800914	0	24.0892	24.1374	24.2354	24.2674	24.4185	24.016	23.9908	24.076
RGD1564887	0.0538	1	25.5489	12.2681	0.225045	23.3991	0.79949	0	23.1775	23.1952	23.585	23.4165	23.6272	23.5724	23.5	23.2748
Poldip2	0.0541	1	25.6192	21.1887	0.154553	22.8719	0.798901	0	22.8281	22.883	22.715	22.8198	22.7366	22.7478	23.0094	23.172
Septin6	0.0549	1	24.2291	10.825	0.128163	25.753	0.797663	0	25.6134	25.5683	25.8072	26.043	25.8505	25.7992	25.7976	25.7383
Tprg1l	0.0549	1	23.0997	22.2708	0.104267	22.8306	0.796783	0	22.9028	22.8453	22.8305	22.6962	22.793	22.6782	22.9071	22.9624
Gtf3c4	0.0549	1	23.4027	22.1087	0.270012	23.9595	0.796944	0	24.2966	24.0221	24.0131	23.4496	23.7362	24.0321	24.0589	24.0759
Dynlt1	0.0554	1	24.3718	18.572	0.122694	24.6256	0.794774	0	24.6811	24.5356	24.4215	24.6378	24.5968	24.7188	24.7343	24.7362
Tenm3	0.0556	1	24.769	12.376	0.264604	24.5752	0.793964	0	24.2111	24.5204	24.4864	24.7497	24.9017	24.6756	24.612	24.597
Katnb1	0.0558	1	24.9925	18.1922	0.157477	22.9175	0.79245	0	22.7781	22.8447	22.7893	22.8109	22.762	23.0269	23.2271	23.0373
Ubxn4	0.0571	1	26.062	1.96783	0.179393	24.0483	0.790826	0	24.2902	24.243	24.0876	24.0588	23.9048	23.8779	23.8619	23.9704
Ctsd	0.0578	1	23.8473	19.2927	0.10202	26.3239	0.78689	0	26.3062	26.2897	26.2475	26.0408	26.2814	26.4219	26.397	26.428
Csnk2a2	0.0581	1	21.5362	19.1078	0.0686185	25.1391	0.785966	0	25.1884	25.1714	25.1039	25.071	25.0934	25.1649	25.2481	25.1326
Camsap1	0.0583	1	23.357	8.98363	0.131793	25.2364	0.785335	0	25.1212	25.2333	25.3259	25.5468	25.3186	25.1776	25.2595	25.2349
Aar2	0.0583	1	24.5501	9.36282	0.290625	21.6145	0.785283	0	21.6075	21.5713	21.8625	21.927	21.8176	21.6285	21.7051	21.3022
Eif2b2	0.0584	1	26.2941	10.9888	0.312471	24.4966	0.785003	0	24.1055	24.4749	24.6921	24.4394	24.815	24.6661	24.3725	24.278
Ivns1abp	0.0593	1	23.5647	1.79844	0.18502	21.8259	0.781167	0	22.0124	21.9792	22.0112	21.5613	21.501	21.7774	21.3948	22.0408
Cnot3	0.0593	1	21.9745	6.04775	0.149592	24.4204	0.781775	0	24.4523	24.517	24.5372	24.7647	24.3605	24.2633	24.2762	24.4754
Mlst8	0.0595	1	24.5646	23.9363	0.3443	23.093	0.78028	0	23.497	23.243	22.9475	22.7952	23.0697	22.8971	22.8133	23.4012
Cap1	0.0603	1	26.311	12.4054	0.0895471	27.9634	0.778255	0	27.7915	27.9138	28.0119	27.9318	28.0531	28.0416	27.9333	27.9214
Tppp3	0.061	1	23.6213	10.7633	0.445633	25.5695	0.77678	0	25.0083	25.3569	25.5754	25.9682	26.0433	25.369	25.4693	25.5832
LOC679794;Cycs	0.0612	1	24.8361	18.7366	0.164044	27.0004	0.776262	0	26.9657	26.9025	26.8252	26.9719	26.9559	27.0041	27.4665	27.1691
Sugp1	0.0617	1	22.1715	3.86799	0.159153	24.0134	0.774361	0	24.1629	24.0333	24.1501	24.106	23.8991	23.8486	23.8913	24.0816
Cpsf6	0.0619	1	23.3565	1.88695	0.0694356	26.5415	0.772738	0	26.6668	26.5681	26.5525	26.5491	26.3978	26.5171	26.4281	26.5905
Ddx3	0.062	1	23.5249	17.3077	0.0970391	23.7415	0.772268	0	23.7337	23.6817	23.6009	23.7004	23.7061	23.9564	23.798	23.7942
Nup153	0.0622	1	25.2811	4.05704	0.166002	24.0553	0.7713	0	24.177	24.2389	24.0893	24.1915	23.8691	23.8806	23.9404	23.8048
Cbwd1	0.0626	1	23.3555	10.7963	0.27457	25.4799	0.770454	0	25.3529	25.264	25.5119	25.8823	25.7538	25.575	25.3677	25.5755
Wnk2	0.0631	1	22.6588	6.61442	0.0991379	24.6111	0.768706	0	24.4113	24.6772	24.748	24.6564	24.606	24.527	24.5358	24.5921
Rbbp4;RGD1563620	0.0632	1	24.7206	23.6786	0.23892	26.907	0.768408	0	27.2966	27.0331	26.9054	26.5521	26.669	26.9893	26.8978	26.9308
Flad1	0.0632	1	25.0004	12.2663	0.362938	20.0486	0.768085	0	19.5562	19.7892	20.1592	19.9685	20.4207	20.0881	20.1146	19.8527
Lrrfip1	0.0634	1	25.4801	1.15614	0.257505	22.6254	0.767176	0	22.9819	22.6571	22.7529	22.5325	22.5113	22.3585	22.4902	22.6568
Pcna	0.0637	1	25.1761	0.055039	0.376503	25.0795	0.766468	0	25.5153	25.3706	25.1005	24.5681	24.8939	25.0318	24.8993	25.1459
Cdk2ap1	0.0644	1	25.1211	1.68815	0.22635	22.8585	0.764286	0	23.1317	23.2353	22.7701	22.77	22.6978	22.7416	22.5511	22.8237
Serpinb9	0.0644	1	23.4152	16.8333	0.22023	23.2521	0.763992	0	23.1726	23.2161	23.0166	23.0491	23.6067	23.3823	23.483	23.4247
Htatsf1	0.0657	1	25.2397	25.0321	0.118806	24.6354	0.759746	0	24.8183	24.6852	24.6199	24.5754	24.6358	24.5167	24.5165	24.7325
Eif4h	0.0657	1	23.789	6.83631	0.166282	27.0347	0.759687	0	27.0828	27.1251	27.1879	27.434	27.035	26.7708	27.0118	26.8949
Mlf2	0.0658	1	23.6578	23.0843	0.181034	22.4261	0.758627	0	22.5888	22.4223	22.4691	22.1562	22.3295	22.3437	22.2938	22.7773
Cwc27	0.0659	1	25.7878	5.00471	0.405375	22.7092	0.758469	0	23.0831	23.035	23.046	23.1038	22.6873	22.5109	22.2526	22.3776
Faah	0.0661	1	25.4537	18.8578	0.233831	20.0587	0.758029	0	20.053	19.7734	20.0147	19.9952	19.8431	20.1757	20.5101	20.2529
RGD1312005	0.067	1	25.9242	17.2472	0.442689	21.7796	0.7546	0	21.3428	21.4353	21.7151	21.5504	21.7976	22.2036	22.326	21.9303
Elavl2	0.0674	1	22.9969	19.4939	0.156502	23.8452	0.753376	0	23.9339	23.8006	23.7222	23.696	23.4798	23.9502	23.9938	23.8391
Map4	0.0677	1	23.7205	9.47441	0.330473	28.9229	0.750906	0	28.6643	29.0411	28.9318	29.277	29.1741	28.7273	29.0576	28.5372
Mrpl1	0.0677	1	23.688	9.54371	0.183374	22.1294	0.751104	0	21.895	21.9395	22.3166	22.4489	22.1825	22.0729	22.1867	22.062
Gmpr2	0.0677	1	22.4577	21.5338	0.253708	22.6698	0.750834	0	22.9392	22.714	22.728	22.3406	22.7093	22.5189	22.837	22.8965
Wdr37	0.0677	1	24.4854	17.0789	0.100185	24.9588	0.751685	0	24.8572	24.8963	24.9494	24.8837	24.9224	25.1674	25.1161	24.9747
Lonp2	0.068	1	22.2009	19.7879	0.0960244	22.5001	0.750501	0	22.6575	22.5478	22.3604	22.4248	22.4038	22.559	22.5638	22.4986
Ptp4a2	0.0683	1	23.5185	9.59508	0.198311	24.102	0.749854	0	24.0637	24.0036	24.1358	24.3585	24.3748	23.9099	24.0802	23.7896
Impdh2	0.0689	1	25.9015	2.85226	0.126794	26.1462	0.748297	0	26.235	26.2852	26.2094	26.0747	26.1461	26.0306	26.0107	26.1172
Cfl1	0.069	1	23.4932	9.10685	0.12349	31.7784	0.747372	0	31.7175	31.7666	31.702	31.9801	31.8709	31.6264	31.7086	31.5987
Ppil4	0.0695	1	25.6592	0.609099	0.174609	24.835	0.744203	0	25.0903	24.93	24.8292	24.8329	24.5964	24.7362	24.8076	24.7379
Gnaz	0.0695	1	25.1436	18.4099	0.201697	24.1145	0.743842	0	24.093	24.0833	23.9114	24.1471	24.0526	24.2453	24.4482	24.2743
Exosc10	0.0698	1	23.6131	6.44058	0.189517	23.4981	0.742718	0	23.4153	23.6658	23.6782	23.6981	23.4897	23.3209	23.5541	23.3653
Pqbp1	0.0698	1	25.0412	1.11619	0.117416	26.4603	0.742536	0	26.7329	26.5203	26.4993	26.5719	26.2974	26.3928	26.4069	26.4919
Lrrc40	0.0704	1	23.1816	6.42661	0.0834437	25.6189	0.741742	0	25.6488	25.6202	25.7052	25.8202	25.5332	25.5509	25.5469	25.5579
Ncdn	0.0723	1	25.0706	17.8917	0.285159	23.8412	0.736149	0	23.6072	23.5933	23.7487	23.6922	23.6448	24.0657	24.3361	24.0085
Polr1c	0.0725	1	24.34	3.68874	0.155509	22.7506	0.735788	0	22.8335	23.0002	22.8581	22.7888	22.8479	22.5907	22.5981	22.9025
Rbm26	0.0731	1	25.358	4.17903	0.114995	25.1365	0.733346	0	25.3103	25.2474	25.2196	25.2948	25.0759	25.0327	25.0831	25.0319
Npm3	0.0731	1	23.9739	23.6351	0.387124	22.0144	0.733624	0	22.4573	22.5848	21.8226	21.5544	21.9788	21.9699	21.9935	22.25
Ube2d3;Ube2d2	0.0731	1	24.7944	8.449	0.252499	24.9581	0.734066	0	25.0794	24.9428	25.2352	25.1559	25.2693	24.954	24.7501	24.6802
Rock2	0.0732	1	21.9884	3.52612	0.183367	22.9251	0.732292	0	22.924	23.1181	23.0616	22.8396	22.8582	22.5367	22.8889	22.9789
Tdg	0.0734	1	25.537	6.74853	0.390413	23.3381	0.731778	0	23.4922	23.4699	23.729	23.6667	23.449	23.1287	23.2396	22.8772
Ywhae	0.0734	1	24.0553	19.5989	0.179506	30.3306	0.731041	0	30.3375	30.2918	30.3268	30.0255	30.2304	30.4846	30.5043	30.4886
Lactb2	0.0734	1	22.4246	16.9307	0.220047	22.1268	0.73122	0	22.2538	21.9124	21.9534	21.8942	22.4334	22.2516	22.2911	22.2878
Hdhd2	0.0734	1	22.8687	6.99014	0.0423207	24.9611	0.73161	0	24.939	24.9735	25.0626	25.0855	24.8815	24.9301	24.9331	24.935
Mpi	0.0735	1	25.0015	19.2945	0.077382	25.4927	0.730591	0	25.4818	25.4451	25.4937	25.4105	25.4002	25.5523	25.5689	25.5661
Otulin	0.0737	1	23.0532	7.40153	0.181474	20.8689	0.729864	0	20.6781	20.9856	21.0858	20.9849	21.1053	20.6848	20.6368	20.9342
Enoph1	0.0739	1	23.7035	23.093	0.197884	22.6781	0.72914	0	22.8728	22.7912	22.6948	22.2034	22.4849	22.6956	22.6019	22.8735
Hsp90b1	0.0741	1	25.0179	0.899876	0.103327	29.7536	0.728944	0	29.945	29.7956	29.7931	29.6848	29.6601	29.6974	29.5706	29.7843
LOC100363239	0.0741	1	24.5543	4.11771	0.211597	23.7071	0.728774	0	24.013	23.8745	23.8194	24.0184	23.5659	23.5824	23.4564	23.6618
Adap1	0.0742	1	25.0911	18.0473	0.487295	22.919	0.728513	0	22.4652	22.5744	22.7055	22.6682	22.6466	23.1055	23.8162	23.2288
Dync1i2	0.0742	1	22.9909	9.50679	0.0631607	27.9013	0.728403	0	27.8194	27.8748	27.9094	28.0189	27.9642	27.83	27.8717	27.906
Slc39a7	0.0744	1	25.0852	7.74801	0.205319	22.1566	0.726987	0	22.2549	22.1642	22.3004	22.3546	22.2725	22.113	21.9814	21.9398
Msn	0.0745	1	25.3631	7.20051	0.137965	27.5197	0.726802	0	27.5013	27.6005	27.6513	27.5508	27.7243	27.4036	27.3719	27.3874
Plec	0.0758	1	24.4272	10.8791	0.135927	27.2752	0.723136	0	27.0092	27.2266	27.3061	27.295	27.4519	27.2139	27.253	27.2179
Bcl2	0.0766	1	21.843	2.70293	0.198996	22.1353	0.721573	0	22.1697	22.2235	22.2829	22.1118	21.9337	21.8093	22.1685	22.5713
Lpgat1;LOC317456	0.0775	1	24.4891	10.1811	0.143266	21.7154	0.718907	0	21.5413	21.7675	21.7986	21.7201	22.003	21.6871	21.7101	21.5669
Tia1	0.0775	1	23.3557	4.39935	0.147017	20.6375	0.718725	0	20.6218	21.0308	20.9015	20.6293	20.5512	20.5158	20.7044	20.5382
Wdr11	0.0777	1	24.9533	0.502772	0.1664	23.1061	0.717927	0	23.3105	23.1071	23.1817	23.1057	22.8217	22.8399	23.1465	23.1389
Epb4.1	0.0783	1	23.2696	10.0311	0.0562217	25.1421	0.716582	0	25.0903	25.1443	25.0836	25.1969	25.2311	25.1082	25.0398	25.0891
Timm44	0.0787	1	25.1545	19.9446	0.193463	23.4841	0.715768	0	23.5466	23.3446	23.3072	23.5305	23.366	23.5041	23.7618	23.6654
Ptpn1	0.079	1	23.6881	15.8222	0.127693	24.1219	0.7156	0	24.0282	23.9845	24.0351	24.1245	24.0347	24.2606	24.2669	24.0103
Cdv3	0.0794	1	24.9138	4.36662	0.121611	27.1642	0.714043	0	27.3326	27.2772	27.2359	27.3499	27.0891	27.1122	27.0494	27.0621
Igsf3	0.0795	1	24.8616	14.493	0.263457	23.3916	0.713224	0	23.0644	23.2067	23.0241	23.4478	23.5961	23.6957	23.3511	23.4828
Cirbp	0.0795	1	24.9594	20.0381	0.0812287	25.777	0.713073	0	25.7958	25.7378	25.6997	25.7478	25.6002	25.8443	25.85	25.8861
Synj2bp	0.0798	1	25.2895	21.8909	0.237621	21.6201	0.711878	0	21.7705	21.4781	21.463	21.5822	21.2953	21.6511	21.6088	22.2876
Slc4a8	0.0799	1	23.3291	10.7776	0.100387	21.7203	0.711056	0	21.6042	21.6439	21.7819	21.7638	21.9187	21.6721	21.7021	21.7046
Tmem41b	0.0799	1	21.8532	14.8738	0.071651	20.4362	0.711414	0	20.4445	20.4085	20.3487	20.4483	20.4642	20.5551	20.4484	20.387
Rbfox2;Rbfox1	0.08	1	25.0869	20.7382	0.145011	23.41	0.710985	0	23.5683	23.2888	23.2638	23.3802	23.0927	23.5579	23.4676	23.5772
Cpeb2;Cpeb3	0.0801	1	25.833	19.455	0.23755	23.1165	0.710439	0	23.0521	22.9812	22.8615	23.0158	22.8762	23.348	23.2737	23.4265
Asap2	0.0808	1	23.3396	8.0868	0.193891	22.8022	0.707282	0	22.7502	22.7036	23.0157	22.8733	22.9313	22.6217	22.6476	22.601
Srsf3	0.0808	1	25.9187	0.870758	0.322683	28.6277	0.707614	0	29.0975	28.8803	28.7203	28.5133	28.4326	28.2102	28.7009	28.5181
Denr	0.0816	1	24.0477	9.11854	0.181104	25.6664	0.705458	0	25.6595	25.6809	25.6816	26.043	25.7791	25.5231	25.6584	25.4206
Med15	0.0816	1	25.1807	0.0769433	0.195913	22.82	0.703975	0	23.2024	22.9075	22.8189	22.8718	22.5265	22.8052	22.7927	22.8011
Phactr4	0.0816	1	23.6808	8.32702	0.208938	24.6426	0.704015	0	24.4804	24.7061	24.5365	24.86	24.787	24.3183	24.4877	24.427
Scyl1	0.0816	1	24.1303	7.51356	0.0803459	23.9808	0.705548	0	23.8172	24.0589	24.0666	24.0128	24.0384	23.9394	23.7525	23.9768
Phax	0.0816	1	23.5764	20.7315	0.0672051	23.8516	0.704015	0	23.8846	23.7919	23.8186	23.7838	23.8346	23.7641	23.9024	23.932
Zfand6	0.0816	1	22.5299	8.52473	0.35098	22.4894	0.704514	0	22.3719	22.4781	22.4958	23.0448	22.7099	22.2257	21.8864	22.4055
Anxa3	0.0817	1	23.1126	10.3306	0.178456	25.479	0.703127	0	25.3589	25.406	25.2617	25.6941	25.9251	25.2595	25.1618	25.3057
Flot1	0.0817	1	25.6807	13.869	0.287006	24.0807	0.702654	0	23.654	23.7726	24.1476	24.0787	24.4107	24.2376	24.2871	24.1199
Tra2a	0.0818	1	24.2355	0.592831	0.153894	24.8769	0.702053	0	25.0052	25.0923	24.7729	24.9287	24.7494	24.7187	24.8134	25.1189
Lin7c	0.0818	1	23.1859	9.49672	0.131398	26.3964	0.70139	0	26.2989	26.3642	26.2632	26.7234	26.5092	26.251	26.2464	26.2725
Eif2s1	0.0822	1	25.6817	0.0853454	0.10558	26.8418	0.700234	0	26.9986	26.9385	26.7933	26.7645	26.7939	26.6861	26.8703	26.8114
Rab11fip2	0.0823	1	22.8679	7.06171	0.163089	22.1339	0.699781	0	22.0884	22.0468	22.3781	22.2454	22.1663	21.8584	21.9829	22.0101
Nfxl1	0.0837	1	22.4507	7.54808	0.113519	22.7114	0.693686	0	22.6141	22.7409	22.8162	23.0146	22.6846	22.6537	22.6499	22.7526
Pgrmc1	0.0843	1	25.4641	20.8079	0.118501	24.764	0.692701	0	24.7702	24.7144	24.7423	24.7288	24.6237	24.782	24.8535	24.9633
Uqcrfs1	0.0844	1	24.742	22.2476	0.0682354	25.7329	0.692286	0	25.7266	25.7735	25.6498	25.7148	25.6542	25.7014	25.7785	25.8321
Anp32e	0.0846	1	22.5678	0.459194	0.217901	27.0148	0.690479	0	27.2305	27.0353	27.17	26.4971	26.9454	26.8137	27.0524	27.2464
Ctnnbl1	0.0849	1	22.7779	3.04121	0.0750076	26.2813	0.689138	0	26.3646	26.3402	26.2787	26.322	26.1837	26.2233	26.1472	26.3591
Snrnp27	0.085	1	24.2801	4.16344	0.262562	22.4846	0.688412	0	22.7857	22.6694	22.6657	22.9463	22	22.2892	22.3449	22.0633
Cct5	0.0853	1	25.1373	1.04254	0.0519294	29.4049	0.687526	0	29.4626	29.4566	29.4058	29.3751	29.3638	29.3981	29.3164	29.4131
Pygl	0.0867	1	25.2324	11.342	0.373493	20.258	0.684042	0	19.6911	20.1741	20.4853	20.3317	21.0647	20.2977	20.1283	20.3423
Auts2	0.0879	1	25.5904	3.34113	0.204897	22.7573	0.68219	0	22.9585	22.958	22.7127	22.9144	22.6527	22.5473	22.5894	22.6723
Gstt2	0.0879	1	24.1496	3.49106	0.265078	23.3019	0.682142	0	23.335	23.8124	23.4702	22.9465	23.2542	23.082	23.1527	23.1731
C1d	0.088	1	23.1081	4.22359	0.123215	19.6377	0.680462	0	19.7765	19.7335	19.7496	20.0193	19.3864	19.5261	19.5335	19.5835
Mrpl19	0.088	1	23.852	22.1032	0.200957	21.9691	0.680765	0	22.0296	22.0389	21.801	21.9246	21.5289	21.913	22.1063	22.1583
Otud4	0.088	1	22.3602	3.99979	0.122923	21.6283	0.680733	0	21.6952	21.7314	21.641	21.7395	21.5635	21.4934	21.4602	21.7191
Gpm6a	0.0886	1	24.1477	17.2333	0.126884	25.1246	0.677622	0	25.0914	24.913	25.0275	25.1218	25.0139	25.2981	25.2534	25.0894
Sbf2	0.0899	1	23.3546	15.6042	0.142985	23.0611	0.67296	0	22.9851	23.0781	22.942	22.8678	23.1488	23.3012	23.1732	23.0066
Smarcd1	0.0899	1	22.2816	0.928317	0.188363	22.4582	0.672192	0	22.7148	22.5233	22.6514	22.1089	22.3616	22.2289	22.562	22.5365
Luc7l3	0.0899	1	24.5525	24.4649	0.141972	26.1666	0.672207	0	26.4506	26.2306	26.2899	26.0777	25.9568	26.2377	26.1463	26.2344
Gcsh	0.0899	1	25.6443	0.733341	0.300443	21.4664	0.672714	0	21.8063	21.7695	21.5052	21.1837	21.4492	21.3306	21.249	21.4822
Gspt1	0.09	1	26.2544	8.72471	0.0603251	26.3246	0.671821	0	26.2737	26.3969	26.3517	26.3784	26.411	26.3351	26.2541	26.326
Vash1	0.0904	1	23.5381	11.0267	0.165391	23.1562	0.670836	0	22.9872	22.952	23.0895	23.4681	23.3228	23.1309	23.1459	23.2009
Taf7	0.0905	1	24.0277	3.87232	0.108683	21.7583	0.670667	0	21.9709	21.8654	21.8288	21.9685	21.6303	21.74	21.6646	21.7128
Aaas	0.0906	1	23.5355	0.483826	0.113246	23.4276	0.670443	0	23.5432	23.416	23.4456	23.3511	23.2905	23.4198	23.2393	23.558
Pten	0.0907	1	24.9223	21.0397	0.19216	22.4414	0.670101	0	22.5714	22.1925	22.2656	22.3957	22.3885	22.2988	22.5403	22.8009
H2afz;H2afv	0.091	1	24.9552	8.1632	0.240018	29.4345	0.669368	0	29.5235	29.4705	29.5071	29.7344	29.5992	29.2506	29.3375	29.1108
Ppat	0.0913	1	25.7427	19.3688	0.335119	22.7815	0.668421	0	22.4701	22.6195	22.5633	22.4044	22.6616	22.7358	23.2298	23.1346
Nhlrc2	0.0919	1	22.7556	6.06834	0.19725	22.0387	0.666395	0	21.9673	22.3115	22.1603	22.1898	22.0105	22.025	21.7548	22.0729
Mettl5	0.0922	1	22.2063	3.81026	0.0865628	21.3153	0.664855	0	21.2865	21.5371	21.3882	21.2708	21.254	21.2372	21.3225	21.3097
Safb	0.0933	1	23.8686	21.9297	0.156582	26.9117	0.661547	0	27.0897	26.9125	26.7747	26.8014	26.9674	26.8315	26.9193	27.1669
Zfp37	0.0936	1	24.3171	21.0714	0.199593	21.4343	0.659688	0	21.8398	21.4196	21.2855	21.4061	21.1016	21.6772	21.5774	21.5074
Setd2	0.0944	1	23.2014	7.43549	0.133224	20.4678	0.658494	0	20.3991	20.224	20.8491	20.8541	20.3435	20.1964	20.3764	20.3645
LOC682914	0.095	1	23.2955	6.77612	0.110735	23.8051	0.657012	0	23.8012	23.7455	23.895	24.0498	23.7054	23.5742	23.719	23.7384
Cpt2	0.095	1	23.3547	6.76635	0.144187	21.7536	0.656272	0	21.4406	21.8607	21.9085	21.8683	21.6284	21.6713	21.6847	21.6127
Gng12	0.0952	1	23.1751	9.59869	0.267645	23.2982	0.65445	0	22.9863	23.3469	23.0594	23.6677	23.5953	23.0861	22.967	23.1132
Bre	0.0953	1	22.5182	2.57224	0.198891	22.7366	0.654321	0	22.9082	22.8805	23.1621	22.5791	22.7463	22.5194	22.636	22.9688
Ralbp1	0.0954	1	23.3879	10.0066	0.213475	23.0631	0.653874	0	22.9419	23.0016	22.9374	23.4857	23.2427	22.8909	23.1205	22.8369
Farsa	0.0955	1	23.4722	23.1985	0.159242	25.8368	0.65302	0	26.0108	25.9426	25.9488	25.5738	25.6753	25.9017	25.8557	25.937
Psmd4	0.0965	1	25.3774	5.16974	0.164014	26.8102	0.648197	0	26.9072	26.899	26.8341	26.9776	26.8395	26.6116	26.5973	26.7427
Aldh6a1	0.0975	1	24.6726	11.5517	0.119722	24.9075	0.645751	0	24.7515	24.721	24.9689	25.0454	24.9482	24.984	24.8989	24.907
Bcas1	0.0988	1	24.9634	4.19295	0.17736	23.8181	0.641918	0	23.8832	24.0408	23.7987	23.9543	23.6457	23.6871	23.6728	23.5735
Cp	0.0991	1	23.5853	12.9508	0.18626	24.4781	0.640851	0	24.3828	24.3137	24.3529	24.5705	24.977	24.577	24.4596	24.602
Syt11	0.0996	1	23.6692	6.36508	0.173095	21.8516	0.640169	0	21.7222	22.1873	21.868	22.0702	21.8557	21.616	21.6877	21.7854
Acaca	0.1002	1	21.7717	18.6556	0.0463238	25.9028	0.639192	0	25.9215	25.924	25.8762	25.8434	25.8885	25.9241	26.0458	25.8991
Ctnna2	0.1008	1	23.118	9.46	0.0666559	26.583	0.637194	0	26.5161	26.5564	26.6192	26.7253	26.6374	26.5372	26.5914	26.6058
Eif1	0.1014	1	24.843	3.48631	0.128554	24.4614	0.635749	0	24.5421	24.7192	24.5598	24.4278	24.5533	24.3372	24.3433	24.5126
Calu	0.1014	1	25.8277	0.138783	0.14197	25.3441	0.635645	0	25.8678	25.4667	25.2845	25.252	25.2838	25.2658	25.0977	25.3368
Gstm1	0.1016	1	24.6922	11.835	0.137746	25.5549	0.63516	0	25.3066	25.3835	25.5851	25.6836	25.6742	25.5502	25.5856	25.5608
Slc25a12	0.1017	1	23.8541	17.4237	0.0747841	26.3754	0.634712	0	26.3148	26.3591	26.3044	26.3739	26.2689	26.4309	26.7098	26.4162
Dlat	0.1021	1	23.8875	18.428	0.117982	26.2384	0.634107	0	26.2423	26.2064	26.2241	26.125	26.0712	26.4419	26.3547	26.3314
Tmem33	0.1027	1	22.9717	16.1999	0.197085	23.1589	0.630852	0	23.0387	23.1101	22.9837	22.7778	23.4629	23.3079	23.334	23.2077
Zer1	0.1039	1	25.0039	17.7711	0.321934	21.9077	0.627937	0	21.9385	21.4581	21.9657	21.6357	21.9084	22.3934	22.1026	22.1674
Pik3r4	0.1042	1	23.7021	23.6253	0.129949	21.8638	0.626342	0	21.9923	22.081	21.8654	21.5198	21.7355	21.8727	21.8714	21.9389
Hyou1	0.1042	1	22.7167	1.33315	0.0789318	27.5126	0.626352	0	27.5648	27.4976	27.5693	27.3908	27.4565	27.4802	27.4146	27.6094
Eif2s2	0.1044	1	23.4855	9.55165	0.177101	26.4169	0.625403	0	26.419	26.3963	26.3106	26.633	26.6225	26.2885	26.2928	26.1199
Gga3	0.1046	1	22.7176	2.79583	0.153035	23.8406	0.624353	0	23.858	24.0203	23.8057	23.8322	23.7619	23.678	23.6586	24.0239
Txndc9	0.1049	1	25.4023	4.83339	0.22886	24.7036	0.622788	0	25.0231	24.848	24.8744	25.079	24.7063	24.4645	24.6086	24.497
Rplp2;LOC498555;LOC100362751	0.1058	1	24.6093	24.229	0.35661	25.9896	0.620705	0	26.3396	26.2145	26.0467	25.5176	26.071	25.7424	25.8682	26.4106
Mtnd4	0.1058	1	22.9225	21.8987	0.161285	20.0044	0.620203	0	20.1682	20.0751	19.9505	19.7486	19.8866	19.8858	20.1244	19.9313
Trmt10a	0.1059	1	22.5381	13.0518	0.228865	22.7384	0.619601	0	22.8031	22.5807	22.641	22.8455	23.0161	22.9247	22.6961	22.2042
Ncoa5	0.106	1	23.649	22.8196	0.14452	25.2634	0.618622	0	25.399	25.2645	25.339	25.1442	25.0403	25.3662	25.2425	25.4768
Exosc3	0.106	1	24.7284	4.74356	0.126682	21.5006	0.618802	0	21.5347	21.6982	21.5273	21.6528	21.4776	21.2639	21.4971	21.3737
Hist2h3c2;Hist1h3e	0.1062	1	25.4237	8.3256	0.204817	31.3518	0.617944	0	31.2795	31.4939	31.4855	31.5303	31.3813	31.3897	31.2706	30.934
Ola1	0.1065	1	25.2258	12.7785	0.109687	26.0919	0.616521	0	25.9852	25.9786	26.1782	26.0447	26.1966	26.2195	26.1278	25.9541
Eif2a	0.1067	1	26.0357	5.71255	0.222112	23.8806	0.615241	0	24.0501	24.007	24.1234	24.0151	23.9845	23.6776	23.7612	23.6297
Atp1b3	0.1074	1	22.4281	9.45959	0.0860732	25.6014	0.61293	0	25.5352	25.5737	25.5924	25.7422	25.6735	25.5961	25.4248	25.591
Ssrp1	0.1078	1	25.1121	5.99321	0.136738	26.6522	0.611759	0	26.7932	26.7213	26.7448	26.8976	26.6926	26.4992	26.5879	26.5033
Afap1	0.1081	1	23.518	10.9813	0.202509	23.4756	0.610908	0	23.179	23.3502	23.3671	23.668	23.7385	23.2938	23.4566	23.4279
Sin3b	0.1083	1	26.1575	0.327366	0.188838	21.9085	0.610047	0	22.3023	21.991	21.9499	21.7456	21.7341	21.731	21.8445	21.8017
Las1l	0.1088	1	23.6798	21.8986	0.276676	22.1978	0.609476	0	22.3353	22.0737	22.3695	21.9916	21.8124	22.097	22.3689	22.603
Arhgef1	0.11	1	24.2938	4.99752	0.106408	21.9452	0.605751	0	22.0278	22.0893	21.9856	22.2014	21.8538	21.8031	21.9493	21.7809
Ppm1f	0.11	1	23.4273	18.1527	0.131798	23.7394	0.605859	0	23.7163	23.7682	23.7027	23.5077	23.6657	23.9238	23.9147	23.77
Tbc1d10b	0.1103	1	23.5709	10.3957	0.154598	25.3256	0.605111	0	25.1726	25.299	25.3157	25.5182	25.4633	25.198	25.4137	25.1816
Hspg2	0.1103	1	23.8215	10.1009	0.312961	22.1287	0.605474	0	22.1037	22.0224	22.434	22.1906	22.6987	22.2079	21.8718	21.8336
LOC100365676	0.1104	1	22.8661	22.3409	0.101396	25.4332	0.604917	0	25.5484	25.4569	25.4956	25.3159	25.3337	25.3921	25.5571	25.456
Atp2b2	0.1105	1	23.7747	19.0248	0.250081	21.1193	0.604686	0	21.3878	20.7435	20.9362	20.828	21.2787	21.1587	21.3044	21.5194
MGC94199	0.1106	1	23.6144	11.5126	0.165053	23.3034	0.604263	0	23.1168	23.1917	23.1943	23.5309	23.546	23.2637	23.2839	23.357
Adam10	0.1108	1	24.3308	7.56971	0.212067	22.8251	0.604078	0	22.7171	23.005	22.7701	23.0805	22.9415	22.7049	22.4095	22.7062
Supt6h	0.111	1	24.7309	1.80212	0.166349	24.8179	0.603652	0	24.9598	24.9277	24.9582	24.5439	24.7257	24.6625	24.3933	24.869
Col4a2	0.1111	1	24.0842	14.5915	0.169623	22.203	0.602999	0	22.0754	22.0156	22.2493	22.0306	22.4395	22.3658	22.175	22.2088
Atp5d	0.112	1	22.8136	15.9228	0.292468	21.9976	0.600738	0	22.1403	21.7296	22.0241	21.7777	22.1107	22.5742	22.2441	21.852
Pkm	0.1123	1	25.6793	7.54102	0.278076	27.6457	0.599948	0	27.6907	27.7649	27.9085	27.7374	28.0122	27.5245	27.4399	27.3103
Mtx1	0.1127	1	21.9589	13.6962	0.131566	24.3549	0.599031	0	24.3249	24.237	24.1899	24.5292	24.3813	24.5556	24.3855	24.1972
Mapk8ip3	0.1129	1	25.0214	4.03903	0.106126	24.3125	0.598293	0	24.4072	24.3744	24.4455	24.3825	24.1413	24.1782	24.2682	24.1401
Arfgap2	0.1129	1	24.3902	4.12863	0.200691	23.7799	0.598009	0	23.9269	23.9334	23.9656	23.8344	23.6326	23.7805	23.437	23.7337
Pcyt2	0.1142	1	24.1181	15.6519	0.0777544	21.2927	0.593956	0	21.1306	21.2173	21.2293	21.0856	21.4808	21.3667	21.3568	21.358
P4hb	0.1142	1	25.3293	0.200069	0.232924	27.6987	0.593706	0	27.9956	27.8878	27.7192	27.4579	27.5984	27.7361	27.4794	27.7657
Atl2	0.1144	1	23.8303	15.5914	0.11999	23.0867	0.593496	0	23.0021	23.0744	22.9929	22.8768	23.1745	23.329	23.1158	23.0996
Txndc12	0.1145	1	24.2768	23.8348	0.236941	23.3147	0.593439	0	23.5124	23.4876	23.268	23.0361	23.2034	23.3122	22.9296	23.6614
Rac1;Rac2	0.1145	1	23.3453	11.23	0.0602936	27.8209	0.593368	0	27.7685	27.6935	27.7828	27.9102	27.8724	27.7879	27.8213	27.795
Prdx4	0.1146	1	24.9675	24.3887	0.16801	26.7862	0.593098	0	27.013	26.8682	26.7514	26.5268	26.723	26.7229	26.4804	26.9173
Cspg4	0.1149	1	25.6297	21.0545	0.203961	22.1058	0.591771	0	22.1457	22.0168	21.9539	22.1165	21.8411	22.1557	22.2332	22.5025
AABR07064719.2	0.1167	1	23.4905	11.3126	0.330779	22.2739	0.588691	0	22.2056	22.3694	22.1708	22.5108	22.6252	22.4652	22.1935	21.7059
Gprasp1	0.1173	1	25.4677	25.4367	0.152751	26.5185	0.586934	0	26.6971	26.6175	26.3998	26.4622	26.3395	26.4027	26.5881	26.4134
Dhrs7b	0.1174	1	21.5746	19.1509	0.285474	21.1234	0.585948	0	21.3121	21.1494	21.1287	20.798	21.2791	21.1431	21.796	21.3065
AABR07045071.1	0.1177	1	24.7065	17.9642	0.295019	21.2109	0.585221	0	21.1686	20.8959	20.9802	20.9712	21.2268	21.4261	21.1969	21.596
LOC100910540	0.1179	1	25.0644	6.70729	0.159576	23.8091	0.584199	0	23.9675	23.8309	23.9632	24.0788	23.8414	23.7345	23.6866	23.585
Arpc1b	0.1179	1	24.6939	8.67375	0.415596	22.6537	0.584245	0	22.6366	22.7045	22.6159	23.0698	23.0298	22.3382	22.4617	21.5602
Ppp2r5e	0.1188	1	23.961	11.5331	0.16774	25.5976	0.581862	0	25.435	25.4527	25.6594	25.7203	25.8088	25.5241	25.7153	25.461
Asph	0.1188	1	25.7521	6.51754	0.243111	24.2169	0.581191	0	24.3234	24.365	24.3024	24.4449	24.3016	24.1114	23.9758	23.9032
Irf2bpl	0.1188	1	23.148	3.61738	0.0947066	24.9973	0.581297	0	25.1002	25.1061	25.0059	25.2217	24.772	24.9377	24.9133	24.9458
Exoc4	0.1188	1	22.5287	16.5085	0.0493353	24.6595	0.581712	0	24.6641	24.6053	24.6398	24.6308	24.6431	24.7086	24.7513	24.6085
Cdk4	0.119	1	24.4912	24.1563	0.214495	21.6225	0.5806	0	21.9073	21.8377	21.5465	21.3867	21.459	21.7194	21.5697	21.5939
Rbbp6	0.1193	1	26.4163	24.9741	0.18204	24.1937	0.579791	0	24.4805	24.1134	24.1608	24.1862	23.9316	24.0597	24.2367	24.1477
Slc25a10	0.1194	1	24.3997	23.192	0.336187	21.0698	0.579358	0	21.6076	21.2346	20.958	20.7695	20.7681	20.851	21.3963	20.8893
Hnrnpdl	0.1198	1	24.7711	2.85102	0.0998785	27.9773	0.578024	0	28.1891	28.0204	28.0182	28.1386	27.8355	27.866	27.9426	27.978
Fkbp2	0.1199	1	23.2681	7.57725	0.0876736	25.9053	0.577509	0	25.7843	25.9788	25.942	25.973	26.012	25.7268	25.8359	25.887
Syncrip	0.1203	1	22.5324	19.4362	0.127516	27.4759	0.576918	0	27.7228	27.4592	27.3921	27.3195	27.4148	27.5552	27.5644	27.4453
Btbd8	0.1207	1	24.0891	11.5154	0.198842	22.3536	0.576123	0	21.9583	22.2339	22.3001	22.5105	22.5619	22.279	22.3716	22.3242
Alad	0.121	1	24.0445	1.26475	0.158466	24.0531	0.575427	0	24.3147	24.1573	24.071	24.0869	23.8678	24.0631	23.8682	24.1553
Rfx1	0.1211	1	23.4317	0.941204	0.426335	20.6199	0.575279	0	21.0098	20.3512	20.8292	20.4425	20.2231	20.2103	20.1524	21.2908
Pir	0.1216	1	26.404	1.91179	0.165202	21.4084	0.57332	0	21.6203	21.5619	21.4967	21.3784	21.439	21.2291	21.3147	21.3851
Scarb2	0.122	1	24.6908	15.9889	0.203492	24.8827	0.571503	0	24.5912	24.6391	24.8196	24.4782	25.1049	25.1226	24.8799	25.0759
Abhd12	0.1222	1	24.0275	23.9769	0.119141	23.6181	0.571214	0	23.7596	23.679	23.6406	23.5564	23.4539	23.4772	23.7987	23.6114
Zc3h4	0.1224	1	22.3142	7.6542	0.198086	25.0053	0.570495	0	24.9154	25.0368	25.0679	25.3938	25.099	24.807	24.7427	25.1192
Rab1A;Rab1	0.1224	1	22.3716	18.3315	0.0483039	27.2665	0.570173	0	27.3476	27.2552	27.1991	27.2571	27.2487	27.3407	27.3023	27.2865
Igh-1a	0.123	1	24.7994	7.9458	0.338902	24.014	0.568755	0	23.9202	24.1898	23.8797	24.2897	24.49	23.6087	23.7352	23.6777
Pwp1	0.1231	1	24.396	1.01328	0.275842	21.9528	0.568179	0	22.1704	22.2423	22.1499	21.5006	21.64	22.0373	21.7491	22.1184
Prpf4b	0.1242	1	25.4645	0.362617	0.139602	24.9257	0.564418	0	25.1967	25.0056	24.982	24.8103	24.8223	24.9356	24.7811	24.9361
Ppih	0.1244	1	25.1233	1.3471	0.158673	23.6721	0.56417	0	23.9267	23.7801	23.7644	23.6563	23.4987	23.698	23.5308	23.6745
C1qbp	0.1249	1	24.1206	20.3657	0.244783	25.5045	0.562973	0	25.5823	25.4687	25.376	25.1737	25.3545	25.752	25.4427	25.7829
Anxa1	0.1249	1	25.1588	6.92793	0.269263	23.3473	0.563006	0	23.5705	23.4176	23.4763	23.7622	23.5846	23.0233	23.1131	23.0803
Cd47	0.1257	1	24.5251	11.9762	0.386875	23.3711	0.56056	0	22.6173	23.2911	23.22	23.8064	23.7657	23.5913	23.374	23.4218
Tmed9	0.1265	1	23.6367	22.8335	0.139762	24.8491	0.559427	0	24.9805	24.7725	24.911	24.714	24.7192	24.8326	24.6986	25.0398
Pde12	0.1266	1	23.7097	10.9106	0.203158	22.2012	0.558819	0	22.1552	22.0212	22.182	22.4522	22.4793	22.0811	22.2863	21.8471
Ash2l	0.1269	1	23.3244	0.0638075	0.132089	22.7553	0.558372	0	22.8855	22.8184	22.8538	22.6591	22.5921	22.8496	22.687	22.9624
Zmynd8	0.1269	1	25.297	3.52934	0.216661	23.6689	0.557414	0	23.86	23.709	23.8986	23.6846	23.3733	23.4914	23.5274	23.4775
Gdpd2	0.1269	1	25.8151	14.4518	0.664281	22.6243	0.557636	0	21.8266	22.0064	22.0891	23.4143	23.2931	23.0673	23.0508	23.0966
Oscp1	0.1269	1	24.1444	11.4667	0.203406	22.1609	0.557342	0	21.5917	22.043	22.1237	22.3215	22.37	22.117	22.1817	22.1022
Ddx42	0.1274	1	24.0385	22.5845	0.13037	26.0022	0.556266	0	26.1943	25.9653	26.0889	25.8147	25.8568	26.0095	26.0738	26.0377
Thoc3	0.1275	1	25.0908	1.18346	0.227383	22.7064	0.556125	0	23.0527	23.0936	22.6844	22.5587	22.5298	22.7919	22.3448	22.7329
Spcs2	0.1276	1	23.037	3.70383	0.123851	24.9519	0.555898	0	24.9945	25.1056	25.0998	24.9437	24.8915	24.8071	25.0278	24.934
Luc7l2	0.128	1	24.5671	24.3775	0.161752	26.8329	0.554696	0	27.0361	26.8502	26.7357	26.8275	26.6613	26.7596	26.5816	26.9478
Lrp1	0.128	1	22.6618	20.7534	0.110531	26.7271	0.55498	0	26.858	26.8065	26.7116	26.5661	26.6075	26.8896	26.7714	26.7854
C3	0.128	1	22.9495	17.835	0.364239	24.7325	0.553917	0	24.81	24.5733	23.9679	24.4512	25.0077	24.716	25.1044	24.8167
Slc1a2	0.1282	1	23.6334	0.608326	0.101313	21.9303	0.553402	0	22.0795	22.2617	21.8094	21.8245	21.8388	21.9368	21.9122	21.9081
Agap3	0.1285	1	22.2723	18.8295	0.133428	24.3623	0.552812	0	24.5588	24.3222	24.196	24.2454	24.3721	24.3469	24.5773	24.317
Uimc1	0.1285	1	24.3312	23.2529	0.374559	22.0544	0.552879	0	22.6007	22.3354	21.8605	21.6373	21.8667	21.7098	22.3655	21.8816
Ndufs3	0.129	1	24.2951	20.5579	0.178986	25.5986	0.551435	0	25.6672	25.552	25.5686	25.2538	25.6061	25.6384	25.6059	25.8967
Arhgef10l	0.1293	1	24.6927	10.7704	0.111961	20.213	0.55069	0	19.9938	20.1423	20.3061	20.3402	20.2362	20.3479	20.1371	20.222
LOC501282	0.1298	1	25.6616	18.6893	0.201019	23.7272	0.54688	0	23.6438	23.647	23.4783	23.6308	23.6556	24.0518	23.8722	24.0582
Mpc2	0.13	1	23.3189	18.6466	0.127151	22.9755	0.546099	0	23.0157	22.8505	22.8883	22.8654	22.7561	23.0555	23.3852	22.8842
Phf14	0.1302	1	25.5868	3.74234	0.23243	23.5744	0.545945	0	23.7123	23.8555	23.5456	23.6656	23.3741	23.3615	23.3789	23.2584
Bcr	0.1302	1	21.9771	1.28507	0.129738	24.1833	0.54572	0	24.1625	24.3213	24.2551	24.0289	23.9038	24.1214	24.257	24.2633
Dock4	0.1313	1	25.0719	24.5911	0.262939	23.5713	0.54315	0	23.9453	23.6603	23.6235	22.9578	23.5093	23.4127	23.3643	23.6988
Cnpy2	0.1318	1	24.7461	23.4414	0.354812	22.4989	0.542101	0	22.9073	22.3753	22.4435	22.1538	22.3479	22.2884	21.8427	22.8059
Tead1	0.1322	1	23.8692	19.9899	0.172742	22.3929	0.540831	0	22.6136	22.3432	22.4178	22.0199	22.3085	22.7417	22.4827	22.5563
Dmxl2	0.1322	1	24.0906	17.2659	0.118993	25.166	0.540683	0	25.0266	25.0669	25.0663	25.0998	24.9837	25.271	25.335	25.1679
Capg	0.1322	1	22.3961	7.20242	0.371863	25.5972	0.539774	0	25.6477	25.7001	25.8115	26.0652	25.3156	25.6476	24.7984	25.359
Brd1	0.1325	1	25.6928	1.03335	0.364028	20.014	0.538969	0	20.5537	20.139	20.0311	20.0051	19.5663	19.7773	19.9294	19.73
Sbds	0.1325	1	22.8244	12.6601	0.105879	23.3717	0.538942	0	23.2771	23.3243	23.3162	23.4232	23.549	23.3302	23.4704	23.2707
Iars2	0.1328	1	22.9744	17.7724	0.148539	24.1845	0.538081	0	24.2045	24.0867	24.1735	24.077	24.0894	24.3112	24.4948	24.1212
Wdr5	0.134	1	25.3377	0.124837	0.153161	24.1856	0.535198	0	24.4346	24.3641	24.0724	24.0124	24.0914	23.9988	24.2441	24.0703
Hdac6	0.1346	1	24.3766	7.44146	0.144034	26.2423	0.533074	0	26.188	26.3932	26.3762	26.3744	26.3075	26.1896	26.3251	26.1057
Igf2r	0.1348	1	25.843	3.58337	0.157593	23.631	0.533002	0	23.7465	23.7922	23.757	23.6493	23.4527	23.4941	23.5015	23.3986
Abcf2	0.1361	1	23.8096	6.07317	0.0833885	24.3505	0.530523	0	24.3551	24.5815	24.3842	24.5046	24.3327	24.3205	24.2573	24.285
Snx16	0.1363	1	25.0805	20.6297	0.14602	21.5634	0.529492	0	21.5848	21.4845	21.5064	21.3827	21.5184	21.6619	21.6149	22.3264
Aldh1a1	0.1367	1	23.3342	10.9933	0.66159	25.1453	0.528242	0	24.7482	25.1118	24.6687	25.4603	26.0708	25.0758	24.1707	24.8698
Agl	0.1367	1	24.8405	9.89482	0.291621	21.731	0.528249	0	21.4813	21.6977	21.9416	21.6063	22.1724	21.7211	21.5803	21.4709
Dpf1	0.1371	1	24.0198	2.9816	0.218472	21.5328	0.527644	0	21.9757	21.6128	21.6768	21.703	21.2394	21.4853	21.2778	21.5429
Yes1	0.1376	1	22.108	15.0203	0.111243	22.6469	0.526733	0	22.5739	22.7134	22.5074	22.5896	22.8826	22.7835	22.786	22.5519
Coasy	0.1377	1	23.0438	14.2969	0.175389	23.9213	0.526408	0	23.8415	23.8095	23.8772	23.753	24.0156	24.1592	23.834	23.6641
Gga1	0.1389	1	22.9014	9.16855	0.111185	24.8882	0.523511	0	24.8738	24.8344	24.8745	25.0614	25.0078	24.7371	24.6876	24.828
Rab23	0.1393	1	24.6436	12.3803	0.212654	23.8013	0.522996	0	23.5853	23.7438	23.7923	23.9359	24.2069	23.9654	23.6931	23.9903
Gabrg2;Gabrg1	0.1397	1	25.9062	18.9052	0.337192	20.3702	0.521293	0	20.2029	20	20.3775	20.1968	20.1718	20.5404	20.7989	20.6915
Srsf11	0.1403	1	25.722	4.02168	0.204543	25.7512	0.520009	0	25.9404	25.9173	26.015	25.8193	25.6372	25.5709	25.6778	25.5318
LOC116904410	0.1404	1	25.3513	21.261	0.168234	23.7237	0.519519	0	23.7681	23.7367	23.5447	23.6559	23.5673	23.8561	23.7345	24.1483
Caap1	0.1406	1	22.8359	2.16094	0.0909545	22.1413	0.517431	0	22.1683	22.2701	22.2909	21.961	22.0165	22.1387	22.0694	22.237
Ccdc93	0.1406	1	23.2985	8.26324	0.159759	21.9954	0.518132	0	21.95	21.6744	22.1457	22.3383	21.9225	21.7569	21.837	21.9145
Hnrnpr	0.1407	1	23.9202	23.8699	0.133624	28.4785	0.516913	0	28.6007	28.5476	28.5397	28.3935	28.2824	28.4413	28.5735	28.4645
Rbm42	0.1413	1	26.1315	0.921526	0.34736	24.2305	0.513754	0	24.8112	24.3511	24.2383	24.2351	23.9887	23.8267	24.2221	24.0272
Nceh1	0.1413	1	24.0329	21.1819	0.106756	20.5811	0.514781	0	20.7341	20.4715	20.4828	20.4873	20.5949	20.4618	20.6509	20.6898
Pnn	0.1413	1	23.6094	20.4277	0.130453	25.1949	0.514728	0	25.2963	25.0509	25.08	25.191	25.0892	25.0333	25.326	25.3468
Vps25	0.1413	1	24.0198	18.64	0.115071	23.6237	0.514383	0	23.5624	23.6625	23.5152	23.3894	23.5997	23.7525	23.7195	23.7424
Tfam	0.1413	1	21.5157	15.9701	0.181213	23.4917	0.514196	0	23.6906	23.3111	23.3151	23.4108	23.6105	23.6658	23.5364	23.4791
Eef1b2	0.1418	1	23.5448	0.654887	0.162997	26.8086	0.511204	0	26.8458	26.9334	26.855	26.3208	26.6539	26.7331	26.6628	26.9778
Mcts1	0.1421	1	22.6033	7.3893	0.1201	25.7442	0.50995	0	25.6669	25.6646	26.0115	25.8739	25.713	25.7623	25.5895	25.765
Ndufa6	0.1425	1	25.3119	7.12994	0.146015	24.3472	0.508484	0	24.4633	24.3729	24.5382	24.4523	24.5296	24.2957	24.2084	24.2048
Mon2	0.1434	1	23.1708	22.0808	0.191862	21.9556	0.506666	0	22.0347	21.9984	22.1091	21.7157	21.7038	22.0485	22.0841	22.2196
Hdlbp	0.144	1	24.6812	24.4013	0.110503	25.6663	0.505143	0	25.8051	25.6604	25.6831	25.4913	25.5685	25.6267	25.3996	25.7253
Tial1	0.1451	1	24.6241	23.0058	0.106561	24.5413	0.50355	0	24.7967	24.5611	24.6016	24.4366	24.429	24.641	24.58	24.5885
Gaa	0.1456	1	24.2225	20.6081	0.318812	23.8961	0.501761	0	23.8434	23.8234	23.9121	23.5884	23.3834	23.9898	24.1363	24.2405
Tanc2	0.146	1	23.9542	23.8568	0.134008	24.6939	0.500208	0	24.8171	24.8047	24.5175	24.6454	24.0832	24.6158	24.7093	24.7345
Creld2	0.146	1	22.6227	2.29422	0.0881524	22.9991	0.500025	0	23.1358	23.019	23.1329	22.908	22.8518	23.0443	22.7193	23.1887
Rabgef1	0.1462	1	24.488	14.4419	0.36407	22.0231	0.499753	0	21.7043	21.6755	21.5672	22.1564	22.4149	21.9085	22.2402	21.9879
Rbm39	0.1463	1	26.2281	0.94712	0.0545648	27.2649	0.499603	0	27.3881	27.3109	27.289	27.2297	27.2189	27.2196	27.2243	27.2213
Map9	0.1472	1	25.1893	20.7608	0.239462	23.5905	0.496896	0	23.6458	23.4529	23.5752	23.6383	23.3279	23.541	23.8277	23.9168
Ythdf2	0.1478	1	25.0742	1.41122	0.219934	23.1029	0.495817	0	23.4715	23.297	23.0616	23.2154	22.767	23.0683	22.9956	22.9947
Rbm6	0.148	1	24.2995	23.4471	0.155738	23.6817	0.495164	0	23.8957	23.705	23.5422	23.7396	23.5144	23.6061	23.5459	23.8853
Mapk14	0.1481	1	26.5564	5.69446	0.0948984	23.0407	0.494546	0	23.0936	23.1392	23.0695	23.0858	23.1815	22.9073	22.8782	22.9824
Nup214	0.1482	1	22.7857	2.18439	0.0779005	23.5632	0.493976	0	23.6285	23.6356	23.6773	23.5602	23.3476	23.4901	23.6239	23.5826
Kazn	0.1484	1	21.3144	2.89449	0.152203	21.9747	0.493584	0	22.0863	21.9851	22.3735	21.9007	21.8654	21.7898	21.9242	22.4034
Ctif	0.1485	1	25.9618	24.7635	0.121244	24.7437	0.493071	0	24.9895	24.838	24.6737	24.836	24.5921	24.608	24.9639	24.7685
Ppp4r2	0.1485	1	23.8374	22.1651	0.210349	22.361	0.49321	0	22.5643	22.489	22.2562	21.9339	22.2125	22.4711	22.3141	22.4302
Yif1b	0.1485	1	23.8954	2.92064	0.187518	23.0599	0.492762	0	23.1528	23.2867	23.2421	22.897	23.0352	22.8239	23.0772	23.0283
Ndufs2	0.1486	1	24.1445	11.8377	0.145271	26.0275	0.492395	0	25.8817	25.927	26.1202	26.1348	26.2054	26.0886	26.0229	26.1336
Micu1	0.1488	1	23.629	21.3297	0.0674299	21.8169	0.490408	0	21.8799	21.8094	21.7749	21.8657	21.6946	21.8112	22.2814	21.8604
Pdlim1	0.1489	1	26.1569	4.40649	0.313585	23.5408	0.490072	0	23.8321	23.7603	23.7678	23.6103	23.6119	23.3454	23.1353	23.4068
Smek1	0.1498	1	25.9799	2.87337	0.191041	22.7315	0.487953	0	23.0629	22.9318	23.2046	22.6406	22.5573	22.5961	22.556	22.5661
Aimp2	0.1501	1	25.4773	1.05644	0.183925	25.1172	0.487488	0	25.3741	25.2459	25.2149	25.0249	24.9737	25.1387	24.9345	25.1137
Tiprl	0.1503	1	24.0625	20.6406	0.142848	24.502	0.486974	0	24.6311	24.4507	24.5204	24.272	24.3946	24.7222	24.4876	24.6611
Setdb1	0.1514	1	24.924	7.61304	0.160442	23.1591	0.484451	0	23.1245	23.3232	23.2248	23.2897	23.2946	22.9934	23.1695	22.8179
Top3b	0.1514	1	25.6637	1.91163	0.295693	21.9386	0.484205	0	22.2683	22.1581	22.3663	21.7014	21.5922	21.7625	21.8611	21.7444
Ckap5	0.1514	1	24.7348	11.4076	0.0732095	27.247	0.48466	0	27.13	27.2062	27.3031	27.2837	27.321	27.2455	27.2881	27.2328
Ctnna1	0.1519	1	24.8849	7.71866	0.144805	27.2546	0.483305	0	27.3384	27.2936	27.2871	27.4265	27.4647	27.1155	27.1182	27.1257
Sord	0.1524	1	24.9618	16.5973	0.166574	21.8967	0.481888	0	21.5521	21.7768	21.8278	21.6203	22.0097	22.0181	22.0849	21.9352
Grsf1	0.1525	1	23.8843	1.57579	0.139388	23.3518	0.481812	0	23.5175	23.4765	23.3978	23.3049	23.1287	23.4043	23.1456	23.4535
Ctr9	0.1526	1	25.393	4.91973	0.194256	23.2876	0.481494	0	23.4209	23.3703	23.5032	23.4197	23.0451	23.2157	23.066	22.9495
Rbm17	0.1526	1	24.7032	4.20106	0.166033	24.5627	0.481522	0	24.9498	24.7237	24.702	25.0377	24.4901	24.4068	24.5606	24.4496
Mb21d2	0.1529	1	24.3914	20.0721	0.164988	23.0939	0.479352	0	23.175	22.9613	23.1315	22.9277	22.678	23.1947	23.2743	23.2238
Psma2	0.1529	1	22.5968	1.45555	0.0628935	27.3932	0.479529	0	27.4415	27.4598	27.4529	27.2328	27.3119	27.3698	27.41	27.4006
Myt1l	0.1529	1	26.2258	25.9351	0.105815	22.5967	0.479475	0	22.9267	22.6724	22.3982	22.535	22.4919	22.5259	22.5374	22.5159
Rps5	0.153	1	25.059	8.00798	0.206047	27.8184	0.479213	0	27.9652	27.8591	27.9116	28.1075	27.951	27.7596	27.7157	27.586
Slc1a3	0.1532	1	22.2919	17.3828	0.126473	24.8179	0.477687	0	25.098	24.6708	24.6706	24.6722	24.9568	25.0226	24.8285	24.9052
Tmem120a	0.1532	1	23.4632	5.5095	0.116532	22.8529	0.478203	0	22.7469	23.0049	23.0901	22.8613	22.7497	22.892	22.8095	22.7234
Hspbp1	0.1532	1	23.3138	22.3876	0.192102	23.8183	0.47781	0	23.9302	23.9328	23.8888	23.3994	23.6171	23.9147	23.8001	24.0844
Tax1bp3	0.1536	1	24.2311	12.5307	0.273369	23.3764	0.476211	0	23.0711	23.1555	23.414	23.5497	23.5946	23.7929	23.1314	23.5213
Mapt	0.1536	1	24.7837	19.5965	0.158334	28.1298	0.476023	0	28.0826	27.9944	28.0377	28.2323	27.9254	28.0867	28.5902	28.4217
Rpl11	0.1536	1	24.2528	6.56732	0.138586	27.0022	0.47619	0	27.0663	27.0876	27.1215	27.1684	26.9596	27.0846	26.8037	26.8858
Fgfr1op	0.1536	1	25.8121	14.8769	0.253323	21.6895	0.476283	0	21.5184	21.3781	21.604	21.8909	21.8295	21.8791	21.8098	21.8688
RGD1308139	0.1541	1	23.5875	9.72017	0.180482	22.8619	0.474428	0	22.5131	22.7917	22.9231	23.1988	22.7862	22.9326	22.8181	22.7141
Arhgap5	0.1543	1	25.6823	13.8996	0.192713	22.8218	0.472544	0	22.6043	22.6469	22.7572	22.996	22.977	22.8253	22.9692	22.8669
Acin1	0.1544	1	24.2847	2.3529	0.12661	27.8809	0.47245	0	27.9923	28.0122	27.795	27.9798	27.7281	27.749	27.7491	27.9966
Tpr	0.1545	1	25.4671	1.839	0.110145	28.2254	0.471695	0	28.6473	28.3264	28.2794	28.3563	28.1603	28.1132	28.1473	28.2298
Nrxn2	0.1555	1	26.0973	18.4469	0.340264	22.9626	0.469218	0	22.6127	22.7226	22.5809	22.8824	22.6659	23.2372	23.3462	23.1862
Ptk7	0.1556	1	23.0328	10.3221	0.135287	23.8476	0.46791	0	23.8243	23.7978	23.6943	23.9978	24.05	23.757	23.6078	23.7096
Vps4b	0.1556	1	25.8377	6.73684	0.184717	22.3159	0.468451	0	22.4017	22.4204	22.5068	22.3717	22.5448	22.1744	22.1801	22.1114
Fgd4	0.1559	1	23.8067	13.4055	0.267	20.799	0.466856	0	20.3744	20.7953	20.6841	20.6229	21.9492	20.9746	20.9076	21.0374
LOC100911365	0.1559	1	23.1258	21.4067	0.215852	22.538	0.466502	0	22.7904	22.3797	22.6847	22.1625	22.3788	22.6065	22.5439	22.7319
Eif3a	0.1563	1	22.52	0.936651	0.107704	27.3366	0.464335	0	27.447	27.4087	27.462	27.2294	27.2227	27.32	27.4326	27.3601
Bub3	0.1564	1	25.0395	2.03104	0.141702	26.2424	0.464007	0	26.3388	26.3945	26.3315	26.1024	26.1233	26.2859	26.1322	26.2545
Rdh11	0.1566	1	23.5454	11.1826	0.14383	23.7468	0.46307	0	23.4763	23.8395	23.7626	23.8552	23.9001	23.7576	23.8397	23.6331
Hint3	0.1569	1	25.3482	9.54236	0.335772	22.3338	0.46195	0	21.9555	22.6112	22.4839	22.7309	22.4632	22.7889	22.0131	22.2308
Rad23b	0.157	1	24.7126	21.0276	0.313974	24.4259	0.461678	0	24.3353	24.4321	24.4028	23.9972	24.1713	24.5663	24.5588	24.8552
Gar1	0.1574	1	21.7718	3.64974	0.14764	24.0101	0.460809	0	24.111	24.1272	24.002	24.1638	23.7312	23.9183	23.7649	24.1679
Zc3hc1	0.1583	1	24.8655	8.11895	0.128035	23.0623	0.457703	0	22.861	23.1477	23.1938	23.1657	23.0006	23.2032	22.8197	22.9671
Zc3h7b	0.1585	1	23.6752	23.3793	0.221171	23.1813	0.45748	0	23.5879	23.1643	23.3499	22.8438	23.196	22.9809	23.2192	23.3535
Gabarapl2	0.159	1	24.4592	11.6343	0.248885	24.9697	0.456596	0	24.5898	24.9745	24.8466	25.2324	25.3496	25.0206	24.8851	25.0807
Exoc1	0.1593	1	23.4311	15.9652	0.14151	23.92	0.455777	0	23.8819	23.7029	23.8995	23.7781	24.1819	24.0358	23.9471	23.9847
Kidins220	0.1593	1	22.6838	20.0716	0.0421631	25.2765	0.45576	0	25.2965	25.2805	25.2483	25.0538	25.2509	25.283	25.3335	25.2907
Hmgcs1	0.1593	1	25.3243	18.9156	0.103717	27.7961	0.455711	0	27.7846	27.6606	27.696	27.7121	27.8056	27.8705	27.8159	28.0632
Apba2	0.1594	1	23.2398	10.3802	0.112403	20.9431	0.455549	0	20.9747	20.8629	20.9505	21.4368	21.0215	21.0327	20.865	20.8581
Dpcd	0.1596	1	22.6307	21.1899	0.149997	21.7643	0.454985	0	21.8826	21.5504	21.7942	21.3818	21.6619	21.5059	21.8804	21.9339
Bpgm	0.1606	1	21.752	7.3641	0.154871	23.7309	0.450518	0	23.6623	23.8482	23.7353	23.9408	23.6302	23.7347	23.5443	23.6096
Ppwd1	0.1625	1	25.5896	2.34159	0.361481	21.8021	0.447639	0	22.1346	22.3761	21.9981	21.5596	21.8046	21.7945	21.4197	21.6648
Cav1	0.1625	1	24.8416	16.2015	0.260483	22.1863	0.447628	0	21.6693	22.143	21.9977	22.0897	22.263	22.511	22.5277	22.178
Hsdl1	0.1627	1	22.6948	18.249	0.0469263	25.761	0.44694	0	25.7439	25.7764	25.696	25.7557	25.7004	25.8098	26.0719	25.7113
Txndc5	0.1638	1	24.4586	23.133	0.202253	24.4753	0.444781	0	24.6745	24.4974	24.4048	23.9472	24.3534	24.4936	24.2873	24.6954
Nudt3	0.1642	1	24.5808	2.58178	0.111151	25.5832	0.443496	0	25.7127	25.6996	25.6323	25.6272	25.452	25.6197	25.4416	25.5769
Git2	0.1643	1	22.5493	9.18692	0.219331	23.4977	0.442801	0	23.2929	23.117	23.6618	23.7587	23.627	23.2454	23.3496	23.4671
Slc32a1	0.1649	1	24.4198	18.3283	0.171986	23.2141	0.441319	0	23.0625	23.0856	23.1005	23.1147	22.8041	23.1943	23.5506	23.356
Anxa2	0.1649	1	23.3385	12.1403	0.0962475	25.9024	0.44179	0	25.9844	25.8576	25.7584	26.0103	26.5214	25.9275	25.7926	25.8025
Sgta	0.1653	1	24.4233	0.39581	0.252766	23.1339	0.440735	0	23.3819	23.394	23.2559	22.6087	22.869	23.192	23.0913	23.1418
Rbsn	0.1663	1	24.907	5.81946	0.335461	22.8889	0.437109	0	22.9114	23.211	22.8922	23.1629	22.7157	22.7539	22.5662	22.3606
Lrrc4b	0.1665	1	24.8143	20.7211	0.159375	25.1927	0.436684	0	25.1761	25.1283	25.2421	24.9968	25.1266	25.1195	25.375	25.4756
Golga2	0.1666	1	23.7155	23.1347	0.169884	25.3367	0.436423	0	25.4826	25.5033	25.2324	25.3383	25.1075	25.3919	25.3284	25.5022
Carm1	0.1671	1	25.8662	7.17735	0.184072	25.3941	0.435366	0	25.4226	25.4362	25.5796	25.4003	25.5455	25.356	25.2247	25.1879
Mthfd1l	0.1682	1	23.8529	20.6415	0.0861474	23.221	0.433703	0	23.3087	23.2158	23.2487	23.1018	23.0885	23.3864	23.2867	23.2755
Hbg1	0.1682	1	25.6078	4.13738	0.272505	25.775	0.433665	0	25.9538	25.9912	25.7438	25.8818	25.6731	25.541	25.2201	25.6355
Fam114a2	0.1685	1	26.1442	17.1951	0.339953	22.7102	0.432276	0	22.2218	22.4054	22.5008	22.6614	22.5007	23.1312	23.0209	22.7768
Edc4	0.1685	1	24.3151	20.0145	0.0499775	26.3802	0.432844	0	26.4028	26.2839	26.3648	26.332	26.3864	26.3702	26.4221	26.4451
Lancl1	0.1688	1	22.6106	14.3064	0.0976374	24.881	0.431421	0	24.8854	24.7851	24.7737	24.9556	24.9576	24.9383	25.0896	24.7416
Dlx1	0.1694	1	26.1335	7.47958	0.151219	24.0644	0.430308	0	24.1169	24.1637	24.1627	24.178	24.1704	24.0887	23.8365	23.7783
Rlc-a	0.1705	1	25.361	8.96706	0.328899	23.1183	0.428411	0	22.9595	23.3766	22.9842	23.3147	23.6074	23.126	22.6283	22.811
Kifap3	0.1706	1	22.8564	16.8169	0.234477	21.5627	0.428084	0	21.6813	21.1514	21.5321	21.38	21.5785	21.8099	21.9072	21.4109
Atp5b	0.1708	1	24.4253	20.4831	0.180216	30.1874	0.427383	0	30.1604	30.1684	30.1349	29.8831	30.0645	30.3303	30.1989	30.4203
Ldha	0.171	1	24.2051	12.6297	0.109878	29.3741	0.426175	0	29.2635	29.3134	29.4288	29.2504	29.5515	29.4655	29.2629	29.2953
Fnta	0.171	1	24.497	19.814	0.279095	22.8315	0.426154	0	22.7122	22.6984	22.7297	22.2341	22.7718	22.948	22.8578	23.2634
Apc2	0.1722	1	23.0158	10.5765	0.153629	23.1995	0.423622	0	23.0375	23.1266	23.1155	23.4139	23.4211	22.9924	23.1314	23.1874
Cnpy3	0.1722	1	25.7227	1.1904	0.112749	24.1604	0.423637	0	24.5184	24.2514	24.1315	24.3041	24.0749	24.0496	24.0972	24.1481
Dbn1	0.1724	1	25.0254	20.8859	0.231432	28.5238	0.423454	0	28.4244	28.5016	28.3544	28.2539	28.3598	28.585	28.48	28.7803
Bcl7a	0.1725	1	24.1898	0.460357	0.190477	22.5803	0.423221	0	22.8604	22.7115	22.4722	22.5894	22.3357	22.5597	22.288	22.7108
Hip1	0.1729	1	24.0709	11.8941	0.138234	25.0721	0.421426	0	24.9313	25.0723	24.9987	25.1754	25.2996	25.155	24.8845	25.1164
Igfbpl1	0.173	1	25.6286	6.94058	0.309547	23.1815	0.420538	0	23.1371	23.3615	22.9941	23.4609	23.5322	22.5489	22.7471	22.9158
Pmpca	0.1732	1	23.7078	2.76655	0.0850139	23.6489	0.419996	0	23.7472	23.6502	23.7152	23.6131	23.6306	23.5537	23.4922	23.6893
Ppp1r12c	0.1733	1	25.1579	3.34069	0.219035	23.1469	0.41939	0	23.366	23.2091	23.1622	23.3576	23.0072	22.7181	23.0371	23.0992
Tpt1	0.1736	1	24.7459	23.6864	0.233996	25.5015	0.418062	0	25.741	25.6079	25.3683	24.989	25.3753	25.4799	25.1623	25.7294
Rab22a	0.1738	1	24.5321	15.9409	0.286978	20.832	0.41716	0	20.6844	20.539	20.5976	20.8176	20.9816	20.7689	21.1475	20.846
Psd2	0.1743	1	22.5912	6.07159	0.145503	22.4429	0.416217	0	22.2065	22.5395	22.765	22.5417	22.3386	22.2977	22.5153	22.4158
Lzic	0.1744	1	25.7217	20.3829	0.199347	23.8922	0.414935	0	23.7626	23.7396	23.8683	23.6484	23.8579	23.8173	24.1311	24.514
LOC100362023;Cdc42se2	0.1745	1	21.853	7.55223	0.296508	23.4269	0.41428	0	23.2755	23.4148	23.5304	23.7845	23.5175	23.2614	22.9134	23.6183
Lage3	0.1747	1	23.3776	20.5156	0.311065	21.805	0.413917	0	21.7801	21.7642	21.9422	21.1831	21.6953	21.7749	22.191	22.1528
Tsg101	0.1757	1	23.7557	9.11036	0.113101	26.1895	0.412303	0	26.2014	26.1413	26.2311	26.3841	26.3041	26.011	26.1891	26.0434
Rps3a;LOC100365839	0.1758	1	24.9483	6.16794	0.228574	28.549	0.411984	0	28.8302	28.6687	28.741	28.9904	28.577	28.4053	28.5146	28.2033
Leo1	0.1759	1	23.3407	6.85147	0.249023	23.2165	0.411792	0	23.1759	23.3715	23.2855	23.4935	22.7733	23.2098	22.9432	22.8509
Tmem11	0.176	1	23.5605	4.28853	0.0805886	22.1461	0.411135	0	22.3135	22.2044	22.2242	22.4292	21.9949	22.14	22.0702	22.0682
Dync1li2	0.1761	1	22.9724	10.8569	0.049206	26.2961	0.410907	0	26.3566	26.256	26.2673	26.4249	26.4248	26.3166	26.2368	26.2505
Cdk11b	0.1762	1	26.0703	0.336682	0.147902	25.0536	0.410595	0	25.3843	25.1776	25.0685	24.9696	24.9081	25.0483	25.0664	24.9436
Stau1	0.177	1	23.985	9.09649	0.139936	23.9925	0.407659	0	24.0618	23.9593	23.9538	24.3051	24.1163	23.8209	23.8958	23.8528
Mrps34	0.1776	1	22.7733	15.242	0.229677	22.7608	0.40684	0	22.4616	22.849	22.5024	22.809	22.9279	22.9666	23.1024	22.6692
Igf2bp2	0.1781	1	26.1487	3.08337	0.0995318	24.215	0.405538	0	24.3369	24.3108	24.4235	24.1347	24.1514	24.1434	24.1288	24.1081
Tnc	0.1782	1	24.6535	16.0326	0.129531	23.1849	0.405252	0	23.1071	23.0671	22.8543	23.1583	23.4183	23.218	23.2777	23.29
Ncl	0.1782	1	24.2554	2.50781	0.0481851	28.908	0.405191	0	29.0432	28.9219	28.9383	28.9295	28.8399	28.8944	28.814	28.9113
Zgpat	0.1792	1	23.4905	9.63715	0.138434	20.6013	0.402598	0	20.7051	20.5624	20.5823	20.9168	20.7691	20.595	20.5265	20.4469
LOC100364909;Rps17;LOC100361180;RGD1559955	0.1793	1	25.2059	4.96537	0.170222	28.2514	0.402388	0	28.5642	28.4028	28.3739	28.6043	28.18	28.1137	28.1415	27.8966
Mrps26	0.1801	1	24.5622	21.1981	0.0861992	23.7075	0.401364	0	24.0846	23.6145	23.6388	23.6268	23.5863	23.7399	23.9129	23.6753
Sptlc2	0.1803	1	25.8125	6.37925	0.153625	19.2542	0.401039	0	19.23	19.444	19.3819	19.2488	19.4865	19.2021	18.8047	19.2018
Ik	0.181	1	25.2378	4.33939	0.149885	25.4924	0.399454	0	25.7354	25.6059	25.5647	25.7466	25.471	25.3112	25.4839	25.3342
Map1lc3b;LOC100363716	0.1813	1	24.4151	10.768	0.201572	27.8006	0.398995	0	27.593	27.793	27.8506	28.1471	27.813	27.8931	27.9314	27.6255
Trappc3	0.1813	1	25.2525	3.77306	0.241053	21.7443	0.399166	0	21.8946	22.0028	22.0149	21.2772	21.6112	21.7219	21.5143	21.6216
Tbc1d25	0.1824	1	25.5105	23.0328	0.283352	20.4433	0.396727	0	21.1686	20.2816	20.2067	20.1629	20.2176	20.3884	19.757	20.7029
Hnrnpa1;Hnrpa1	0.1829	1	23.7989	21.4592	0.0604703	30.5668	0.395483	0	30.6625	30.5636	30.5466	30.5152	30.4035	30.6879	30.5955	30.5821
Ttll12	0.1831	1	24.0692	22.0452	0.132893	25.859	0.394148	0	25.9694	25.8863	25.8302	25.6174	25.7553	25.9468	25.7838	25.9914
LOC100911485;Mfn2	0.1831	1	22.5281	16.8347	0.117579	22.9158	0.393703	0	22.8957	22.7965	22.8171	22.8917	22.7632	23.0459	23.0631	22.7652
Cep131	0.1832	1	25.5693	6.12979	0.155895	22.8161	0.393114	0	22.9642	22.8987	22.9559	23.0066	22.8395	22.8366	22.6606	22.6398
LOC4338325	0.1835	1	23.0293	19.3199	0.271101	23.291	0.392359	0	23.4443	23.1634	23.3099	22.8466	23.1694	23.4487	23.5876	23.2182
Crtc1	0.1835	1	22.87	2.76826	0.11844	25.0494	0.392261	0	25.1059	25.1748	25.0217	25.1509	24.9347	24.9266	25.0079	25.2702
Gsta4	0.1843	1	25.7836	6.797	0.23651	26.326	0.390801	0	26.5902	26.4163	26.4462	26.6574	26.5704	26.0723	26.1613	26.0228
Nisch	0.1843	1	25.0488	21.2975	0.114889	24.7873	0.390974	0	24.8408	24.5798	24.7245	24.6868	24.6907	24.8098	24.7156	24.9844
Map2k1	0.1867	1	24.5315	9.89238	0.163275	23.187	0.386383	0	23.2391	23.1959	23.2381	23.2818	23.3863	23.267	23.0639	22.8927
Bod1l1	0.1867	1	24.1245	0.217033	0.120736	23.6733	0.386139	0	23.7584	23.8104	23.4206	23.6369	23.5927	23.5328	23.5725	23.7865
Cfdp1	0.1869	1	24.0066	22.3233	0.244357	24.2782	0.385359	0	24.4821	24.3653	24.2609	24.0439	23.9835	24.5083	24.1498	24.5754
Ctsb	0.1869	1	23.9102	20.0617	0.164156	24.2684	0.385566	0	24.3556	24.2456	24.1179	23.9085	24.2877	24.3455	24.2095	24.4275
Arhgef2	0.1872	1	26.0763	7.15114	0.0976768	24.6395	0.383451	0	24.669	24.7088	24.6778	24.7111	24.6972	24.6341	24.4662	24.4538
Crip1	0.1877	1	23.9943	11.5794	0.355294	22.9539	0.383005	0	22.1625	22.8321	22.7059	23.2398	23.3943	22.7509	22.906	22.9245
Sarnp	0.1877	1	25.6042	2.22942	0.211694	27.5359	0.383084	0	27.9439	27.651	27.5379	27.7282	27.4361	27.2682	27.5171	27.3999
Rpsa	0.1878	1	24.1728	2.44566	0.113513	28.0227	0.382303	0	28.1197	28.1262	28.1673	28.0219	27.7949	28.0794	27.9377	28.0295
Zdbf2	0.1879	1	25.4606	0.413503	0.205429	22.3913	0.382144	0	22.9423	22.484	22.2897	22.4068	22.2662	22.3742	22.1872	22.3508
Mapk3	0.1883	1	25.6918	12.3461	0.113463	26.3524	0.380471	0	26.1484	26.2714	26.3582	26.4582	26.363	26.4391	26.3985	26.3242
RGD1311558	0.1889	1	24.0812	4.72581	0.0509051	28.0591	0.379769	0	28.123	28.1049	28.085	28.2469	28.0427	27.9638	28.0521	28.0362
RGD1311703	0.1889	1	24.0132	0.115756	0.201782	23.7132	0.379927	0	23.9344	24.0945	23.5968	23.5469	23.492	23.8304	23.4527	24.0879
Ptpn23	0.1891	1	24.2078	3.80092	0.0685778	24.4531	0.379608	0	24.4513	24.5753	24.5162	24.4152	24.4114	24.4067	24.464	24.3687
Fut8	0.1902	1	25.0633	21.2221	0.0662202	21.4968	0.376533	0	21.4542	21.4758	21.4972	21.5015	21.2154	21.4548	21.5541	21.9545
Scaf8	0.1903	1	22.0853	4.25529	0.21193	21.9612	0.376348	0	21.9444	22.166	21.9273	22.1411	21.8296	21.5214	21.8225	22.2779
Arhgdib	0.1904	1	26.003	25.3703	0.186273	21.821	0.376244	0	22.4614	21.9297	21.7235	21.8223	21.9398	21.6157	21.7925	21.8889
Anks1a	0.1905	1	25.4136	23.1571	0.108189	24.0765	0.375988	0	24.1723	24.0972	23.9623	24.0276	24.0341	24.0259	23.9348	24.3186
Srrm1	0.1913	1	25.7554	0.721679	0.205763	25.1926	0.373637	0	25.4749	25.2877	25.1378	25.3003	25.1629	24.8885	24.9809	25.3428
Eno1	0.1913	1	23.7464	11.6998	0.148673	30.8936	0.373635	0	30.7358	30.8036	30.7757	31.0381	31.1822	30.833	30.7351	30.9681
Fmr1	0.1913	1	25.475	2.77987	0.144865	24.0738	0.373613	0	24.226	24.2252	24.0488	24.0954	23.8636	23.9564	23.9485	23.8647
Anapc2	0.1915	1	25.3494	0.843687	0.158204	23.8635	0.373406	0	24.0557	23.9079	23.9612	23.4936	23.7165	23.7521	23.7931	23.7643
Wdr41	0.1915	1	23.2508	6.52903	0.213133	21.6619	0.373222	0	21.4461	21.7404	22.1769	21.7376	21.3411	21.7321	21.4937	21.6289
Farsb	0.1915	1	25.397	1.68671	0.0964446	25.8027	0.373336	0	25.8939	25.8497	25.896	25.6408	25.7311	25.7044	25.776	25.7246
Morc2	0.1916	1	22.8418	4.55872	0.172552	21.6112	0.372891	0	21.6271	21.8358	21.7862	21.6544	21.4878	21.6751	21.4365	21.721
Naga	0.1916	1	24.6164	18.8998	0.313312	22.6679	0.372953	0	22.6417	22.359	22.8021	22.2037	22.833	22.8995	22.8789	23.1456
Dnaja1	0.1924	1	24.8614	0.90571	0.075784	26.7922	0.370729	0	26.8798	26.8992	26.7629	26.7272	26.7488	26.8241	26.6622	26.8056
Rbm22	0.1924	1	26.2528	0.732726	0.215214	24.1912	0.370799	0	24.6256	24.3541	24.227	23.9219	24.0721	24.0054	24.143	23.955
Alkbh5	0.193	1	23.8711	8.45542	0.120315	21.0119	0.368856	0	21.1198	21.0127	21.0181	21.3921	21.0989	20.9543	20.8851	20.9364
Exoc3	0.193	1	23.5855	17.6227	0.156103	23.461	0.368382	0	23.3236	23.4061	23.3592	23.1119	23.5879	23.4704	23.6353	23.539
Hnrnpd	0.193	1	25.1829	1.28995	0.117004	29.259	0.368237	0	29.4252	29.3659	29.2543	29.2745	29.0704	29.2806	29.1981	29.1887
Lemd3	0.1933	1	23.5427	9.44701	0.0870213	23.2622	0.367047	0	23.3151	23.1651	23.2914	23.4034	23.3425	23.2601	23.1976	23.1831
Fam175b	0.1941	1	25.1187	13.7514	0.179255	22.1741	0.364259	0	21.9072	22.1482	22.1396	22.0945	22.4971	22.3147	22.1455	22.3198
Ccdc47	0.1942	1	25.9075	25.6207	0.0995403	26.69	0.363835	0	26.9832	26.7571	26.5459	26.7083	26.5943	26.6729	26.6574	26.6832
Nsun2	0.1945	1	23.0707	0.696277	0.0902805	23.771	0.363267	0	23.913	23.7341	23.9095	23.5192	23.7138	23.7127	23.7248	23.8293
Bcl2l13	0.1947	1	22.7801	21.1157	0.156236	21.1323	0.362153	0	21.2679	21.1805	21.1735	20.788	20.9893	21.17	21.348	21.1199
Rpl17;RGD1560017	0.195	1	22.8451	13.9298	0.102384	28.8102	0.361207	0	28.8259	28.7083	28.682	28.8558	28.8989	28.9316	28.7698	28.3587
Vps51	0.195	1	25.348	17.881	0.160364	23.5773	0.360622	0	23.3453	23.4175	23.4799	23.5173	23.3981	23.7214	23.8146	23.6341
Gle1	0.195	1	23.3852	12.5202	0.235306	20.3258	0.360844	0	20.2786	20.0765	20.2174	20.5165	20.6468	20.2651	20.5527	19.8055
Prkcsh	0.1956	1	24.2825	23.5395	0.185482	25.4849	0.359917	0	25.6044	25.6132	25.4296	25.1375	25.3545	25.5161	25.1623	25.8
Eif3g	0.1956	1	24.7067	3.05344	0.046401	25.6164	0.359754	0	25.6418	25.674	25.6734	25.5566	25.5775	25.6282	25.5733	25.6159
Esyt1	0.1957	1	23.946	13.1497	0.213473	24.81	0.358428	0	24.4603	24.7818	24.735	24.7741	25.5993	24.8376	24.8836	25.0058
Rpa2	0.1958	1	24.6767	23.6946	0.111622	22.1013	0.358231	0	22.3189	22.1441	22.057	22.0025	22.0564	22.0739	21.601	22.1944
Ptprf	0.1961	1	25.3266	11.1222	0.111753	25.1596	0.357629	0	24.9984	25.2069	25.209	25.2036	25.4323	25.1711	25.1281	25.2358
Ube4a	0.1963	1	25.2199	18.9574	0.114486	22.758	0.357078	0	22.7118	22.5077	22.7067	22.6201	22.7888	22.8687	22.8215	23.3087
Nhp2l1	0.1967	1	24.8099	4.32271	0.0887619	26.1572	0.356543	0	26.3457	26.2204	26.2225	26.3896	26.1302	26.009	26.0746	26.114
Metap2	0.197	1	24.471	20.1745	0.0667557	27.1856	0.356203	0	27.2222	27.1343	27.1204	27.1417	27.0989	27.3011	27.1553	27.3123
Spast	0.1972	1	22.8094	10.4907	0.0579547	24.8575	0.355556	0	24.8044	24.7808	24.8735	24.9159	25.0265	24.7342	24.8098	24.8088
Vcan	0.1972	1	25.8089	25.5994	0.150001	23.2362	0.355616	0	24.0539	23.5916	23.0775	23.0391	23.1921	23.4743	23.0125	23.0878
Pfkfb2	0.1974	1	21.0968	3.70047	0.155972	23.0712	0.355151	0	22.9894	23.1864	23.2294	23.1544	22.8137	22.8548	23.1329	23.3541
Ermp1	0.1975	1	22.7735	19.2359	0.12103	22.3989	0.354702	0	22.4241	22.5099	22.076	22.2753	22.3922	22.4548	22.5389	22.4547
Slirp	0.198	1	25.8768	20.6316	0.16979	22.8512	0.353618	0	22.6741	22.912	22.6358	22.8049	22.6629	22.7379	23.0473	23.2394
Sap30bp	0.1992	1	22.9661	8.81617	0.237378	23.5568	0.351408	0	23.5871	23.3948	23.6952	23.8259	23.5959	23.5652	22.7913	23.3593
Wdr7	0.1992	1	24.1336	18.4126	0.165222	24.45	0.351653	0	24.4524	24.3748	24.5437	24.3164	24.2758	24.5445	24.7519	24.5855
Clns1a	0.1994	1	25.272	2.0027	0.208	22.7761	0.349574	0	23.0185	23.129	22.8395	22.4039	22.6354	22.8305	22.6124	22.6395
Nudc	0.2005	1	24.4783	21.7469	0.134289	23.4363	0.345818	0	23.5331	23.4554	23.2117	23.2893	23.3772	23.4753	23.3193	23.6086
Sox2	0.2018	1	26.0027	0.676497	0.151618	23.8902	0.34342	0	24.2336	23.9761	23.7686	23.9901	23.7885	23.741	23.8193	23.8388
Ict1	0.2023	1	22.6831	1.62452	0.125833	21.3624	0.342371	0	21.4421	21.5149	21.4122	21.4069	21.2354	21.197	21.5279	21.4199
Arl3	0.2023	1	24.454	8.89225	0.175232	27.7322	0.342857	0	27.8614	27.6713	27.8451	27.9234	27.8945	27.6726	27.6395	27.5064
Jup	0.2023	1	23.9616	13.5549	0.204233	26.4503	0.342501	0	26.059	26.4231	26.3717	26.3498	27.1065	26.449	26.528	26.5845
LOC100909580	0.2029	1	24.967	13.3867	0.102038	21.3107	0.339888	0	21.266	21.1879	21.3032	21.4281	21.3851	21.3568	21.4565	20.8423
Daam1	0.2034	1	23.6408	12.2099	0.204447	23.7747	0.338671	0	23.5772	23.6116	23.5274	24.0237	24.1329	23.7279	23.7425	23.8652
Sart1	0.2037	1	24.833	0.410935	0.201575	26.9131	0.338014	0	27.3835	27.0459	26.9144	26.9882	26.7414	27.0021	26.7594	26.9837
Ppm1b	0.2044	1	23.7634	1.37178	0.170602	24.1576	0.336315	0	24.3279	24.3018	24.3403	24.063	23.9775	24.3013	24.0311	24.3348
Acsl3	0.2047	1	23.2443	22.3337	0.118611	24.3396	0.335646	0	24.4699	24.3826	24.3309	24.1049	24.1683	24.3319	24.4322	24.2528
Uhrf2	0.206	1	24.2291	5.0097	0.127868	22.365	0.334178	0	22.5696	22.3457	22.4866	22.6572	22.2018	22.2856	22.2425	22.1767
Ylpm1	0.2068	1	22.1277	3.47121	0.0913028	25.0607	0.333706	0	25.1323	25.1427	25.1282	25.1991	24.7053	24.9657	25.0113	25.1833
Ntrk2	0.2071	1	25.7541	14.1045	0.147951	23.2275	0.333407	0	23.0561	23.192	23.3633	23.1908	23.3296	23.4541	23.3403	23.1795
Clint1	0.2073	1	24.6516	5.84949	0.208124	24.9921	0.333	0	25.2228	25.1399	25.0199	25.4788	25.0005	24.8143	24.8934	24.6876
Atrn	0.2073	1	24.0169	17.418	0.0699386	20.3538	0.332059	0	20.2627	20.3521	20.2906	20.2568	20.377	20.3464	20.5752	20.3893
Arnt2	0.2074	1	22.7491	17.1097	0.11061	21.2437	0.331953	0	21.2788	21.1295	21.31	21.1124	21.0989	21.8023	21.4314	21.1596
Ncan	0.2076	1	24.7924	21.2783	0.0748044	25.2744	0.33085	0	25.309	25.21	25.2519	25.212	25.189	25.3475	25.2257	25.4774
Prcc	0.2078	1	26.1489	0.368584	0.173324	24.3636	0.330319	0	24.5638	24.5014	24.0887	24.4041	24.1945	24.2043	24.3342	24.2961
Zfp91	0.2078	1	24.2058	6.49789	0.185986	21.1862	0.330286	0	21.3751	21.3125	21.3483	21.9532	21.2007	20.9838	21.3091	21.0196
RGD1310553	0.2082	1	25.9841	0.510729	0.307193	21.9883	0.329117	0	22.4759	21.9552	22.0605	22.0966	21.7031	21.563	22.0236	21.9122
Ppip5k2	0.2086	1	25.3114	16.2158	0.271526	21.9184	0.32782	0	21.4729	21.6054	21.9456	21.5867	22.2012	22.1291	22.2079	22.1547
Mettl3	0.2086	1	22.3536	7.78235	0.210152	21.4741	0.327972	0	21.1371	21.2949	21.797	21.7243	21.4449	21.355	21.2978	21.6315
Znf830	0.209	1	25.6451	5.26926	0.371234	23.1765	0.327176	0	23.6484	23.2135	23.52	23.5721	23.1693	22.856	22.8428	22.8011
Tomm20	0.2099	1	25.0568	13.3462	0.288946	24.1299	0.325777	0	23.7883	23.8474	24.0882	24.3947	24.4444	24.2173	24.1778	24.3828
Prkra	0.2103	1	25.9806	1.76338	0.0941915	27.4146	0.324792	0	27.5334	27.446	27.3752	27.4206	27.3446	27.3165	27.3733	27.3116
Wnk1	0.2107	1	25.9149	6.33294	0.221531	21.7561	0.323904	0	21.9209	21.9458	21.829	21.9662	21.9406	21.6108	21.505	21.436
Emc4	0.2108	1	23.5329	9.49302	0.118241	23.2636	0.323693	0	23.2294	23.1923	23.2626	23.5085	23.3283	23.0257	23.2568	23.1736
Tjp2	0.211	1	26.2988	4.49348	0.305621	22.8058	0.323367	0	23.0785	22.9979	23.1602	22.7706	22.9093	22.5834	22.4559	22.569
Rbmxrtl;Rbmxl1	0.2111	1	25.4407	24.0921	0.1823	25.1395	0.323058	0	25.3481	25.032	25.1453	25.2406	24.911	24.9147	25.1152	25.3841
Mrps6	0.2111	1	24.612	8.49215	0.377213	22.1457	0.322876	0	22.3546	22.1216	22.2345	22.6072	22.5092	21.7719	22.0292	21.5011
Dnaja3	0.2117	1	23.5769	13.656	0.0999941	23.854	0.321914	0	23.823	23.6861	23.7824	23.9127	23.9946	23.8967	23.8268	23.9078
Ppme1	0.2117	1	23.7348	17.9083	0.0856447	26.2773	0.321796	0	26.2486	26.3168	26.2886	26.2291	26.2253	26.3263	26.4609	26.3231
Srgap3	0.2121	1	25.5265	15.8112	0.0486857	26.3929	0.319778	0	26.3683	26.2931	26.3434	26.4209	26.4228	26.4112	26.4336	26.4357
Eif4a2	0.2121	1	24.1423	19.5068	0.131744	26.1548	0.319603	0	26.263	26.0046	26.2236	26.03	26.0334	26.2096	26.5031	26.197
Rnf40	0.2121	1	25.1112	23.8262	0.155517	23.8391	0.320103	0	24.0969	23.9172	23.7051	23.8307	23.638	23.7428	24.1077	23.7557
Hnrnpa0	0.2125	1	25.118	2.32368	0.115664	28.6478	0.318757	0	28.774	28.7561	28.7851	28.6233	28.4457	28.6891	28.5713	28.5858
Chkb	0.2126	1	24.9866	6.82647	0.100418	23.3842	0.318425	0	23.4211	23.4358	23.4803	23.4149	23.6458	23.3395	23.2289	23.3123
Tmem2	0.213	1	24.3325	8.01479	0.0525546	22.8058	0.317915	0	22.5643	22.8273	22.8737	22.8494	22.7746	22.813	22.6456	22.7817
Ift74	0.2133	1	23.4813	10.9859	0.225051	22.3542	0.316783	0	22.4377	22.1785	22.3515	22.9818	22.5558	22.4767	22.5328	22.1364
LOC100911130	0.2138	1	24.2796	20.3474	0.0791448	22.3504	0.31597	0	22.2752	22.3287	22.3239	22.2771	22.263	22.2013	22.4621	22.4612
Qki;LOC100910212	0.2138	1	22.7368	8.03417	0.144898	26.4316	0.316191	0	26.4385	26.4051	26.4975	26.6443	26.5503	26.1547	26.2293	26.4315
Ptma	0.2141	1	21.8612	4.13299	0.109276	27.4081	0.315594	0	27.4247	27.5359	27.4122	27.4772	27.1855	27.374	27.1312	27.522
Septin9b	0.2141	1	23.241	11.448	0.0914192	25.9485	0.314645	0	25.8995	25.8492	25.7948	26.12	26.0738	25.966	25.7845	25.9322
Suz12	0.2144	1	24.2788	5.03329	0.206628	20.381	0.313608	0	20.4236	20.5745	20.5462	20.5471	20.3457	20.162	20.4852	20.2363
Trio	0.2144	1	24.5557	18.0715	0.0593819	26.2241	0.313644	0	26.1609	26.1824	26.2298	26.125	26.1406	26.2645	26.3374	26.2691
Etfb	0.2146	1	23.6607	7.56153	0.0954824	25.8485	0.313375	0	25.9244	25.7753	25.9326	26.2788	25.7943	25.8143	25.7739	25.749
Pgam1	0.2147	1	23.6428	11.1449	0.117619	28.4972	0.31296	0	28.3354	28.4824	28.3953	28.648	28.6578	28.5114	28.2608	28.5058
Ddx46	0.2148	1	25.5385	1.58514	0.108445	26.7842	0.312716	0	26.9415	26.8908	26.797	26.7291	26.8069	26.7025	26.5936	26.7864
Draxin	0.2173	1	22.9153	11.6323	0.415294	22.4892	0.309396	0	22.7541	22.3241	22.4478	22.7723	22.978	22.7684	22.1829	22.025
Lemd2	0.2173	1	21.5159	5.59237	0.16804	21.9462	0.309469	0	21.8909	22.0976	22.0838	22.1033	21.8557	21.8698	21.6453	22.302
Bccip	0.2174	1	25.2673	1.34915	0.178176	21.0689	0.308663	0	21.2878	21.257	20.8217	20.9963	20.9725	20.9109	20.7347	20.9732
Ltn1	0.2174	1	25.1726	12.8733	0.144739	22.8112	0.30926	0	22.5573	22.7416	22.8788	22.8928	22.8357	22.9367	23.0586	22.6252
Fkbp3	0.2175	1	25.0069	5.50267	0.0886873	27.8554	0.308153	0	27.9633	27.9056	27.8909	28.0228	27.8714	27.7244	27.8416	27.7521
Sec11a	0.2176	1	25.5631	1.42238	0.168905	24.5306	0.308037	0	24.7851	24.6363	24.7279	24.4291	24.3335	24.4156	24.5656	24.4075
Fxr2	0.2178	1	23.5557	3.24529	0.039577	25.5347	0.307596	0	25.5675	25.5541	25.5998	25.5277	25.5164	25.4374	25.5406	25.5285
Mrps36	0.2179	1	24.3324	13.1271	0.164136	23.9259	0.307467	0	23.805	23.6308	23.6306	24.2585	24.0693	23.9066	24.0229	23.8665
Dnajc5	0.218	1	25.5944	15.496	0.274761	24.0912	0.30677	0	23.6177	23.8552	24.0868	24.1486	24.0093	24.3259	24.5055	23.9809
Fdxr	0.2189	1	23.3878	18.0157	0.12586	23.2384	0.304982	0	23.3209	23.0381	23.1631	23.2212	23.1233	23.4099	23.3142	23.2128
Ints6	0.2192	1	22.6961	19.695	0.175008	21.7004	0.303237	0	21.9238	21.6892	21.6525	21.2895	21.4914	21.896	21.8518	21.5766
Ezr	0.2196	1	24.9477	7.35779	0.156535	24.0342	0.302144	0	24.095	24.0703	23.9814	24.2748	24.1822	23.7408	23.8507	23.9196
Lsm14a	0.2202	1	22.1804	2.54784	0.119438	24.0661	0.301019	0	23.9174	24.3453	24.1028	23.8919	23.8675	23.9876	24.0569	24.2839
Ndufc2	0.2202	1	25.065	4.68194	0.128076	23.0559	0.301251	0	23.3502	23.0918	23.1797	23.325	22.9875	22.9546	22.9277	22.9045
Marchf5	0.2208	1	24.8724	0.944768	0.243757	22.1316	0.299907	0	22.392	22.3196	22.2724	21.963	21.6731	22.0499	22.1978	21.9516
Cecr5	0.2208	1	25.0319	18.9111	0.274651	21.6405	0.299762	0	21.418	21.4583	21.5515	21.1919	21.6995	21.6193	21.9093	22.0154
Usmg5	0.2208	1	23.2205	4.87456	0.160849	24.858	0.299751	0	24.9729	24.995	24.8033	25.6191	24.791	24.7409	24.5596	24.8065
Wbp11	0.2211	1	24.5244	5.03449	0.202318	26.012	0.299615	0	26.266	26.0857	26.2398	26.3693	25.9375	25.7934	26.0601	25.7958
Faf1	0.2217	1	24.7074	2.87252	0.0782082	24.8089	0.297596	0	24.8522	24.9613	24.8787	24.7875	24.7298	24.8527	24.7794	24.7723
Nudt2	0.2225	1	23.7514	21.8641	0.0685136	23.9764	0.295384	0	24.0398	23.9647	23.9687	23.748	23.9946	23.9566	23.9646	24.0608
Hdgf	0.2225	1	25.487	24.2802	0.0732175	26.9712	0.295397	0	27.0804	26.9395	26.923	27.026	26.9317	26.8577	26.8593	27.3235
Sp3	0.2226	1	23.806	9.19848	0.208223	18.9606	0.295243	0	18.885	18.9384	18.9388	19.1913	19.1231	18.4861	18.9441	18.6281
Smpd3	0.223	1	24.9883	15.4002	0.200899	22.9631	0.294699	0	22.7692	22.7823	22.878	22.9353	23.0026	23.3309	22.8738	23.1067
Oxct1	0.2235	1	22.5652	17.1747	0.0545161	25.9342	0.2937	0	25.9153	25.9544	25.9113	25.8108	25.8861	26.0189	26.0099	25.9102
Gprasp2	0.2236	1	23.8337	3.21626	0.1509	24.3232	0.29321	0	24.5132	24.5035	24.3003	24.4958	24.1244	24.3151	24.1107	24.2899
Pum1	0.2254	1	25.418	8.13472	0.0895882	23.1485	0.289929	0	23.1036	23.2075	23.2331	23.1777	23.142	23.2058	23.0868	22.9228
Tpi1	0.2254	1	23.0074	10.3617	0.0836697	30.2382	0.289954	0	30.2014	30.2029	30.1289	30.3599	30.3133	30.1888	30.02	30.1646
Wdfy3	0.2258	1	22.996	12.8107	0.194206	25.3915	0.288722	0	25.0938	25.2885	25.3212	25.3431	25.7681	25.2679	25.5143	25.2862
Ndrg3	0.2263	1	25.0573	20.009	0.202837	23.7555	0.287801	0	23.787	23.6033	23.6688	23.5966	23.3996	24.1781	23.753	24.2689
Sec61b	0.2264	1	24.4101	5.3273	0.139539	24.2573	0.287765	0	24.5001	24.3235	24.38	24.7214	24.2037	24.1612	24.2222	24.0805
Psma1	0.2277	1	22.7104	11.7986	0.0640208	27.9461	0.286125	0	27.9833	27.9146	27.9377	27.9878	28.0141	27.9997	27.8987	27.8519
Atl1	0.2278	1	25.9298	14.7777	0.0993589	25.56	0.28585	0	25.3671	25.5136	25.6196	25.5566	25.5579	25.7666	25.6316	25.5653
Mlec	0.2279	1	24.7484	9.51775	0.0700877	24.7233	0.28558	0	24.7196	24.6896	24.8017	24.797	24.7429	24.7316	24.745	24.5786
Nbas	0.2281	1	24.6486	0.120749	0.184236	25.0029	0.284977	0	25.3267	25.0408	25.117	24.5072	24.9342	24.8654	24.9655	24.9627
Nup35	0.2289	1	25.8614	1.60505	0.078495	23.2713	0.284214	0	23.5782	23.3651	23.2567	23.2714	23.1895	23.2215	23.201	23.1311
Ap2s1	0.229	1	23.7123	16.5093	0.150464	24.7737	0.283453	0	24.6622	24.8997	24.6369	24.7083	24.7843	24.9986	25.0737	24.7791
Fibp	0.2293	1	24.4442	22.9318	0.356032	22.4604	0.282795	0	23.088	22.5982	22.2222	22.1252	22.1282	22.3915	22.6262	22.0804
Ankrd50	0.2299	1	26.695	26.1587	0.216029	22.0542	0.281264	0	22.5405	22.0847	21.8773	22.2905	21.8514	21.7297	22.1232	22.1203
LOC100911677	0.2299	1	25.5759	24.8419	0.110088	26.7567	0.281223	0	26.9877	26.7497	26.7506	26.6369	26.6435	26.6818	26.7849	26.6626
Pip4k2b	0.23	1	24.3309	17.3031	0.129152	24.8615	0.28112	0	24.6194	24.7589	24.8332	24.8015	24.7194	24.9612	25.1995	24.9104
Stk38	0.2302	1	25.7525	3.13399	0.2141	22.8255	0.280999	0	23.1077	23.0502	22.9529	22.8758	22.5692	22.7167	22.6254	22.5585
Rbm4b	0.2302	1	24.4596	23.0736	0.153691	25.5767	0.280776	0	25.7621	25.6136	25.5439	25.4226	25.4357	25.6866	25.3539	25.7032
Camk2g	0.2303	1	25.5207	19.586	0.0927715	24.1159	0.280646	0	24.0156	24.0493	24.0599	24.1266	23.9698	24.0995	24.2138	24.2609
Slc25a1	0.2303	1	25.0766	18.0352	0.165028	24.7137	0.280489	0	24.3795	24.6735	24.5553	24.6068	24.5324	24.8348	25.0588	24.7986
Syp	0.2312	1	25.1711	19.7305	0.135527	24.73	0.279333	0	24.5272	24.6913	24.6899	24.5783	24.5097	24.6513	24.966	24.9252
Fkbp8	0.2315	1	21.2577	7.1756	0.0865558	23.7239	0.278196	0	23.7127	23.7003	23.7713	23.9189	23.7018	23.7138	23.4945	23.795
Mtss1	0.2322	1	25.8094	0.259329	0.101494	24.2055	0.276248	0	24.5818	24.2401	24.1581	24.2836	24.2378	24.0628	24.1679	24.2378
Mphosph10	0.2322	1	26.2726	0.369418	0.246274	23.1326	0.276274	0	23.6601	23.3403	23.1696	23.0075	23.2774	22.9618	22.944	23.0789
Actr1a	0.2322	1	24.7401	16.1749	0.0721296	28.1909	0.276186	0	28.0558	28.1275	28.2079	28.0607	28.2357	28.264	28.2513	28.1708
Dcun1d1	0.2324	1	24.748	12.3211	0.147997	24.3007	0.275478	0	24.0745	24.2121	24.3014	24.3934	24.4934	24.3958	24.1849	24.4484
Nsd1	0.2325	1	25.7869	24.6462	0.128947	23.1234	0.275018	0	23.5522	23.2414	23.0524	22.9587	23.2502	23.0822	23.049	23.1412
Slain2	0.2326	1	23.3906	7.06392	0.209726	23.569	0.274521	0	22.5413	23.8676	23.7404	23.7554	23.6272	23.3564	23.3593	23.5717
Stx5	0.2326	1	23.7208	2.24785	0.151321	22.837	0.274533	0	22.9381	22.8288	22.8775	22.8859	22.7328	22.4256	22.8005	22.9702
Gbas	0.2329	1	24.8501	14.1214	0.0959294	24.3112	0.273505	0	24.2607	24.1772	24.3088	24.3637	24.3097	24.3784	24.5356	24.1989
Klc2	0.2333	1	23.5972	6.47393	0.022077	25.8023	0.272649	0	25.7963	25.8076	25.8269	26.2329	25.788	25.6844	25.8288	25.7966
Strap;LOC100910575	0.2333	1	24.9046	22.5135	0.105498	26.6833	0.272695	0	26.8586	26.6917	26.5717	26.554	26.6988	26.7046	26.5198	26.7949
Nlgn2	0.2335	1	25.3881	21.0324	0.0579102	23.2152	0.27214	0	23.2099	23.1703	23.1973	23.2439	23.1235	23.2495	23.2278	23.4891
Nme3	0.2335	1	23.631	15.7924	0.238318	22.2881	0.272316	0	22.1711	22.1071	22.0543	22.2326	22.4645	22.1981	22.5479	22.3208
Eif6	0.2344	1	24.619	23.5996	0.239633	24.3134	0.270624	0	24.5504	24.4321	24.2493	23.7655	24.1933	24.3335	23.9698	24.6031
Elmo1	0.2356	1	23.209	2.49877	0.0730121	21.9637	0.26914	0	22.0395	22.0131	21.9875	22.1355	21.8641	21.8722	21.9557	22.0296
Nae1	0.2356	1	24.2601	19.4548	0.0801335	24.9964	0.269077	0	25.0124	24.9512	25.0727	24.9332	24.9586	25.0187	25.1886	25.0994
Vdac1	0.2356	1	25.3336	19.6135	0.13844	28.5508	0.269138	0	28.4988	28.5293	28.3819	28.4305	28.507	28.6625	28.5481	28.7359
Prrc1	0.2362	1	22.4053	19.9479	0.166969	22.9955	0.266999	0	23.1182	23.0233	22.8818	22.7434	23.1198	22.8811	23.205	23.0859
Chd2	0.2369	1	22.6825	16.6705	0.138769	21.7869	0.266053	0	21.7407	21.7091	21.8303	21.5225	21.6691	21.9971	22.1004	21.6439
Unk	0.2371	1	21.4955	10.1574	0.109156	22.1465	0.265875	0	21.9653	22.1552	22.0236	22.3634	22.184	22.2195	21.9964	22.1052
Bsg	0.238	1	22.5992	12.6834	0.242299	22.6172	0.264845	0	22.3554	22.4583	22.4014	22.7803	22.7278	22.9868	22.284	22.6036
Mad1l1	0.2385	1	25.2387	3.45445	0.182158	22.8076	0.263656	0	23.109	22.9876	22.86	22.9638	22.5523	22.7525	22.6469	22.5053
Fam98a	0.2385	1	22.5915	17.9896	0.0316994	23.5686	0.263611	0	23.5574	23.5735	23.552	23.488	23.579	23.5765	23.6141	23.5701
Csnk2b	0.2387	1	24.5608	22.1083	0.216277	24.908	0.262997	0	24.9183	24.9388	24.8523	24.7036	24.6969	25.0011	24.8116	25.2765
Rps21;LOC100363012	0.2389	1	23.9753	3.16607	0.140265	26.3502	0.262446	0	26.4805	26.4643	26.2834	26.4597	26.2263	26.2485	26.0018	26.3709
Erap1	0.2393	1	23.4835	5.03827	0.252496	21.2909	0.261965	0	21.6215	21.3196	21.552	21.6732	20.9938	21.3342	21.0106	21.1661
Myl6	0.2394	1	25.9362	0.515586	0.214292	24.2573	0.261879	0	24.6044	24.4435	24.2991	23.9346	24.2879	24.1106	24.132	24.137
LOC100361505	0.24	1	24.1614	5.476	0.0915111	24.621	0.260892	0	24.748	24.6382	24.6562	24.8805	24.6098	24.542	24.5298	24.5644
Golga1	0.2402	1	25.6645	18.7572	0.282486	22.7631	0.260787	0	22.5356	22.6728	22.4826	22.4393	22.7376	23.001	22.8518	23.2774
Fndc3a	0.2416	1	24.8499	9.87336	0.192007	22.6946	0.258868	0	22.3775	22.6789	23.0802	22.7138	22.8433	22.854	22.7351	22.4921
RGD1560784	0.2419	1	25.2689	14.6874	0.221497	22.6583	0.258125	0	22.2149	22.5849	22.5077	22.7766	22.657	22.8811	22.8905	22.6566
Arl6ip5	0.2427	1	22.456	0.24035	0.0739438	24.7745	0.256951	0	24.8972	24.7736	24.8783	24.5561	24.7105	24.7246	24.8571	24.7791
Tspyl5	0.2427	1	23.3368	5.45024	0.111651	22.4866	0.257198	0	22.559	22.6279	22.4736	22.65	21.9967	22.4745	22.3251	22.2902
Glipr2	0.2427	1	23.608	11.8038	0.270487	22.8545	0.256702	0	22.5807	22.8102	22.5535	23.0564	23.4038	22.8066	22.5757	22.9325
Afg3l2	0.2428	1	24.285	16.8226	0.144198	21.911	0.256544	0	21.808	21.7744	21.7928	21.8065	21.985	21.8311	22.1324	21.9847
Trim28	0.2431	1	25.3793	2.00333	0.0856925	28.8852	0.255958	0	29.0862	28.9324	28.9738	28.8726	28.8166	28.8634	28.7788	28.8523
Hdac4	0.2434	1	22.3506	7.90165	0.207912	22.2815	0.255388	0	22.1716	22.2178	22.7266	22.3842	22.6203	22.1151	22.067	22.3258
Bbs9	0.2435	1	24.9303	10.602	0.319494	20.6496	0.255302	0	20.2782	20.5561	21.0384	20.7101	20.762	20.88	20.7801	20.3579
Lnp	0.2437	1	24.6687	4.61228	0.180361	22.3659	0.254994	0	22.3959	22.8876	22.2887	22.5509	22.3008	22.1833	22.2019	22.2889
Camk2g;Camk2b	0.2438	1	25.0054	18.0704	0.218917	26.8764	0.254909	0	26.6505	26.6435	26.8342	26.8551	26.5699	27.0183	27.241	27.0536
Pank4	0.244	1	24.9325	12.8814	0.186263	22.5558	0.254538	0	22.2677	22.4348	22.531	22.7554	22.691	22.5521	22.9222	22.4651
Shoc2	0.2441	1	24.8027	17.5153	0.0881155	23.6235	0.254461	0	23.5643	23.5724	23.6632	23.4748	23.6296	23.7283	23.71	23.6805
Ndor1	0.2443	1	25.7619	8.23052	0.207829	20.5935	0.254028	0	20.5039	20.7115	20.7731	20.5233	20.7648	20.6608	20.3794	20.3232
Pold2	0.2443	1	23.9376	2.93594	0.128053	22.4161	0.253751	0	22.5819	22.4421	22.4989	22.4194	22.4059	22.2721	21.97	22.5068
Pycr2	0.2447	1	22.5933	16.5708	0.0748217	24.1986	0.252963	0	24.3076	24.0707	24.1577	24.1681	24.1663	24.3939	24.26	24.143
Syt1	0.2449	1	25.1995	16.0449	0.103287	26.4288	0.252771	0	26.2937	26.3846	26.5008	26.392	26.4417	26.5995	26.5377	26.4418
Arrb1	0.2451	1	25.0402	17.874	0.108028	22.4697	0.252604	0	22.294	22.419	22.4687	22.3201	22.4102	22.5947	22.6111	22.5128
Ncstn	0.2458	1	25.9823	14.9143	0.17873	22.9969	0.252022	0	22.8619	22.8242	23.2279	22.9663	23.133	23.2004	23.1247	23.0078
Slu7	0.246	1	23.8438	22.603	0.125833	21.3499	0.251857	0	21.4343	21.295	21.4592	21.2376	20.8154	21.3435	21.3925	21.4702
Gbe1	0.2464	1	22.9358	10.1599	0.140874	24.9518	0.251274	0	24.8395	24.8362	25.0377	25.0164	25.1798	24.7335	24.9414	24.7934
Agk	0.2464	1	25.4026	18.5329	0.132428	23.0554	0.251346	0	23.0282	22.8674	22.9533	23.0943	23.0596	23.0441	23.3224	23.152
Pck2	0.2464	1	25.1175	19.4809	0.495378	22.2387	0.251298	0	22.0429	21.9783	22.3741	21.6979	21.9367	22.439	22.7609	22.8673
Ccdc9	0.2464	1	25.8708	24.388	0.145168	21.2568	0.251273	0	21.6189	21.1978	21.0706	21.3599	21.2078	21.0702	21.1346	21.4476
Atp6v1d	0.2468	1	24.6517	17.3367	0.120325	25.0069	0.250411	0	24.8004	24.8566	24.9664	24.9891	24.8045	25.1705	25.1904	25.0026
Rundc3a	0.247	1	24.7241	17.2911	0.144785	23.8585	0.249886	0	23.6618	23.8877	23.8031	23.6134	23.8974	23.9702	24.1065	23.9371
Ndufs8	0.2479	1	24.81	21.592	0.386466	21.4916	0.247864	0	21.7116	21.3261	21.3533	20.7999	21.3765	21.4987	20.9747	22.2519
Impact	0.2481	1	24.0295	10.8376	0.0995504	24.3998	0.247695	0	24.2653	24.3114	24.458	24.8444	24.4665	24.3894	24.5048	24.4607
Ctnnd1	0.2483	1	23.6555	10.7545	0.0715316	26.0026	0.247447	0	25.9195	26.0171	25.9223	26.0613	26.0755	26.0411	25.8545	25.9549
Ergic1	0.2483	1	25.5469	1.1806	0.145622	26.0764	0.247419	0	26.3418	26.118	26.0468	26.1388	25.8815	26.0014	26.0776	25.9108
Ogdh	0.2485	1	23.1649	17.3202	0.0557375	26.5653	0.247172	0	26.5628	26.5259	26.5895	26.5236	26.4398	26.6192	26.8	26.5612
Fnbp1l	0.2486	1	25.4153	5.98183	0.178355	27.2629	0.246874	0	27.4228	27.3563	27.2262	27.5432	27.3294	26.9932	27.1257	26.9544
Umps	0.2486	1	22.7023	0.0107596	0.0408754	24.5849	0.247039	0	24.6033	24.6086	24.6748	24.3435	24.5487	24.5735	24.5908	24.7126
Phf10	0.2486	1	23.6998	9.02275	0.117142	23.3016	0.246734	0	23.3653	23.1944	23.4026	23.3981	23.4336	23.2274	23.2334	23.168
Ssbp1	0.2487	1	24.1751	11.8018	0.115484	23.6503	0.246263	0	23.5539	23.8013	23.6388	23.7131	23.7959	23.8992	23.6048	23.5455
Ubtf	0.2487	1	25.3068	1.49234	0.0532288	25.7023	0.246187	0	25.9176	25.7332	25.7177	25.6948	25.7393	25.6585	25.6365	25.6902
Cox4i2	0.2487	1	24.7993	10.8957	0.390148	21.5361	0.245984	0	21.0919	21.3692	22.0451	21.8695	21.9154	21.5418	22.036	21.263
Scaf4	0.2491	1	25.5889	1.62996	0.198392	22.1037	0.245513	0	22.5306	22.0912	22.2273	22.1264	21.9106	21.8549	22.0644	21.9744
Rab31	0.2495	1	24.9012	16.8989	0.1238	24.4973	0.245279	0	24.2308	24.4922	24.399	24.3669	24.5681	24.5874	24.6526	24.5444
Kif3b	0.2495	1	23.3827	12.4652	0.150484	24.4779	0.245041	0	24.2713	24.5519	24.4079	24.5851	24.5332	24.69	24.5229	24.3611
Atp6v1c1	0.2498	1	26.3507	16.5667	0.252442	25.6777	0.244598	0	25.4684	25.4606	25.5734	25.8453	25.5686	25.8784	26.023	25.7676
Mtmr1	0.2505	1	22.8147	10.0821	0.193126	22.1601	0.243871	0	21.9299	22.2069	21.893	22.5061	22.315	22.0084	22.1912	21.9807
Ptn	0.2505	1	22.219	11.4387	0.116341	26.3717	0.243484	0	26.1971	26.3624	26.2093	26.6641	26.3953	26.4405	26.3323	26.3186
Rab6a	0.2505	1	24.6865	16.2076	0.114845	27.6542	0.243537	0	27.3712	27.6644	27.6223	27.5477	27.7094	27.7641	27.7572	27.6598
Mrrf	0.251	1	24.8356	3.81896	0.0673592	22.7762	0.242869	0	23.054	22.8497	22.7898	22.9155	22.7157	22.7145	22.7131	22.7116
Nudt9	0.251	1	24.3143	11.6891	0.130519	23.3194	0.242913	0	23.08	23.2811	23.2845	23.5306	23.4063	23.2863	23.4307	23.294
Nol6	0.2512	1	23.6782	2.59108	0.185752	21.9761	0.242526	0	22.0408	22.1559	22.1276	21.957	21.6371	22.0709	21.849	22.0396
Armc8	0.2521	1	24.5156	15.974	0.0649798	22.6005	0.241677	0	22.4695	22.5458	22.5689	22.316	22.6323	22.6959	22.6048	22.6209
Ccbl1	0.2538	1	23.4537	6.00589	0.0734999	23.2917	0.239815	0	23.2365	23.3939	23.5048	23.322	23.1982	23.3786	23.2392	23.2223
Gdi1	0.2538	1	25.1985	15.9137	0.0985273	30.3654	0.239835	0	30.0816	30.3583	30.3596	30.3382	30.3784	30.5603	30.463	30.3808
Srek1	0.2541	1	25.1926	0.672043	0.187341	24.1544	0.239455	0	24.6659	24.2919	24.378	24.0675	23.966	24.3226	24.0247	24.216
Nolc1	0.2541	1	23.7789	3.74671	0.121284	25.363	0.239388	0	25.5053	25.372	25.4655	25.6677	25.1977	25.1418	25.3722	25.3424
Nt5c3a	0.2542	1	24.1564	17.5128	0.0986453	24.8149	0.239277	0	24.733	24.7614	24.7186	24.4644	24.8557	24.892	24.7929	24.9261
Anapc7	0.2542	1	23.3	10.0147	0.126412	22.4838	0.239286	0	22.3628	22.441	22.5295	22.6904	22.5955	22.2036	22.5439	22.3895
Pdia6	0.2547	1	25.9135	3.16481	0.14163	29.9648	0.238712	0	30.2814	30.0856	30.0792	29.9756	29.9981	29.8235	29.6733	29.9466
Qrich1	0.255	1	25.3688	7.36779	0.202696	24.0509	0.238415	0	24.18	24.1338	24.1017	24.2854	24.1465	24.0837	23.7158	23.732
Sirt5	0.2551	1	23.3324	8.44132	0.0597471	24.3164	0.238336	0	24.2852	24.2246	24.4057	24.3681	24.2728	24.3379	24.2031	24.2747
Hspa12a	0.2552	1	25.4213	14.612	0.185847	26.2615	0.238034	0	25.8176	26.1384	26.1132	26.3158	26.5643	26.359	26.3655	26.4891
Fgg	0.2555	1	26.1214	16.009	0.255544	24.4037	0.237197	0	24.024	24.0812	23.8328	24.5996	24.6328	24.5089	24.6974	24.7096
Pfkl	0.2556	1	24.5217	16.2224	0.142925	27.2102	0.236637	0	26.902	27.2206	27.1049	26.9345	27.2745	27.349	27.3724	27.1672
Dctn4	0.2556	1	24.7611	18.4077	0.129732	25.9201	0.236767	0	25.8703	25.8592	25.9781	25.7761	25.8555	26.0068	26.069	26.0203
Rnps1	0.256	1	23.7051	22.6845	0.1161	26.445	0.236342	0	26.5835	26.4666	26.4511	26.3013	26.3078	26.4261	26.5456	26.3682
Evi5l	0.2561	1	25.7716	14.5845	0.136098	23.94	0.236238	0	23.7696	23.6077	23.9918	24.008	23.9898	24.1079	23.999	24.0378
Got2	0.2561	1	21.6009	18.8685	0.0987173	28.4396	0.236071	0	28.5085	28.4641	28.3585	28.3277	28.2953	28.488	28.5361	28.3198
Cpeb4	0.2562	1	24.0973	19.6024	0.137102	21.0329	0.235861	0	21.0209	20.9102	20.9871	21.1372	20.8194	20.9799	21.3725	21.2262
LOC100912917	0.2564	1	23.614	1.39852	0.133608	26.3414	0.235691	0	26.4597	26.3963	26.5341	26.0233	26.2208	26.362	26.1527	26.4758
Mmgt1	0.2564	1	23.4889	6.43387	0.0921218	22.7795	0.235682	0	22.7574	22.7328	23.0735	22.8531	22.5846	22.7889	22.6953	22.7101
Nap1l1	0.2564	1	25.3412	0.795881	0.157017	26.8937	0.235706	0	27.0956	26.9917	26.9734	26.4612	26.8267	26.868	26.7124	26.8844
Capns1	0.2564	1	25.1392	17.3052	0.217441	22.7658	0.235732	0	22.5485	22.6424	22.79	22.4918	22.7446	23.2511	22.8286	23.0161
Shmt2	0.2565	1	21.3829	16.422	0.119285	24.6566	0.235224	0	24.8026	24.5951	24.501	24.5725	24.7077	24.7534	24.7756	24.4449
Erp44	0.2571	1	22.5707	4.67425	0.0911237	26.1638	0.23456	0	26.1881	26.2452	26.1762	26.2599	26.1513	26.0758	25.982	26.3882
Insr	0.2572	1	23.2325	13.9365	0.101316	22.1967	0.234413	0	22.1117	22.1966	22.1446	21.9465	22.5078	22.3285	22.2132	22.1006
Hmga1	0.2572	1	25.7748	24.5234	0.25131	25.1048	0.234047	0	25.4377	24.9278	25.0673	25.0456	24.5399	24.9216	25.1342	24.9439
Git1	0.2573	1	23.456	8.37099	0.0501436	25.5582	0.23397	0	25.3562	25.4991	25.6303	25.6443	25.512	25.5303	25.5334	25.5629
Seh1l	0.2576	1	23.12	14.0169	0.1801	23.0022	0.233786	0	22.9174	23.1928	22.8252	23.003	23.5272	23.1727	23.09	22.9088
Dclk2	0.2582	1	24.613	16.6369	0.084956	26.4421	0.233582	0	26.3181	26.3771	26.41	26.2021	26.459	26.5571	26.4421	26.5044
AABR07030603.1	0.2584	1	26.254	14.2345	0.321185	21.102	0.233377	0	20.5922	20.7984	21.1933	21.2274	21.3601	21.4067	21.3125	21.339
Arpc5l	0.2586	1	21.8969	5.08158	0.160478	25.2477	0.232727	0	25.1529	25.4334	25.3333	25.3134	25.3283	25.014	25.1158	25.469
Ssr4	0.2589	1	22.6779	1.57886	0.0719959	24.8582	0.232378	0	24.8678	24.9259	24.9326	24.7979	24.6626	24.8569	24.874	24.9017
Elac2	0.259	1	24.648	8.61467	0.118596	21.5943	0.232167	0	21.5426	21.7513	21.6698	21.6728	21.7965	21.5162	21.642	21.265
Sec62	0.259	1	24.0057	9.20727	0.192089	23.2664	0.232112	0	23.3901	23.2506	23.3791	23.6068	23.4149	23.2697	23.3365	22.9733
Med23	0.2592	1	25.6129	24.6052	0.132394	21.2629	0.231848	0	21.8857	21.3592	21.2205	21.0169	21.4151	21.2526	20.9495	21.2706
Map1	0.2592	1	24.8272	14.355	0.245225	22.0082	0.231892	0	21.6154	21.7806	21.2162	22.4899	22.2402	22.0474	22.1475	22.0685
Cmtr1	0.2594	1	22.9557	8.37071	0.177761	22.4447	0.231229	0	22.2272	22.6445	22.4826	22.9291	22.4374	22.4242	22.5318	22.2534
Col2a1	0.2595	1	24.2491	10.297	0.823806	22.8021	0.230915	0	21.3973	23.5629	21.7453	23.6082	23.6988	23.058	21.6479	22.1243
Gfra2	0.2595	1	23.4575	10.8317	0.268675	21.4367	0.230771	0	21.1795	21.2106	21.5205	21.9097	21.6692	21.5508	21.3018	21.7411
Lamtor3	0.2595	1	22.2471	21.8335	0.167809	23.4092	0.230765	0	23.5089	23.4152	23.5126	22.9316	23.5041	23.2375	23.5548	23.6855
Ndufa9	0.2596	1	23.0476	22.5372	0.0843992	25.2075	0.230509	0	25.3481	25.2042	25.3205	25.081	25.1169	25.1774	25.3438	25.2269
Prkacb	0.2601	1	23.3473	15.8243	0.0636703	24.833	0.229795	0	24.8055	24.7719	24.9192	24.8102	24.857	24.9441	25.1684	24.8419
Guk1	0.2607	1	23.1835	19.8704	0.153281	23.0657	0.228966	0	23.234	23.1192	22.863	22.7903	23.0646	23.2646	22.9803	23.1391
Thoc1	0.2607	1	22.0419	6.44544	0.128708	21.6545	0.229076	0	21.6829	21.5397	21.7562	21.8465	21.5313	21.5822	21.4226	21.6595
LOC100910046;LOC102554136	0.2611	1	26.444	0.992014	0.234052	22.9296	0.228225	0	23.3097	23.1086	23.0456	22.8209	23.0402	22.6681	22.8262	22.9055
Tspyl4	0.2611	1	23.5123	17.4703	0.14911	23.4343	0.227985	0	23.4285	23.3592	23.2816	23.5349	23.2977	23.5513	23.886	23.3541
LOC100360260	0.2614	1	24.8443	4.03105	0.120261	28.5997	0.227481	0	29.0613	28.6615	28.7163	28.8966	28.4968	28.4765	28.531	28.493
Slc25a11	0.2618	1	21.9981	18.318	0.0913311	25.7915	0.227288	0	25.831	25.7671	25.7267	25.6938	25.6997	25.856	25.9251	25.6329
Armcx2	0.262	1	23.7128	13.7155	0.0885451	23.8475	0.227089	0	23.8163	23.7679	23.6527	24.0715	23.8838	23.9261	23.9384	23.7818
Gnb5	0.2635	1	24.4473	13.9193	0.39672	22.3098	0.225596	0	21.8848	21.9454	22.1028	22.4537	22.649	22.1193	22.7026	22.3013
Clcn6	0.2637	1	24.768	17.034	0.148016	23.9465	0.225263	0	23.7362	23.8407	24.011	23.7392	23.9811	24.0836	24.1418	23.9712
Hbb-b1	0.2642	1	25.5483	20.4569	0.449548	27.7149	0.22465	0	27.8694	27.0981	27.0572	27.8379	27.4822	27.9218	27.7764	28.6435
Pcm1	0.2645	1	24.3638	23.5087	0.119542	24.1347	0.224086	0	24.2532	24.198	24.0238	24.064	23.9746	24.1485	23.7466	24.244
Tm9sf4	0.265	1	22.9137	3.29187	0.232915	23.503	0.223432	0	23.6828	23.6154	23.9197	23.5553	23.2262	23.2267	23.7271	23.5008
Epb41l3	0.2651	1	24.7944	13.0585	0.41922	26.6182	0.223094	0	26.1692	26.5886	26.2958	26.8703	27.1153	26.8633	26.5772	26.8754
Cul2	0.2653	1	25.1504	12.4209	0.131867	24.4895	0.222608	0	24.3676	24.2655	24.5427	24.645	24.4635	24.5832	24.5706	24.4082
LOC100912698	0.2661	1	22.1117	8.02125	0.362525	21.7748	0.221367	0	21.5664	21.5056	22.0417	22.2311	21.9369	21.6219	21.2575	22.0356
Ociad1	0.2661	1	24.1765	23.2607	0.0811596	25.8559	0.221276	0	25.8446	25.9192	25.8179	25.8782	25.7109	25.8315	25.8522	26.0703
Hk1	0.2669	1	25.4514	17.5204	0.211187	27.8181	0.220446	0	27.4522	27.635	27.7356	27.7255	27.6749	27.9821	28.1646	27.8906
Mbd3	0.2674	1	25.7052	2.36991	0.095446	25.8336	0.219369	0	26.1396	25.8919	25.902	25.8208	25.8432	25.7477	25.7507	25.7742
Tra2b	0.2675	1	24.9057	4.47563	0.101202	27.3568	0.21912	0	27.6265	27.4417	27.3746	27.6486	27.3336	27.2051	27.2787	27.245
Xab2	0.2675	1	23.4926	6.71758	0.116103	23.2899	0.219115	0	23.2383	23.3547	23.9359	23.2782	23.3066	23.3892	23.2621	23.1783
Nasp	0.2678	1	25.7612	0.186724	0.199603	25.9667	0.218815	0	26.3395	26.1173	26.001	25.6177	25.9228	26.0326	25.8393	25.8944
Bckdha	0.2679	1	22.7418	4.25368	0.10826	22.4744	0.218221	0	22.5531	22.5392	22.5094	22.5448	22.4836	22.2482	22.1796	22.628
Adnp	0.2679	1	25.9791	2.10651	0.101247	25.5295	0.218199	0	25.6685	25.6439	25.552	25.4118	25.4399	25.4472	25.5	25.3349
Rprd1b	0.2686	1	24.591	3.74301	0.0646097	26.7005	0.217471	0	27.0329	26.7515	26.7542	26.7363	26.6679	26.7326	26.6133	26.6678
Tcof1	0.2686	1	24.6534	3.98606	0.14614	25.677	0.21748	0	26.0356	25.6793	25.7895	25.9184	25.4548	25.5538	25.6131	25.4996
Mtmr9	0.2686	1	24.9513	13.084	0.0695042	23.6472	0.217682	0	23.6334	23.5193	23.6276	23.7896	23.6925	23.6625	23.7448	23.6235
Map2k4	0.2687	1	24.4594	17.8413	0.159394	24.1694	0.21727	0	24.0651	24.1146	24.2777	24.012	24.1377	24.2696	24.5627	24.2978
Arhgap21	0.2687	1	23.0951	11.541	0.0742837	24.137	0.217167	0	24.082	24.0669	23.9712	24.2253	24.3445	24.0468	24.0954	24.1162
Nol4l	0.2688	1	21.3228	4.92191	0.0774325	23.8191	0.217063	0	23.8308	23.8102	23.8902	23.9008	23.5128	23.7887	23.5948	23.9169
Hmg20a	0.2689	1	25.8711	1.26897	0.132335	24.5386	0.216711	0	24.8575	24.6589	24.4445	24.5773	24.4253	24.4514	24.3341	24.425
Pacsin2	0.2689	1	24.6088	7.97334	0.0702463	25.2841	0.216848	0	25.2467	25.3159	25.2018	25.3579	25.4504	25.1178	25.1475	25.2341
Mff	0.2691	1	25.4787	18.8363	0.0854087	25.0201	0.216546	0	24.8881	24.9544	24.9387	24.967	24.8895	25.12	25.0403	25.6328
LOC100360604;LOC100361103;Rpl21;LOC681195;RGD1565370;LOC686080;RGD1562839;LOC100360611;RGD1562923;RGD1560414;RGD1562601	0.2693	1	24.9391	2.1325	0.156808	26.0067	0.216211	0	26.1444	26.2374	26.0918	25.8893	25.8199	25.9678	26.0472	25.8292
Soga3	0.2701	1	24.8986	12.7472	0.125538	26.9345	0.21499	0	26.7831	26.8442	26.9109	27.2892	27.0318	27.0331	27.0512	27.024
Lrrc8a	0.2701	1	24.1424	16.899	0.241635	22.2664	0.214804	0	21.9469	22.337	22.0569	21.9827	22.4365	22.3474	22.6679	22.362
Tmx4	0.2703	1	21.9842	0.757429	0.126569	25.7291	0.214485	0	25.7868	25.8676	25.8244	25.6072	25.5434	25.6858	26.0107	25.7941
Nudcd2	0.2707	1	24.1032	21.4376	0.072663	22.5469	0.213728	0	22.558	22.5831	22.5585	22.4432	22.5219	22.5098	22.0003	22.8263
Rhog	0.2709	1	23.0601	10.4773	0.172442	22.768	0.213429	0	22.8213	22.5757	22.4454	23.2674	23.0926	22.6351	22.5701	22.7168
Lss	0.2709	1	25.2219	10.0439	0.316521	24.7472	0.213562	0	24.6861	24.684	25.0958	24.6413	25.0322	24.9979	24.5816	24.4024
Dclk1	0.2713	1	26.4368	19.5119	0.0927463	28.4987	0.212335	0	28.4439	28.3882	28.4488	28.4849	28.4246	28.5464	28.5821	28.6377
Ndufa12	0.2713	1	25.3432	18.5769	0.158248	24.4544	0.212822	0	24.2577	24.4455	24.3909	24.2389	24.431	24.4985	24.6432	24.5988
Ccdc23	0.2713	1	21.7362	9.08428	0.108936	24.716	0.212618	0	24.5613	24.7723	24.6466	24.9229	24.7388	24.7288	24.596	24.6938
Ncor2	0.2717	1	23.1472	12.3067	0.165494	20.8614	0.211895	0	20.7161	20.7317	20.4443	20.9591	21.0917	20.9477	20.5526	20.7964
Klc1	0.2718	1	23.3585	10.2835	0.0351086	28.5363	0.211852	0	28.5345	28.4592	28.4511	28.8334	28.5868	28.43	28.5123	28.5094
Arid1b	0.272	1	25.1873	20.5799	0.0587143	22.4435	0.211575	0	22.5834	22.3658	22.359	22.5073	22.0126	22.4867	22.5773	22.4476
Ccdc92	0.2723	1	23.8273	12.0119	0.0925726	23.3374	0.211284	0	23.2697	23.1509	23.19	23.7029	23.4052	23.2607	23.3672	23.3056
Aldh1b1	0.2723	1	23.7029	6.32229	0.152263	23.4878	0.211328	0	23.4152	23.5943	23.823	23.5731	23.3415	23.6956	23.3261	23.4473
Coro2b	0.2726	1	24.0323	18.9347	0.205838	23.7527	0.211049	0	23.7716	23.6301	23.8798	23.548	23.844	23.8054	24.2813	23.9449
Tmx1	0.2729	1	24.3875	17.9323	0.109831	26.398	0.210603	0	26.2815	26.3108	26.4676	26.3283	26.2315	26.4508	26.7186	26.5461
U2surp	0.273	1	25.2851	1.01699	0.111746	26.6758	0.210435	0	26.9421	26.7804	26.6755	26.7233	26.5611	26.7456	26.6169	26.6388
Vipas39	0.2731	1	24.4001	24.3326	0.0837367	21.473	0.21043	0	21.6123	21.4582	21.5053	21.4149	21.4455	21.4063	21.1258	21.528
Cops3	0.2733	1	24.1802	16.4278	0.0562491	25.8054	0.210387	0	25.7905	25.7502	25.8315	25.7372	25.8227	25.8634	25.8593	25.7866
Txnrd1	0.2739	1	25.649	3.68972	0.0681516	26.8911	0.209892	0	26.9456	26.9591	26.9479	26.7856	26.933	26.8255	26.8297	26.8464
Snrnp70	0.2743	1	25.8681	1.04303	0.132768	27.8798	0.209352	0	28.1629	28.0253	27.7648	27.885	27.7345	27.8671	27.7541	27.7042
G3bp1	0.2745	1	25.3589	1.59277	0.112305	26.5955	0.208881	0	26.8123	26.6948	26.4677	26.7091	26.5152	26.4615	26.4062	26.6125
Scrn2	0.2751	1	25.9217	3.53017	0.149741	22.5189	0.208084	0	22.639	22.5958	22.7326	22.3161	22.505	22.357	22.4216	22.3596
Rcn2	0.2754	1	24.1265	0.607707	0.148149	25.6279	0.207871	0	25.7698	25.8832	25.5833	25.3335	25.6373	25.6227	25.4857	25.7158
Upf2	0.2755	1	25.2929	5.10198	0.122477	23.3734	0.207437	0	23.4838	23.4336	23.6022	23.4348	23.364	23.2644	23.3693	23.212
Nck2	0.2755	1	24.9382	7.85346	0.116683	22.5939	0.207427	0	22.4478	22.8697	22.5359	22.7794	22.7661	22.4937	22.4048	22.5752
Nup88	0.2755	1	25.6813	4.10901	0.132529	23.0846	0.207529	0	23.2043	23.1311	23.3255	23.0608	23.0514	23.0625	22.9343	22.9985
Tsfm	0.2757	1	22.4349	6.30304	0.176817	23.1953	0.207161	0	23.3084	23.1557	23.3621	23.4449	23.2003	22.8648	22.9742	23.3333
Ythdf1	0.2758	1	25.0384	23.2463	0.201928	22.9304	0.206967	0	23.3255	22.9858	22.73	23.0434	22.74	23.0451	22.9492	23.0998
Gpc4	0.2761	1	23.7205	5.52885	0.106508	22.952	0.206627	0	22.9646	23.1729	22.9582	23.2082	22.9247	22.8471	22.9908	22.8894
Cyth2	0.2767	1	21.7453	3.93104	0.10795	23.2391	0.206076	0	23.1252	23.3534	23.341	23.1965	23.0514	23.1678	23.1638	23.5293
Idh3B	0.2768	1	25.9852	18.9762	0.118523	25.38	0.205934	0	25.2217	25.295	25.3198	25.2474	25.2561	25.4888	25.4913	25.5516
Arl1	0.2772	1	21.7715	18.3227	0.108828	23.96	0.205711	0	24.0517	23.8843	23.9281	23.6994	23.991	23.9901	24.3431	23.807
Idh2	0.2774	1	25.5576	0.0155739	0.0578087	26.4328	0.205278	0	26.6378	26.5508	26.3161	26.3247	26.4497	26.4597	26.3282	26.352
Cryzl1	0.2774	1	24.5971	20.6654	0.132074	24.3318	0.205336	0	24.3354	24.3026	24.3189	24.1599	24.2557	24.4581	24.3046	24.6526
Rbbp7	0.2774	1	24.3905	22.9726	0.213711	25.2074	0.205486	0	25.4389	25.429	25.0915	24.7502	25.1506	25.3345	25.0653	25.3622
Nono	0.2783	1	25.139	1.59942	0.0761976	29.1772	0.204584	0	29.2689	29.2273	29.2946	29.1283	29.0175	29.1721	29.1628	29.1139
Pi4ka	0.2786	1	24.9693	17.1398	0.146809	20.7469	0.204282	0	20.6902	20.5745	20.8056	20.6269	20.8752	20.8358	20.8899	20.9772
Mrps33	0.2786	1	25.5745	24.6004	0.107199	22.2478	0.204253	0	22.6016	22.3155	21.8732	22.241	22.2644	22.0899	22.2347	22.2909
Arl6	0.2787	1	24.5704	17.5772	0.169819	23.8983	0.204023	0	23.6753	23.9468	23.8518	23.7397	23.787	24.0746	24.1593	23.9651
Cdk6	0.2788	1	26.3203	0.606171	0.476465	22.1206	0.203951	0	22.8982	22.4581	22.3169	21.6391	22.2441	21.5765	21.9593	21.9051
Ralb	0.2798	1	24.2522	13.074	0.188551	26.0759	0.203421	0	25.7675	25.9876	25.9125	26.1827	26.3034	25.9774	26.1167	26.1187
Pacs1	0.2801	1	22.4359	18.389	0.0678449	25.7202	0.203247	0	25.7133	25.753	25.7086	25.6412	25.5866	25.7795	25.9077	25.6926
Wipi1	0.2803	1	22.6041	10.6227	0.164436	23.0884	0.20309	0	23.0013	22.7965	23.1614	23.2097	23.3499	22.8551	23.0861	22.8998
Prkca	0.2807	1	26.1727	16.6533	0.304698	23.9918	0.202199	0	23.4376	23.7446	23.8556	23.8682	23.9531	24.4042	24.1848	24.1884
Abat	0.2807	1	24.1174	18.1572	0.267817	26.3537	0.202313	0	26.3471	26.3327	26.5392	26.1543	26.2179	26.5267	26.7988	26.5558
Iqgap2	0.2809	1	25.4945	1.56964	0.144341	22.8675	0.20199	0	23.6241	23.0148	22.9308	22.7985	22.7492	22.9149	22.7654	22.632
Anxa7	0.281	1	23.0394	11.275	0.162611	22.2716	0.20185	0	22.1996	22.0784	21.9394	22.5291	22.6458	22.126	22.0749	22.286
Phf5a	0.2811	1	24.0541	5.97812	0.170848	23.9545	0.201681	0	24.0871	24.0644	24.1297	24.1989	23.2417	24.0203	23.7793	23.4774
Dnm3	0.2811	1	25.2541	18.6506	0.219063	24.6992	0.20169	0	24.3584	24.5884	24.4684	24.6083	24.3242	24.7604	24.9425	24.8937
Trim67	0.2812	1	24.5318	20.743	0.175071	23.8757	0.201481	0	23.9137	23.7759	23.8838	23.9491	23.4925	23.7962	24.0703	24.1758
Isyna1	0.2812	1	24.7575	19.0412	0.0939892	25.8195	0.201427	0	25.7588	25.762	25.7281	25.758	25.5414	25.9405	25.8438	25.9587
Slc4a1ap	0.2817	1	25.8901	0.303876	0.206011	22.5757	0.200994	0	22.8315	22.6888	22.2375	22.693	22.499	22.0303	22.2349	22.7804
Qdpr	0.2817	1	25.3345	13.8523	0.262323	26.0516	0.201154	0	25.6241	25.9735	25.9428	26.1582	26.3764	26.2552	26.0503	26.337
Thumpd3	0.2821	1	25.5002	1.23171	0.232837	21.4764	0.200467	0	21.7888	21.6476	21.6061	21.2394	21.407	21.164	21.556	21.3091
Tmpo	0.2822	1	24.6463	4.47972	0.0859765	29.0355	0.200025	0	29.4396	29.1153	29.0572	29.2243	28.9651	28.9586	28.9942	28.9361
Phgdh	0.2831	1	22.5456	8.88043	0.0571032	27.0576	0.199318	0	26.993	26.9996	27.1228	27.094	27.1184	26.9228	27.0352	27.0218
Sart3	0.2832	1	25.0478	24.8614	0.123253	26.0542	0.199193	0	26.1963	26.0006	26.0565	25.9718	25.7815	25.976	26.0577	25.9432
Zfp638	0.2832	1	24.155	3.5156	0.0857627	25.8434	0.199154	0	25.9106	25.9452	25.823	26.1785	25.7776	25.6922	25.8422	25.7454
Mrpl46	0.284	1	23.3738	10.0834	0.168598	22.9372	0.197628	0	22.9482	22.8507	22.8796	23.2698	23.0906	22.7581	23.0108	22.7656
Syf2	0.2844	1	24.608	1.10526	0.038508	23.7484	0.197344	0	24.427	23.802	23.6565	23.7123	23.9211	23.741	23.6261	23.6828
Gls	0.2845	1	25.259	15.9154	0.128446	24.7775	0.196956	0	24.5315	24.7028	24.6792	24.6783	24.9444	24.9006	24.8113	24.983
Ube2i	0.2845	1	24.9609	4.47858	0.0903967	28.1208	0.197108	0	28.3952	28.1814	28.1891	28.3705	28.1076	28.0216	28.0691	28.0235
Emc8	0.2845	1	23.1179	1.21758	0.127724	23.6196	0.197086	0	23.5819	23.7406	23.7372	23.3006	23.5201	23.5065	23.5578	24.0645
Rcc1	0.285	1	26.1344	6.30986	0.186712	26.4211	0.196252	0	26.6078	26.5072	26.6017	26.5757	26.4878	26.3129	26.2619	26.0312
Zc3h13	0.2851	1	25.4784	0.315439	0.0474082	23.5571	0.196129	0	24.0252	23.5255	23.5491	23.637	23.4525	23.5311	23.5968	23.5241
Mark2	0.2852	1	22.5912	7.80879	0.135629	22.837	0.195983	0	22.5233	22.8335	22.9843	22.9957	22.535	22.8388	22.6793	22.7756
Nup160	0.2855	1	25.4026	24.0855	0.109716	23.0127	0.195405	0	23.4543	23.0508	22.9869	22.6996	22.9684	22.9439	23.0509	22.8689
Vac14	0.2855	1	24.4466	14.1196	0.109307	24.0715	0.195452	0	23.9509	23.943	24.0551	24.0725	24.2124	24.0254	24.1544	24.0951
Dkc1	0.286	1	24.512	5.11428	0.117095	25.4805	0.195332	0	25.6016	25.5844	25.583	25.6867	25.4543	25.3495	25.5602	25.3181
LOC100362339;Rps19;Rps19l1	0.287	1	24.7521	4.18471	0.163202	27.9164	0.19464	0	28.3728	28.0322	27.9548	28.2532	27.7762	27.8059	27.8603	27.6642
Ipo7	0.2872	1	23.3901	19.6438	0.0723468	26.1477	0.194362	0	26.1967	26.1058	26.1688	25.8048	26.1038	26.23	26.2526	26.1329
Armc1	0.2881	1	23.0665	20.3885	0.153977	21.8205	0.193453	0	21.7707	22.2564	21.7494	21.5796	21.6786	21.9217	21.9536	21.9618
Chmp1a	0.2881	1	24.3436	5.24295	0.0738594	24.239	0.193401	0	24.339	24.3153	24.2475	24.5692	24.1826	24.1645	24.2207	24.0779
Crebbp	0.2881	1	22.0513	3.84134	0.272398	21.9676	0.193553	0	21.8735	22.2395	22.2093	21.9123	21.6686	21.7089	22.2158	22.0082
Gmppb	0.2885	1	21.8531	4.26674	0.152662	23.468	0.192767	0	23.1973	23.6863	23.6737	23.3295	23.2023	23.3807	23.4434	23.4179
Idi1	0.2887	1	24.9895	20.6179	0.440648	24.9035	0.192425	0	24.8121	24.7853	24.4285	24.4689	24.7046	25.0118	24.6217	25.5126
Pgm3	0.2887	1	24.1039	11.0204	0.0936755	25.2406	0.192132	0	25.1411	25.2482	25.2287	25.3307	25.4701	25.2485	25.0445	25.3174
Zfp318	0.2888	1	23.4185	18.0758	0.170479	21.1581	0.191978	0	21.2721	20.9897	20.9422	21.2442	20.9106	21.3199	21.6071	21.014
Vps26a	0.2889	1	22.8236	11.32	0.0925881	23.9716	0.191831	0	23.9313	23.875	23.9344	24.0586	24.2691	23.8482	24.0345	23.8767
Dnm1l	0.2903	1	26.2753	17.1828	0.101912	27.3763	0.191229	0	27.2662	27.2964	27.2662	27.4081	27.3193	27.4958	27.4583	27.4565
Ank2	0.2906	1	24.3751	12.8524	0.322332	28.5628	0.191141	0	27.9508	28.4804	28.3177	28.7663	28.9139	28.5039	28.6132	28.6744
Brd4	0.2914	1	24.0379	1.22468	0.163118	24.9736	0.189959	0	25.1333	24.9844	24.9962	25.3045	24.8179	24.6975	24.9223	25.1441
Txlng	0.2916	1	25.4841	5.23301	0.298664	21.1266	0.189723	0	21.512	21.2697	21.2541	21.5606	21.209	20.6701	21.0624	20.7636
Tln2	0.2916	1	25.6076	19.8662	0.137843	23.0715	0.189795	0	22.9383	23.1595	22.865	23.0429	22.9695	23.0507	23.2867	23.2575
Coro1b	0.2917	1	24.4594	7.89156	0.0492348	25.1233	0.18964	0	25.0687	25.2618	25.129	25.1623	25.357	25.0688	25.1066	25.0835
Unc45a	0.2918	1	24.7482	0.050083	0.243465	22.1994	0.189585	0	22.5071	22.3114	22.3392	21.6409	21.8972	22.2047	22.2219	22.0467
Ndufv3	0.292	1	25.563	4.19863	0.149757	24.4766	0.189417	0	24.8498	24.5857	24.6169	24.684	24.3987	24.3393	24.3775	24.3051
Cpox	0.2924	1	25.4958	21.5972	0.104221	21.8977	0.188758	0	22.03	21.8366	21.8041	21.7986	21.8362	21.9499	21.6696	21.9957
Pspc1	0.2925	1	24.9708	19.2827	0.112702	26.916	0.188207	0	26.8997	26.8213	26.8352	26.9028	26.5674	27.0838	26.9349	27.1342
Map7d1	0.2926	1	22.9867	9.90726	0.176297	26.4961	0.18783	0	26.2533	26.4429	26.1674	26.7821	26.645	26.2675	26.3899	26.3785
Eif4b	0.2926	1	24.635	5.77367	0.213629	26.6429	0.187668	0	26.9495	26.6846	26.7953	27.1008	26.68	26.3547	26.6451	26.4446
Rgs3	0.2927	1	22.7962	5.0696	0.127683	25.0629	0.187351	0	25.0743	25.1745	25.0065	25.4901	25.0301	24.9413	24.8612	25.1051
Mark3	0.2929	1	25.3949	12.3814	0.198372	23.9557	0.186999	0	23.5824	23.7438	24.1919	24.1286	24.0996	24.0738	24.1497	24.0182
Poglut1	0.2929	1	23.1653	1.37906	0.123419	23.4969	0.187066	0	23.6697	23.4434	23.7582	22.7873	23.4312	23.3935	23.4671	23.5659
Gorab	0.2929	1	25.3156	4.0284	0.303322	21.5941	0.187021	0	21.9473	21.6114	21.9897	21.6737	21.4945	21.1574	21.4685	21.3986
Crnkl1	0.2931	1	24.6297	2.25533	0.216151	25.7856	0.186795	0	26.0641	25.8314	26.0523	25.8165	25.4469	25.5076	25.8803	25.6328
Igg-2a	0.2931	1	23.8005	19.9103	0.239352	24.2629	0.186432	0	24.3403	24.216	23.7467	24.1342	24.2563	23.8123	24.8028	24.4806
Prickle2	0.2933	1	24.7866	16.8747	0.25175	21.1938	0.186327	0	21.1341	20.8325	21.0481	21.3387	20.9953	21.4813	21.3891	21.2119
Erlin1	0.2935	1	25.762	3.2516	0.124572	20.6207	0.186005	0	20.8908	20.7269	20.9763	20.5798	20.566	20.6244	20.4956	20.5622
Eef1d	0.2939	1	24.2939	23.4651	0.16519	27.1011	0.18557	0	27.2076	27.2467	26.9684	26.7861	26.9995	27.1388	26.8292	27.3019
Myl12b	0.2941	1	23.4538	9.87964	0.15074	28.2089	0.185288	0	28.2051	28.1651	27.9919	28.4373	28.3562	27.9322	27.9996	28.0635
LOC100911274	0.2945	1	23.8536	14.0235	0.0913419	21.3768	0.184931	0	21.2971	21.2899	21.3085	21.3654	21.4878	21.5519	21.1478	21.5251
Prdx2	0.2948	1	24.561	19.9182	0.175247	28.9872	0.184415	0	29.0197	28.8926	29.1512	28.7408	28.9391	29.2381	29.0701	29.46
Lima1	0.2948	1	24.4821	7.93216	0.168966	25.7969	0.184387	0	25.9181	25.7915	25.7353	26.0684	25.9379	25.605	25.5021	25.6883
Otp	0.2948	1	25.732	2.14086	0.649859	23.7012	0.184572	0	24.5406	24.2134	23.3765	24.0851	23.4594	23.1748	23.0906	23.5036
Cyp51a1	0.2948	1	24.7636	11.2013	0.0963916	25.3008	0.184395	0	25.1848	25.2618	25.3247	25.3899	25.2868	25.3559	25.5455	25.1368
Gps1	0.2951	1	24.9102	11.224	0.129635	25.4557	0.183981	0	25.33	25.3987	25.4824	25.5677	25.3951	25.6443	25.4952	25.2933
Raver1	0.2951	1	22.0958	3.93007	0.106794	24.8217	0.183765	0	24.9283	24.7593	24.9126	24.8333	24.7195	24.728	24.5184	25.0199
Arpp19	0.2956	1	21.6046	4.86746	0.134708	26.3394	0.183191	0	26.3371	26.4778	26.2942	26.5021	26.1926	26.2466	26.0465	26.5108
Rac3	0.296	1	23.4648	10.3121	0.176922	24.9868	0.182787	0	24.6957	24.9786	24.9332	25.269	25.095	24.9133	24.9549	25.0241
Wac	0.2966	1	25.2641	1.25014	0.18149	23.6428	0.182427	0	23.935	23.7173	23.6181	23.6696	23.2714	23.5667	23.6439	23.384
Magohb	0.2967	1	23.2236	22.3569	0.193459	25.6509	0.182237	0	25.8053	25.791	25.6304	25.4866	25.345	25.9115	25.613	25.8234
Smpd4	0.2967	1	25.8937	2.82658	0.187774	22.324	0.182145	0	22.5002	22.5036	22.4668	22.0821	22.2288	22.0324	22.2365	22.0075
Maob	0.2974	1	23.5467	12.5967	0.162373	21.0775	0.181411	0	20.911	20.8591	21.2665	21.1787	21.0097	21.3073	22.1255	20.8916
Col1a2	0.2976	1	23.3529	10.5077	0.483438	21.9804	0.181233	0	21.8169	21.7096	19.6404	23.0558	22.537	21.9242	21.8019	21.4917
Sfr1	0.2978	1	22.6668	5.63031	0.16587	26.1664	0.181044	0	26.3303	26.2111	26.2571	26.3757	26.0526	26.1892	25.8722	26.1682
Usp39	0.2979	1	25.842	2.76586	0.142162	24.3077	0.1804	0	24.5296	24.4085	24.4517	24.2781	24.1345	24.2199	24.2249	24.1216
Dock3	0.298	1	23.4119	17.9769	0.276619	22.5765	0.180068	0	22.7497	22.3982	22.2995	22.7553	22.3911	22.7706	23.1513	22.4549
Wdfy1	0.2981	1	23.2622	17.174	0.211826	24.1725	0.179635	0	24.1652	24.0033	24.307	24.0429	23.9082	24.8928	24.3826	24.0807
Ptrf	0.2981	1	26.1091	18.3122	0.477923	22.5237	0.179694	0	22.0331	22.1035	22.2471	22.2298	22.5454	22.4137	23.1097	22.9393
Scamp1	0.2983	1	24.6146	0.138105	0.0972823	25.4028	0.179535	0	25.5097	25.4683	25.2596	25.4091	25.0191	25.3393	25.395	25.2839
Rbm15	0.2999	1	25.6724	4.46037	0.173601	24.2624	0.178273	0	24.5433	24.3086	24.4394	24.4033	24.1319	24.1	24.1346	23.9933
LOC288913	0.3007	1	24.9971	1.32237	0.137637	21.0523	0.177643	0	21.4389	21.5182	20.841	20.8591	21.1606	21.0561	20.8484	20.9435
Ndufa13;LOC100911483	0.3007	1	23.5481	9.56351	0.0662436	26.0839	0.17769	0	26.1394	25.9781	26.1263	26.4357	26.1327	26.0545	26.0164	26.1737
Ptpn11	0.3007	1	22.776	18.4607	0.064342	26.043	0.177584	0	26.1084	25.9228	26.0377	25.951	26.0477	26.062	26.1574	26.0033
Mki67	0.3009	1	25.9085	0.846096	0.351569	26.4603	0.177514	0	27.3572	26.7909	26.5094	26.0946	26.1157	26.5164	26.4374	25.959
Map3k7	0.3015	1	23.9569	12.7289	0.146684	21.4334	0.176921	0	21.2659	21.3351	21.4919	21.2921	21.8242	21.4633	21.3453	21.5382
Rps29	0.3016	1	24.7804	23.9548	0.0588449	24.9849	0.176681	0	25.0383	25.0745	24.7192	24.9728	24.9305	24.8122	25.0625	25.0228
Col1a1	0.3018	1	23.7586	11.2339	0.775978	23.4255	0.176506	0	22.4461	23.3564	20.7741	24.7504	24.1605	23.3797	23.2823	23.1293
Vps9d1	0.3023	1	25.9437	15.5162	0.172455	22.4165	0.175526	0	22.2679	22.1747	22.3089	22.5174	22.5496	22.4999	22.5091	22.6281
Fip1l1	0.3029	1	25.8986	2.69459	0.192034	25.8018	0.174536	0	26.2672	25.8889	25.934	25.8125	25.7632	25.5688	25.6416	25.6793
Tbcd	0.3029	1	23.0452	16.1173	0.100238	25.6458	0.17459	0	25.5105	25.672	25.6007	25.5522	25.644	25.792	25.7784	25.4637
Pogz	0.3036	1	23.7808	4.89252	0.099344	24.4874	0.174179	0	24.5374	24.5518	24.7906	24.4923	24.2713	24.4746	24.4728	24.2862
Senp7	0.3037	1	24.0757	2.05642	0.125887	23.8321	0.173938	0	23.9767	23.8324	23.8936	24.0794	23.6885	23.6656	23.8475	23.8644
Ube2e3	0.3042	1	25.2142	18.5092	0.176168	23.1623	0.173582	0	23.1004	22.9571	23.1905	23.1884	22.8966	23.2574	23.4285	23.3236
LOC100911683	0.305	1	25.5757	25.1919	0.115338	25.0771	0.172631	0	25.4567	25.1055	25.064	25.1095	25.2069	24.9501	24.9345	25.1499
Tmx3	0.3052	1	24.7582	2.60058	0.173852	23.2747	0.172362	0	23.3641	23.5032	23.4358	23.1914	22.9087	23.2289	23.2424	23.0557
Cdk5rap3	0.3052	1	24.3043	20.465	0.179339	21.9072	0.172343	0	21.9649	21.7597	22.0642	21.5941	21.8555	22.0105	21.9465	22.1252
Mapk1	0.3053	1	24.9594	17.739	0.0800866	27.8979	0.172204	0	27.7549	27.9126	27.7979	27.7845	27.9452	27.9319	28.0002	27.9737
Mrpl49	0.3054	1	25.6081	21.4023	0.1904	22.1167	0.171928	0	22.2042	21.946	21.7772	22.176	21.9991	22.174	21.9969	22.5893
Nfia	0.3062	1	25.1992	7.95629	0.184371	23.6693	0.171378	0	23.7708	23.7055	23.8426	23.6731	24.0316	23.6831	23.5107	23.4138
Vdac2	0.3066	1	24.1755	17.0196	0.130584	27.6117	0.170967	0	27.5176	27.6784	27.425	27.5718	27.5741	27.7948	27.7201	27.6964
Pithd1	0.3071	1	24.3923	20.7209	0.0846951	24.0948	0.170541	0	24.0153	24.2182	23.9743	24.0306	24.022	24.0459	24.1925	24.2081
Calcr	0.3078	1	23.9429	5.12091	0.389844	23.3457	0.169976	0	23.3697	23.6768	23.81	23.5504	22.906	23.0179	23.6777	23.08
Gatad2b	0.308	1	24.759	5.67558	0.168721	24.6714	0.169837	0	24.8772	24.6393	24.7778	24.9081	24.6614	24.5828	24.4167	24.5519
Casc4	0.3082	1	24.9351	23.4656	0.173531	22.4761	0.16927	0	22.5176	22.3516	22.4204	22.6306	22.4162	22.3861	22.3727	22.9809
Hnrnph2	0.3082	1	24.4684	17.077	0.0742175	25.8114	0.169457	0	25.7788	25.6881	25.8913	25.7843	25.7558	26.0141	25.9019	25.8152
Psmd8	0.3084	1	24.5314	18.9867	0.0802611	25.9002	0.168792	0	25.8787	25.8519	25.9218	25.7476	25.8846	26.0252	25.8996	26.063
Stip1	0.3088	1	25.2756	5.95784	0.143694	29.9318	0.168618	0	30.1402	29.9425	29.9995	30.1888	30.012	29.6855	29.8522	29.7505
Fam193b	0.3089	1	26.0307	5.2726	0.196734	23.1772	0.168354	0	23.4234	23.2845	23.3635	23.3572	23.1741	23.0259	23.0443	22.8612
Chmp7	0.3089	1	23.8925	12.679	0.109539	24.1959	0.16841	0	24.0987	24.1346	23.9772	24.2477	24.3572	24.231	24.1227	24.2458
Camk2d	0.3089	1	24.0508	10.2059	0.21783	22.9317	0.168415	0	22.4902	22.8622	23.024	23.503	22.8877	23.0025	23.0691	22.9213
Stmn2	0.3089	1	24.5828	11.6334	0.253601	26.7515	0.168404	0	26.3951	26.7793	26.6938	27.0408	27.07	26.8409	26.6711	26.9484
Alg2	0.3091	1	23.6501	16.4271	0.0536663	26.9487	0.168129	0	26.8979	26.8701	26.9503	27.0236	26.7881	27.0222	27.1969	26.9438
Pak2	0.3091	1	24.9174	4.16639	0.0531443	28.3974	0.168076	0	28.4753	28.4408	28.3908	28.509	28.384	28.2964	28.3914	28.3645
Lamtor1	0.3094	1	24.5659	23.2715	0.205575	23.4944	0.167921	0	23.8482	23.5835	23.275	23.3193	23.621	23.3769	23.2182	23.7154
Sf3a1	0.3096	1	24.7031	1.68072	0.0557593	26.8898	0.167606	0	27.0985	26.9206	26.9052	27.0317	26.7839	26.8942	26.8502	26.9108
Nagk	0.3096	1	23.9884	16.771	0.146728	23.6503	0.16757	0	23.5964	23.55	23.4725	23.3776	23.9497	23.7893	23.5445	23.8526
Atp2a2	0.3097	1	23.4334	0.530785	0.0536483	27.2434	0.167526	0	27.2821	27.2982	27.328	27.1365	27.1717	27.2905	27.2294	27.3135
Cox6b1	0.3103	1	23.6394	0.0601701	0.00852433	26.8749	0.16719	0	26.8604	26.8862	26.8003	27.2702	26.875	26.7571	26.8702	26.8934
Hs2st1	0.3105	1	24.854	8.57306	0.179805	23.1867	0.167044	0	23.3129	23.0798	23.3593	23.3671	23.2711	23.1754	23.0904	22.9416
Adgrl3;Lphn3	0.3111	1	24.6468	19.363	0.0946931	22.7579	0.166534	0	22.7255	22.6394	22.653	22.7415	22.7604	22.4593	22.8604	22.9383
Psmb1	0.3111	1	22.9727	14.125	0.0543377	27.7401	0.166491	0	27.7396	27.6781	27.6437	27.8346	27.7567	27.8009	27.7296	27.7419
Cisd2	0.3112	1	24.6395	15.3243	0.185647	25.4193	0.166368	0	25.3459	25.2464	25.2506	25.7113	25.338	25.5916	25.9208	25.379
Cops6	0.3121	1	24.9171	3.9265	0.0924947	25.4131	0.16499	0	25.4901	25.4294	25.6211	25.0966	25.4325	25.333	25.2792	25.3697
Mras	0.3123	1	23.7576	9.80309	0.125244	23.1058	0.164563	0	22.8569	22.7311	23.3159	23.3242	23.1146	22.9865	23.1601	23.1232
Dnah7	0.3123	1	22.9987	19.7488	0.0547572	23.2602	0.164522	0	23.4347	23.2728	23.1548	23.2019	23.1348	23.5857	23.3135	23.2075
Hnrnpab	0.3123	1	24.6856	4.53506	0.0860048	28.5761	0.164603	0	28.9311	28.6054	28.6622	28.6137	28.5199	28.5421	28.4921	28.486
Gigyf2	0.3124	1	25.3555	23.8741	0.0984234	21.7344	0.164226	0	21.8526	21.4795	21.7176	21.6996	21.6272	21.6428	21.6526	21.9413
Cpne1	0.3124	1	24.2086	11.8462	0.106049	23.522	0.164189	0	23.4037	23.3296	23.6704	23.4463	23.692	23.607	23.4158	23.5352
Dhfr	0.3124	1	26.2579	5.16627	0.306181	23.2466	0.164086	0	23.658	23.4437	23.477	23.4381	23.4844	23.1044	22.7389	22.997
Rnf25	0.3127	1	23.7965	6.99491	0.0795914	22.3608	0.163728	0	22.5176	22.3777	22.3324	22.6321	21.6847	22.342	22.3154	22.131
Cisd1	0.3132	1	25.6237	16.1627	0.180873	25.8546	0.163494	0	25.6635	25.755	25.5314	26.1131	25.8392	25.9774	26.0782	25.9733
Nsrp1	0.3141	1	23.7945	3.1574	0.217797	22.493	0.162878	0	22.7672	22.338	22.677	22.5721	22.0314	22.2771	22.3359	22.4288
LOC100911597;Myh9	0.3143	1	24.5446	8.45068	0.111335	27.6582	0.162604	0	27.7081	27.6786	27.5883	27.7675	27.8117	27.507	27.5918	27.3829
Vdac3	0.3147	1	25.2134	18.0051	0.228173	27.1844	0.161687	0	26.9047	27.2512	26.9309	27.1017	27.0475	27.3618	27.4556	27.3416
Xpnpep1	0.3148	1	25.1456	8.02129	0.10685	26.4992	0.161611	0	26.4219	26.6217	26.6109	26.5051	26.5476	26.4907	26.4925	26.3107
Tgm3	0.3148	1	23.4328	14.6031	0.528945	20.5407	0.161481	0	19.9132	19.9666	20.7734	19.8504	21.8333	20.5908	20.9104	20.5526
Cuedc1	0.3149	1	23.7949	23.1537	0.0923793	23.5414	0.161391	0	23.6262	23.6102	23.4944	23.4712	23.5792	23.432	23.2814	23.7756
Smap2	0.315	1	23.4618	21.929	0.106225	24.2106	0.161353	0	24.1387	24.2365	24.1759	24.2054	23.9681	24.0971	24.3756	24.3489
Fam110b	0.3154	1	24.5901	4.00675	0.138498	21.4711	0.161087	0	21.7052	21.4694	21.5846	21.7644	21.3848	21.2903	21.4803	21.4284
Suclg2	0.3158	1	25.2612	7.47009	0.147096	24.4983	0.160484	0	24.6604	24.5655	24.4604	24.6964	24.763	24.3024	24.3687	24.2704
Hspa5	0.3165	1	25.9688	3.95099	0.160736	30.1147	0.160125	0	30.4326	30.2085	30.2323	30.1777	30.1741	29.9633	29.919	30.0723
Mecp2	0.3167	1	25.3359	19.1127	0.145791	27.4267	0.159783	0	27.4178	27.3438	27.2557	27.5637	27.3136	27.524	27.5831	27.5269
Cc2d1a	0.3167	1	24.6549	18.789	0.113535	22.5234	0.159728	0	22.5644	22.3187	22.4799	22.5976	22.2268	22.5556	22.8781	22.5379
Vcp	0.3169	1	24.11	1.85648	0.0328159	30.2656	0.159578	0	30.3256	30.2834	30.2931	30.2695	30.2201	30.2846	30.1064	30.2626
Vcl	0.3171	1	23.162	10.6015	0.0899484	26.2916	0.159392	0	26.2575	26.247	26.1473	26.3754	26.433	26.199	26.0232	26.2135
Aasdhppt	0.3172	1	24.0656	1.75301	0.0936003	23.6555	0.159091	0	23.8761	23.6749	23.6738	23.9028	23.5115	23.5899	23.5548	23.7388
Ybx1;LOC100912427	0.3172	1	23.6818	9.63406	0.270894	28.0031	0.159238	0	27.8967	28.0471	27.871	28.6292	28.1039	27.7251	28.1777	27.6394
Clpp	0.3175	1	24.6626	19.6452	0.300442	22.7596	0.158887	0	22.5779	22.5829	22.7409	22.5476	21.7972	22.8056	23.0741	23.3292
Ppp1r7	0.3175	1	24.7073	18.6993	0.170189	25.4177	0.158808	0	25.277	25.3556	25.3341	25.0511	25.345	25.6498	25.3909	25.686
Bax	0.3176	1	25.5484	14.7592	0.156266	25.2143	0.158753	0	24.9306	25.0866	25.123	25.2435	25.3831	25.3443	25.214	25.429
Mmtag2	0.3187	1	23.8367	20.7709	0.0531727	21.1678	0.158346	0	21.6559	21.2093	21	21.0716	21.2589	21.355	21.105	21.0608
Pja1	0.3189	1	23.5682	21.5066	0.132695	22.156	0.158254	0	22.2685	22.1858	22.1141	22.0213	21.5869	22.2424	22.2938	22.0904
Ift81	0.3198	1	23.126	17.4922	0.0690679	21.5	0.157439	0	21.5904	21.2882	21.3604	21.5139	21.5398	21.5123	21.5651	21.5434
Uqcrc2	0.3198	1	24.8675	16.1459	0.114138	27.2882	0.157485	0	27.0031	27.1792	27.1931	27.3002	27.1434	27.3971	27.4292	27.2116
Cox6c2	0.3199	1	24.4977	4.96061	0.101382	26.0325	0.157389	0	26.3093	26.1083	26.1149	26.3694	26.0176	26.0355	25.9245	25.9564
Apc	0.32	1	23.0221	9.12195	0.0855836	24.3609	0.157129	0	24.3078	24.3149	24.392	24.6475	24.4576	24.3277	24.2816	24.5345
Dld	0.32	1	22.7334	16.529	0.043576	26.484	0.157206	0	26.4558	26.47	26.5073	26.3726	26.4647	26.5511	26.6269	26.4057
Dbt	0.3201	1	22.8555	1.90837	0.189521	23.2102	0.157021	0	23.4183	23.2738	23.5467	22.984	23.3279	22.7646	23.1122	23.5458
Dnm1	0.3201	1	24.2755	17.6853	0.146982	26.4216	0.157044	0	26.2075	26.2424	26.3988	26.3669	26.0888	26.5118	26.714	26.5405
Ppib	0.3202	1	26.5158	1.55245	0.0994686	27.6548	0.156739	0	27.851	27.802	27.6794	27.6245	27.5878	27.5787	27.5672	27.5499
Ide	0.3213	1	21.441	17.5172	0.077346	25.1613	0.156037	0	25.2496	25.1498	25.0754	25.0418	25.3234	25.1738	25.2485	25.1285
Slc25a5	0.3213	1	25.5405	4.43848	0.167373	27.3843	0.155969	0	27.5116	27.5251	27.5826	27.4301	27.2667	27.2572	27.3348	26.9098
Dazap1	0.322	1	22.3624	7.8028	0.050736	26.1336	0.155551	0	26.0861	26.1739	26.1422	26.2024	25.9388	26.154	26.052	26.1088
Ahnak	0.3222	1	23.0467	10.2056	0.224029	27.8211	0.155416	0	27.7501	27.644	27.2509	28.344	28.1101	27.5763	27.3977	27.6982
Bag5	0.3223	1	22.8086	11.4812	0.100355	24.7859	0.155312	0	24.6774	24.6089	24.6727	24.8719	24.9865	24.5482	24.7809	24.7268
Hbe1	0.3225	1	24.9412	2.41879	0.434731	26.6505	0.155068	0	27.066	27.4331	26.7984	26.517	26.6148	26.7509	25.592	26.5779
Csdc2	0.3234	1	24.268	14.1309	0.128489	22.4803	0.154279	0	22.388	22.3494	22.4167	22.4909	22.5879	22.6553	22.3345	23.0476
Usp8	0.3237	1	23.0827	10.0975	0.273164	22.7822	0.153988	0	22.57	22.7323	22.5577	22.7663	23.0915	22.4074	22.6683	22.4773
Ubap2l	0.3237	1	24.2944	22.87	0.0701244	26.0708	0.154	0	26.1336	26.1079	25.8944	26.1383	26.0071	26.0329	26.0252	26.2167
LOC102553099;Naa50	0.3247	1	24.511	0.37878	0.110133	24.3522	0.15357	0	24.4666	24.4006	24.3318	24.5931	24.2388	24.0375	24.3535	24.4887
Snrpc	0.3247	1	23.4555	8.01126	0.269444	26.3858	0.153505	0	26.2958	26.4942	26.1733	26.9235	26.2396	26.2719	26.1791	25.9586
Prpf40b	0.3254	1	25.7124	1.47696	0.177222	23.9443	0.152643	0	24.2295	23.9448	24.0057	24.1718	23.7904	23.7203	23.9868	23.9593
Edc3	0.3254	1	24.4419	7.56518	0.114505	23.7631	0.15229	0	23.8369	23.7853	23.6744	23.9914	23.8331	23.5596	23.632	23.6825
Smarca1	0.3258	1	23.0677	16.3214	0.0817412	24.2631	0.152005	0	24.0935	24.2131	24.1837	24.2345	24	24.4522	24.3385	24.1465
Abhd11	0.3258	1	24.5554	13.8805	0.0712019	22.9617	0.151981	0	22.835	22.9357	22.8183	22.9996	23.0868	23.0146	22.919	23.5833
Tln1	0.3263	1	23.0636	10.5527	0.102195	26.1383	0.151631	0	26.1369	26.0894	25.9965	26.2413	26.2628	26.0835	25.8859	26.0417
Pabpc4	0.3263	1	24.6502	18.4322	0.0382439	25.2647	0.151423	0	25.2639	25.1632	25.2484	25.2375	24.9837	25.2894	25.3428	25.279
Itgb1	0.3269	1	24.998	15.8485	0.103307	25.4708	0.150698	0	25.4011	25.3494	25.4685	25.4561	25.6845	25.5626	25.5535	25.7029
Lsm14b	0.3269	1	25.9752	0.793133	0.187149	24.7262	0.150734	0	25.0796	24.8671	24.6905	24.8188	24.574	24.5292	24.8977	24.5549
Prr18	0.3269	1	24.4696	13.9629	0.124445	22.0393	0.150755	0	21.8008	22.022	21.9219	22.1612	22.144	22.0477	22.2436	22.0145
Cntn2	0.328	1	24.5711	12.6038	0.674098	27.756	0.14985	0	27.0374	27.8651	27.2122	28.2102	28.7684	28.1549	27.4761	28.1776
Sirpa	0.3285	1	23.4631	11.5173	0.0367706	23.3808	0.149537	0	23.3511	23.3233	23.3773	23.4997	22.9517	23.4538	23.3669	23.4067
Zmym2	0.329	1	23.8566	0.026706	0.194577	21.5418	0.148866	0	21.8532	21.4284	21.7769	21.4258	21.2129	21.5945	21.5233	21.621
Fga	0.329	1	25.5664	15.1064	0.18019	24.4507	0.148853	0	24.1976	24.1972	24.0636	24.8466	24.8405	24.5417	24.663	24.7693
Dsp	0.3298	1	23.749	16.5002	0.217415	24.6282	0.148168	0	24.3773	24.4432	24.8453	24.1692	26.0553	24.7363	24.8161	25.1472
Pofut2	0.33	1	25.2541	2.83465	0.215419	22.0578	0.147961	0	22.2484	22.2768	22.2149	21.4893	21.9137	22.0896	21.8762	21.916
Calr	0.33	1	24.544	23.284	0.149522	29.1143	0.147965	0	29.2863	29.1349	29.095	28.7471	29.0107	29.1823	28.9576	29.2158
Kng1l1	0.3303	1	25.6132	16.4176	0.332752	24.7221	0.147802	0	24.2884	24.5085	23.9403	24.7233	25.049	24.7516	24.947	25.0578
Fdft1	0.3309	1	23.7282	16.2618	0.105669	25.074	0.147366	0	24.8918	25.1429	25.0142	24.9489	25.0827	25.2429	25.304	24.9353
Marcksl1	0.331	1	24.5251	8.29493	0.0866506	23.8571	0.146253	0	23.8207	23.8738	23.9309	23.8998	24.1558	23.727	23.1933	23.8298
Lyrm4	0.331	1	24.5443	5.13383	0.217291	22.4024	0.146446	0	22.6947	22.5752	22.399	23.0452	22.3749	21.9779	22.4468	22.1443
Asmtl	0.331	1	22.9854	13.587	0.030656	23.5104	0.146488	0	23.4981	23.5483	23.4482	23.4105	23.9765	23.5407	23.5195	23.3013
Wdr26	0.331	1	23.2547	21.6137	0.188368	22.2676	0.146916	0	22.1428	22.5821	22.2212	21.9503	22.1467	22.1869	22.4233	22.4049
Mrps18b	0.331	1	25.862	25.7117	0.154101	22.7061	0.146972	0	22.9163	22.7384	22.5847	22.9129	22.5808	22.4549	22.6342	22.8414
Limk1	0.331	1	22.6105	7.58661	0.094908	20.9922	0.146104	0	20.7019	21.0513	21.0645	21.2002	20.7303	20.9201	20.9444	20.9267
Ppp4c	0.331	1	25.5451	0.334377	0.0948227	24.0346	0.146281	0	24.215	24.0935	24.0676	23.904	24.0084	24.0558	23.85	24.0121
Eif2b4	0.331	1	23.7195	8.65676	0.111933	24.9809	0.146301	0	24.8266	24.9882	25.0671	25.1004	25.0496	24.8813	25.0776	24.955
Ndufa5	0.331	1	24.7458	19.8692	0.18134	24.1098	0.146001	0	24.0705	24.054	23.9795	23.8854	24.0151	24.3081	24.0315	24.4438
Plcg1	0.3313	1	24.0015	8.16957	0.051546	25.7331	0.14558	0	25.6543	25.7364	25.8186	25.6833	25.8824	25.6839	25.7097	25.6905
Slc7a5	0.3317	1	25.9498	9.07907	0.0783503	23.3988	0.145467	0	23.2216	23.4416	23.5045	23.4253	23.4232	23.5374	23.2643	23.4061
Gnb4	0.3321	1	25.4916	14.2071	0.15303	24.1257	0.145049	0	23.5429	23.9818	24.1476	24.1708	24.2489	24.2686	24.25	24.2671
Tkt	0.333	1	26.004	2.71777	0.0674728	29.3599	0.144384	0	29.4649	29.427	29.4074	29.3629	29.3496	29.293	29.3649	29.2957
Xpr1	0.3333	1	25.4722	2.57197	0.216558	23.8922	0.144235	0	24.1318	24.1252	24.0182	23.8094	23.8541	23.6197	23.9688	23.6843
Vrk1	0.3334	1	25.7749	5.43133	0.240055	22.9482	0.144103	0	23.032	23.0702	23.2932	22.8206	23.0833	22.8936	22.6838	22.6768
Dtx3	0.3336	1	24.3053	19.9879	0.0916477	22.3922	0.14401	0	22.4653	22.3488	22.1931	22.4257	22.1411	22.4942	22.4306	22.4953
Cand2	0.3342	1	26.1075	3.85693	0.150935	23.2062	0.143528	0	23.3426	23.3237	23.3684	23.1278	23.1792	22.9827	23.1072	22.9566
Zfp512b	0.3342	1	23.27	7.57548	0.0967699	24.7702	0.143473	0	24.7211	24.7311	24.8633	24.9991	24.736	24.6191	24.8067	24.8344
LOC102556972	0.3342	1	23.5611	15.3501	0.104404	23.7734	0.143394	0	23.8	23.658	23.6897	23.8183	23.8394	23.7894	23.939	23.4284
Nt5dc3	0.335	1	23.6965	17.8991	0.205239	22.8116	0.143025	0	22.7429	22.8139	22.6006	22.8993	22.3908	22.9649	23.2386	22.8679
Nln	0.3351	1	26.2637	15.4442	0.0517082	27.0762	0.142818	0	27.0283	26.9995	27.0473	27.1103	27.0887	27.0776	27.1356	27.1067
Plaa	0.336	1	23.0384	0.929339	0.0586091	25.6229	0.142502	0	25.6889	25.6622	25.6948	25.5791	25.5533	25.6171	25.8119	25.6333
Sec13	0.3362	1	23.3743	23.3531	0.0847743	25.9721	0.142444	0	26.0155	26.0336	26.0398	25.905	25.758	26.0539	25.9457	26.081
Fry	0.3363	1	24.727	17.8382	0.0708519	22.0142	0.142037	0	21.8592	21.8916	22.0388	22.0353	21.9522	21.9704	22.3874	22.133
Adpgk	0.3363	1	25.579	25.1564	0.160375	23.057	0.142031	0	23.6617	23.1134	23.0829	22.9214	23.1081	22.8528	23.1496	22.9412
Thop1	0.3368	1	24.8743	20.6543	0.0689726	27.66	0.141766	0	27.8105	27.6228	27.5037	27.7175	27.6184	27.7005	27.7159	27.7227
Slc33a1	0.3373	1	25.215	22.9541	0.380338	23.6601	0.14142	0	25.1531	23.0285	23.5022	24.7477	23.2912	23.4319	23.6431	25.7633
Aff4	0.3374	1	22.2336	6.86242	0.0838538	22.5877	0.141136	0	22.5522	22.5243	22.6743	22.7015	22.5216	22.5811	22.3974	22.8464
Ipo4	0.3374	1	22.4255	18.5015	0.14798	24.6314	0.141142	0	24.6872	24.5758	24.648	24.2681	24.5969	24.725	24.8948	24.4694
Etfdh	0.3376	1	25.0495	17.6384	0.187142	24.0283	0.140927	0	23.7508	23.8671	23.9971	23.7261	24.0572	24.0223	24.3172	24.1538
Tceal5	0.3377	1	25.253	14.2741	0.272311	21.2052	0.14088	0	21.0344	20.9155	21.0527	21.7773	21.365	21.498	21.3406	21.5069
Atf2	0.3395	1	22.8756	3.81376	0.109981	21.7391	0.140094	0	21.82	21.8205	21.7193	22.0697	21.7274	21.5939	21.6222	21.9057
Sbf1	0.3396	1	24.3452	13.8942	0.0728869	24.299	0.139915	0	24.1176	24.2326	24.3115	24.3111	24.3795	24.2769	24.5115	24.2775
Nup37	0.3398	1	24.693	0.283671	0.222522	22.5019	0.139891	0	22.7777	22.5155	22.5785	21.9999	22.2876	22.3132	22.5558	22.2481
Prrc2b	0.3403	1	24.3158	0.776799	0.130143	24.599	0.139605	0	24.8034	24.5952	24.6393	24.9755	24.4289	24.3869	24.6327	24.6511
Ppp1r10	0.3403	1	25.6499	1.67449	0.144219	23.7109	0.139614	0	24.098	23.7514	23.646	23.8957	23.7135	23.5343	23.594	23.7366
Commd2	0.3404	1	23.2783	8.07645	0.485879	24.9254	0.139383	0	25.1869	23.9887	25.3574	25.7742	25.1148	24.7623	24.2987	24.9669
Polr2b	0.3404	1	24.9593	2.52443	0.107561	25.4744	0.139362	0	25.5711	25.6244	25.5229	25.4423	25.386	25.3929	25.4853	25.1935
Txn;Txn1	0.3404	1	24.4246	19.8603	0.440281	26.1628	0.139463	0	26.0673	25.9937	25.7693	25.359	26.0307	26.3582	25.8356	26.642
Smc1a	0.3404	1	22.9778	0.97143	0.0312141	26.4627	0.139463	0	26.4968	26.4709	26.5885	26.3874	26.4695	26.4347	26.4377	26.5143
Maged2	0.3408	1	26.1567	5.01539	0.0804315	26.1393	0.139122	0	26.2565	26.1786	26.2096	26.1801	26.2021	26.1003	26.0157	26.0832
Clpb	0.3413	1	23.9201	17.1457	0.153643	22.4827	0.138864	0	22.4362	22.3208	22.3563	23.1058	22.4041	22.6272	22.666	22.5006
Ap3b2	0.3416	1	24.3039	17.3218	0.135938	26.6202	0.138592	0	26.3471	26.5688	26.5959	26.482	26.4245	26.8062	26.8507	26.6058
Csrp1	0.3416	1	24.0457	5.71074	0.18575	23.3806	0.138669	0	23.4004	23.4585	23.6214	23.3578	23.5311	22.9194	23.2794	23.2532
Usp15	0.3417	1	24.2493	18.5377	0.103538	24.833	0.138454	0	24.8569	24.7036	24.7523	24.6296	24.9836	24.8814	24.7864	25.0861
Pak7	0.3417	1	25.347	19.5499	0.126584	23.2981	0.138314	0	23.0601	23.2905	23.2513	23.0657	23.1988	23.2366	23.4963	23.4783
Stmn4	0.3421	1	25.0098	22.1503	0.193457	20.7336	0.137911	0	20.7494	20.7995	20.557	20.5074	20.6532	20.7256	20.4284	21.7476
H3c1	0.3421	1	25.0932	9.62001	0.462924	25.0334	0.137874	0	24.5317	25.1535	25.5937	25.2259	24.9798	25.6476	24.9348	24.4557
Atad3	0.3433	1	25.0906	13.5281	0.171687	23.6982	0.137153	0	23.4381	23.5684	23.7948	23.7948	23.632	23.838	23.9577	23.552
Rhob	0.3438	1	25.5091	14.533	0.144346	24.7318	0.136973	0	24.3169	24.6342	24.6597	24.7277	24.848	24.8784	24.7418	24.9063
Ssr1	0.3439	1	24.6559	17.3113	0.102515	23.6412	0.136924	0	23.6126	23.5324	23.555	23.5819	23.7733	23.7247	23.1664	23.8817
Mrpl45	0.3439	1	22.9684	17.3839	0.149483	23.055	0.136942	0	23.0931	22.8126	22.9733	22.9406	22.7388	23.1894	23.377	22.7619
Arf2	0.3443	1	22.7102	12.1531	0.088519	23.281	0.136712	0	23.2542	23.0689	23.2515	23.3163	23.4449	23.2113	23.3002	23.2309
Pygo2	0.3449	1	25.0313	15.1992	0.148684	20.5181	0.136192	0	20.3443	20.4132	20.3565	20.5444	20.5972	20.7478	20.4662	20.6978
Agap2	0.3449	1	23.3976	19.3795	0.168392	22.3313	0.136348	0	22.2912	22.0233	22.2931	22.2082	22.3192	22.0988	22.8731	22.4492
RGD1306926	0.345	1	24.5804	0.32658	0.174324	22.253	0.136086	0	22.6488	22.2219	22.5689	22.0042	22.067	22.3025	22.2331	22.2766
Top1	0.345	1	25.1706	3.01629	0.13049	28.1593	0.136106	0	28.6112	28.2577	28.172	28.2014	28.1107	28.1475	27.9082	28.0464
Agps	0.3451	1	25.1453	3.08499	0.100322	24.7403	0.136038	0	24.9126	24.7709	24.837	24.7786	24.5685	24.6195	24.74	24.535
Nans	0.3453	1	21.952	3.65876	0.0864353	26.074	0.135965	0	26.0943	26.0449	26.1654	26.1005	25.9519	25.9088	26.101	26.1197
Slc27a4	0.3455	1	23.6335	4.3762	0.10934	24.4698	0.135431	0	24.4869	24.6159	24.5769	24.4987	24.3725	24.4278	24.5717	24.4246
Dpf2	0.3457	1	26.1207	5.14792	0.181973	24.4874	0.135186	0	24.721	24.6075	24.6617	24.6005	24.6269	24.1954	24.4282	24.2733
Gpd1l	0.3457	1	25.8695	16.8511	0.139537	23.6108	0.135235	0	23.3656	23.5419	23.4917	23.5586	23.6613	23.9118	23.714	23.8667
Cd48	0.3457	1	24.8118	18.3787	0.11599	21.7365	0.135306	0	21.7874	21.6277	21.5959	21.6966	21.8283	21.7882	21.2151	21.8521
Meaf6	0.3458	1	23.5395	21.7943	0.165399	22.8499	0.134599	0	23.1541	22.9487	22.5804	22.6708	22.7268	22.8954	22.8799	22.6183
Ddx23	0.3458	1	24.7492	5.58389	0.104924	26.7755	0.13449	0	26.919	26.8441	26.7169	27.0431	26.7992	26.6348	26.6851	26.6326
Nr2f2	0.3458	1	25.8688	0.455858	0.195635	23.7399	0.134583	0	24.4023	23.8853	23.7975	23.4185	23.6113	23.874	23.5956	23.46
Gale	0.3458	1	25.4938	20.2943	0.0504539	22.5767	0.134636	0	22.5777	22.5723	22.1647	22.539	22.6753	22.5804	22.5905	22.883
Eml1	0.3458	1	22.3178	13.64	0.0978997	23.6144	0.134663	0	23.5318	23.5432	23.4822	23.6476	23.7549	23.5417	23.8932	23.5394
Hdgfrp2	0.3458	1	24.556	5.51344	0.183159	25.4308	0.13508	0	25.6877	25.486	25.539	25.8131	25.4488	25.2075	25.4708	25.2717
Acyp1	0.3466	1	23.3369	10.7293	0.185546	24.9657	0.133914	0	24.7575	24.9482	24.8651	25.2375	25.169	24.9802	24.6521	25.0562
Pdcd5	0.3466	1	25.1157	19.2338	0.323516	25.9007	0.133923	0	25.8413	25.718	25.4638	25.6879	25.9639	26.0457	25.7035	26.9604
Igf2bp1	0.3476	1	26.2135	2.96086	0.202645	26.1228	0.133244	0	26.3985	26.3106	26.3321	26.1257	26.024	26.0561	25.922	25.9809
Ndufb5	0.3478	1	25.7683	18.4556	0.14224	24.4871	0.133125	0	24.4411	24.1825	24.3616	24.5075	24.5196	24.5507	24.5293	24.9024
Nek9	0.348	1	26.1142	3.69574	0.317971	21.5397	0.133078	0	21.7543	21.9494	21.5713	21.5079	21.5218	21.2353	21.2698	21.1181
Pdia3	0.348	1	25.1631	4.15626	0.0677031	29.9281	0.133082	0	30.1398	29.9772	29.99	30.0079	29.9005	29.8916	29.8625	29.8875
Ufc1	0.3482	1	23.9417	12.4486	0.122	24.7427	0.132859	0	24.6185	24.6496	24.6232	24.8733	24.9022	24.8001	24.6441	24.855
Nmt1	0.3482	1	23.1958	5.60203	0.270763	24.1179	0.132788	0	24.1667	24.2024	24.5934	24.2863	24.0127	23.7847	24.2886	23.9739
Ccdc132	0.3489	1	24.8632	21.8321	0.154477	23.0486	0.132294	0	23.425	22.4496	22.9421	23.1156	22.9153	23.0302	23.3094	23.1489
Iqsec1	0.3497	1	24.9693	19.2057	0.155718	23.4214	0.13164	0	23.3452	23.3299	23.2679	23.2498	23.5974	23.1909	23.5703	23.633
RGD1309995	0.3497	1	22.5257	16.4255	0.212273	21.398	0.13161	0	21.3961	21.1975	21.4633	20.9728	21.7478	21.5574	21.6729	21.346
Fh	0.3497	1	25.9257	24.7154	0.0709934	25.8737	0.131604	0	26.0126	25.8404	25.8506	25.9452	25.7618	25.8492	25.8393	25.9284
Rheb	0.3497	1	24.5538	8.51718	0.188785	23.9341	0.131573	0	23.8194	24.1781	24.0855	24.1211	23.9751	24.0031	24.0181	23.6157
Eif2s3y	0.35	1	24.5546	7.65543	0.218295	20.7459	0.131486	0	20.7087	20.6241	21.0942	20.6633	20.8403	20.7282	20.5561	20.5284
Znf24	0.3503	1	25.6563	0.55497	0.179395	21.5272	0.131238	0	21.9671	21.7085	21.5363	21.4753	21.3244	21.746	21.3567	21.4739
Zbed5;Chchd2	0.3513	1	25.1752	4.59012	0.138415	24.8146	0.130818	0	25.0798	24.9349	24.743	25.0855	24.8179	24.6052	24.6865	24.643
Psmd14	0.3513	1	23.8624	23.2697	0.161569	26.295	0.130774	0	26.1822	26.3741	26.3071	26.0486	26.1512	26.2336	26.2821	26.6081
Polr2e	0.3523	1	25.1016	20.0504	0.0966158	23.8153	0.129936	0	23.8361	23.7753	23.712	23.7326	23.8327	23.843	23.5956	23.9456
RGD1305713	0.3523	1	23.5315	6.83078	0.0285308	23.3789	0.12998	0	23.3515	23.3987	23.4017	23.6599	23.324	22.8478	23.3748	23.3774
Trim33	0.3525	1	24.0354	18.328	0.0673575	23.4396	0.129672	0	23.5198	23.1874	23.3983	23.3923	23.1499	23.8975	23.5026	23.486
Nova2	0.3536	1	23.8237	19.6488	0.117031	25.9965	0.128728	0	25.9615	25.984	25.9511	25.8614	25.7299	26.2118	25.9859	26.1449
Atp5c1;Taf3	0.3542	1	23.5245	15.8332	0.0559502	26.7063	0.128282	0	26.6393	26.6842	26.626	26.7771	26.5905	26.8197	26.857	26.6667
Cast	0.3547	1	23.0843	10.146	0.270063	22.9319	0.127777	0	22.8143	22.8226	22.3094	23.3388	23.2855	22.3846	22.5486	22.6772
Sh3glb1	0.3547	1	23.956	7.23221	0.0743001	26.0032	0.127847	0	26.0144	26.0352	25.858	26.2352	26.0277	25.819	25.8714	25.9625
Brd7	0.3548	1	24.2067	4.74486	0.112622	23.5539	0.127615	0	24.0909	23.6202	23.6598	23.679	23.4244	23.6443	23.4092	23.5014
Srsf10	0.3548	1	26.3795	0.116985	0.131469	25.9609	0.127707	0	26.2507	26.0402	25.8595	26.0575	25.8582	25.8105	26.071	25.8822
Arhgdia	0.355	1	24.456	15.591	0.078613	29.2276	0.127432	0	29.063	29.2426	29.1447	29.1977	29.403	29.2623	29.312	29.3326
Eif4enif1	0.3554	1	23.4231	10.3466	0.0920071	22.0897	0.127098	0	22.1885	21.9954	22.0639	22.4081	22.1681	22.1235	22.1357	21.9882
Abcd3	0.3555	1	24.3227	4.34182	0.0689821	24.7809	0.126858	0	24.8272	24.8295	24.8985	24.7746	24.7181	24.7581	24.7825	24.2898
Cd151	0.3559	1	23.6005	22.7979	0.0581765	19.872	0.12662	0	19.9529	19.9166	19.7109	19.852	19.7979	19.8981	19.875	19.8322
Pmpcb	0.356	1	24.2335	17.1575	0.147348	22.8577	0.126491	0	22.7918	22.6138	22.7578	22.654	22.9449	23.0101	22.6934	23.1027
AABR07031533.1	0.3569	1	25.0482	18.2799	0.215447	24.0755	0.125974	0	23.751	23.9771	23.5619	24.0478	23.636	24.2874	24.3138	24.2193
Hars	0.3575	1	21.5575	8.52312	0.0958483	26.8069	0.125718	0	26.7174	26.8218	26.8379	26.9154	26.7796	26.8874	26.6327	26.8123
Pias2	0.358	1	23.6972	3.34531	0.133383	21.048	0.124994	0	21.1195	21.1935	21.5723	20.8485	20.896	21.0059	21.1215	20.8901
Rasa1	0.358	1	23.4205	15.5658	0.0847144	24.8204	0.124988	0	24.7623	24.8395	24.669	24.8029	25.0156	24.8185	24.8891	24.8345
Nrp1	0.358	1	23.9726	17.9391	0.0984682	24.8988	0.12505	0	24.8994	24.929	24.6742	24.822	25.0656	24.9678	24.9477	25.0112
Tnks1bp1	0.3582	1	23.0795	9.61399	0.130381	23.2358	0.124518	0	23.094	23.2396	23.0742	23.4956	23.3685	23.0113	23.0787	23.2278
Eef1a1;LOC100360413;LOC100360150	0.3582	1	25.2154	4.06332	0.0844653	32.6854	0.124556	0	32.6957	32.7862	32.7557	32.623	32.6591	32.6127	32.6343	32.3995
Pdcd6ip	0.359	1	23.6676	9.58445	0.058531	25.3195	0.124188	0	25.3348	25.2898	25.2748	25.4017	25.3858	25.2163	25.1717	25.2878
Ubxn1	0.3591	1	24.0687	5.06126	0.0388347	26.298	0.124094	0	26.3304	26.3192	26.24	26.439	26.3009	26.1634	26.1707	26.5037
Wdr48	0.3595	1	24.4606	15.6044	0.0324819	24.5804	0.12379	0	24.5092	24.5582	24.604	24.5218	24.5898	24.7445	24.5541	24.6312
Clvs2	0.3604	1	25.241	20.9893	0.0816771	23.5342	0.12337	0	23.6837	23.4225	23.4317	23.5565	23.1986	23.5753	23.6897	23.4438
Chmp5	0.3604	1	25.3644	6.39544	0.0827575	26.3292	0.123323	0	26.3986	26.3519	26.3041	26.4277	26.4155	26.2106	26.1601	26.2947
Dnajc8	0.3604	1	25.4894	3.78759	0.220241	25.7239	0.123355	0	26.1608	25.7232	25.9079	25.7963	25.6666	25.3635	25.5223	25.5855
Hras	0.3606	1	23.7495	20.1075	0.0643454	25.8642	0.123018	0	25.8883	25.8656	25.8087	25.7725	26.3276	25.8803	25.8829	26.0812
Anapc1	0.3614	1	22.1503	0.653323	0.115736	25.0819	0.122463	0	25.2639	25.0175	25.3143	24.8442	25.0341	24.9778	25.1406	25.1404
Tpm3	0.3614	1	23.8774	22.9105	0.162853	26.7354	0.122514	0	26.8601	26.8609	26.6055	26.49	26.7503	26.6887	26.3634	27.0301
Got1	0.3621	1	24.1848	17.5998	0.0719786	26.8445	0.121999	0	26.6768	26.7538	26.8243	26.8334	26.601	26.8686	27.11	26.9223
Rbx1	0.3622	1	24.0491	17.0042	0.120039	24.0938	0.12198	0	24.0602	23.9474	24.1232	23.9585	24.1266	24.332	23.7525	24.4039
Msi2	0.3625	1	22.4912	6.90273	0.107074	23.3364	0.121802	0	23.0829	23.3246	23.5146	23.4024	23.2027	23.3019	23.2527	23.4613
Peg3	0.3626	1	24.6991	22.7694	0.0823685	23.1434	0.121727	0	23.2795	23.0551	23.2162	23.0681	22.9217	23.1709	23.1705	23.1734
Eif3e	0.3626	1	24.966	6.30257	0.0798209	26.6484	0.121706	0	26.7468	26.6967	26.711	26.7791	26.6647	26.7015	26.5541	26.5561
Med24	0.3635	1	25.6965	2.8435	0.28274	20.8142	0.12108	0	21.4203	21.0466	21.0169	20.8328	20.3908	20.6268	20.5753	20.3073
Rftn2	0.3636	1	23.5435	5.47368	0.0651257	20.5208	0.120967	0	20.5227	20.5436	20.6229	20.4965	20.556	20.2684	20.4799	20.4909
Fmnl2	0.3638	1	23.1918	11.3389	0.101229	23.0187	0.120713	0	22.8736	23.0437	22.9237	23.0507	23.3209	22.8294	23.0413	22.9752
Abcf3	0.3638	1	24.5059	15.0908	0.0758242	23.01	0.120712	0	22.909	22.9976	22.9343	23.0678	22.946	23.1092	23.1398	22.7579
Xkr7	0.3642	1	24.5532	14.9977	0.30588	21.0935	0.120573	0	19.862	21.023	20.3894	21.0767	21.3782	21.2866	21.3412	21.2548
Tomm70a	0.3642	1	23.438	20.1512	0.0277506	26.2701	0.120459	0	26.2886	26.2991	26.2378	26.6514	26.2165	26.2541	26.3573	26.2962
Yme1l1	0.3642	1	23.5388	21.2479	0.28776	22.387	0.120609	0	22.5146	22.4143	22.6433	21.5248	22.1532	22.5985	22.5942	22.683
Rab8a	0.3647	1	23.6538	6.2257	0.115695	23.693	0.120194	0	23.6225	23.8071	23.9658	23.6562	23.8269	23.575	23.7164	23.5723
Clptm1l	0.3649	1	23.2641	0.345033	0.104057	22.1562	0.12013	0	22.2153	22.2375	22.2677	22.0811	21.6946	22.1277	22.3076	22.1919
Bop1	0.3652	1	25.8346	4.91821	0.24355	21.8539	0.120065	0	22.1595	21.9467	22.2986	21.8834	22.0216	21.5684	21.6946	21.5949
Chn1	0.3654	1	24.5843	21.1123	0.107735	23.247	0.119949	0	22.9832	23.2507	23.2254	23.1302	23.0961	23.1224	23.3316	23.4218
Strip1	0.3655	1	23.9147	22.2677	0.0965787	25.0598	0.119857	0	25.1996	25.0408	25.1186	24.8918	24.9114	25.0958	25.1953	25.0263
Set	0.3659	1	24.469	14.6532	0.138633	20.4855	0.119751	0	20.3597	20.3875	20.4012	20.5857	20.3116	20.6238	20.7743	20.196
Utp3	0.3662	1	25.3876	19.8096	0.0586582	20.6503	0.119484	0	21.194	20.5689	20.5235	20.7828	20.7505	20.6416	20.5909	20.7369
Vamp4	0.3669	1	25.1246	21.5072	0.162771	22.2258	0.118871	0	22.5031	22.1923	22.0812	22.4114	22.1085	22.2163	22.458	22.3683
Uqcrc1	0.3673	1	24.5207	20.5644	0.135054	26.6737	0.118608	0	26.7133	26.6424	26.7739	26.4851	26.5978	26.8811	26.6759	27.0512
Scpep1	0.3675	1	24.158	20.1417	0.310145	20.1271	0.118562	0	20.2072	19.9194	20.529	19.4795	20.2273	20.2789	20.3185	20.5014
Fkbp5	0.3686	1	23.4522	3.16159	0.0603547	24.559	0.118255	0	24.5984	24.6214	24.5583	24.5711	24.4044	24.5943	24.4671	24.5635
LOC100910729	0.3697	1	23.8677	12.4436	0.271917	25.4053	0.11757	0	25.167	25.4257	24.9928	25.5418	25.9441	25.5017	25.1967	25.5325
Blmh;LOC100911400	0.3698	1	23.9977	13.4972	0.0673591	27.5263	0.117535	0	27.4538	27.4642	27.524	27.4607	27.5884	27.5889	27.3497	27.5035
Pnp	0.3698	1	24.5677	9.29091	0.0625746	27.7786	0.117475	0	27.6455	27.7874	27.8447	27.6902	28.0181	27.7393	27.7292	27.7722
Cct4	0.3699	1	22.682	18.0081	0.0382396	28.9132	0.117213	0	28.8823	28.8984	28.877	28.8812	28.8012	28.9426	29.0553	28.775
Apoa1bp	0.3703	1	25.1304	20.0251	0.219794	24.5516	0.117025	0	24.3423	24.603	24.3852	24.1693	24.4505	24.628	24.5982	24.8872
Ttc3	0.3714	1	24.2971	3.502	0.0992279	25.75	0.116662	0	25.9182	25.746	25.7967	25.8785	25.552	25.6848	25.7442	25.612
Nop56	0.3714	1	23.6608	17.4476	0.0347698	26.7925	0.116778	0	26.7918	26.7356	26.7589	26.7897	26.7558	26.8191	26.9072	26.6512
Nipsnap3b	0.3714	1	23.559	15.6571	0.279458	23.653	0.11676	0	23.1068	23.8057	23.4211	23.5922	23.5851	23.9956	24.3264	23.1928
Tab1	0.3716	1	23.9578	15.5861	0.123214	23.1261	0.116437	0	22.8465	23.0938	23.1137	22.4624	23.2761	23.1705	23.5057	23.0613
Cct8	0.3722	1	23.4535	22.7661	0.0797819	29.1233	0.116243	0	29.2009	29.1876	29.1775	29.0376	29.0113	29.2049	29.1472	29.1638
Uqcrq	0.3722	1	24.988	3.04381	0.0574261	24.6437	0.116247	0	24.8523	24.6981	24.6	24.6875	24.5995	24.5899	24.615	24.499
Ccdc58	0.3727	1	23.5317	9.89287	0.126375	24.0697	0.115863	0	24.1524	24.0073	23.942	24.3711	24.2054	23.8027	23.7986	24.0572
Tpgs1	0.3727	1	22.1792	8.38966	0.131671	22.6827	0.115878	0	22.4402	22.6362	22.8624	22.8646	22.6172	22.8158	22.4599	22.7419
A2m	0.3727	1	26.0678	15.7241	0.428991	23.3789	0.115788	0	22.9066	22.8575	23.1078	23.5436	23.8088	23.4852	23.7164	23.8969
Hnrnpa3	0.3727	1	25.4406	0.799878	0.059384	30.049	0.115873	0	30.1643	30.0942	30.0712	30.0193	29.9973	30.1072	29.9889	30.0401
Ilkap	0.3728	1	23.5922	18.1981	0.0299817	22.9939	0.115584	0	23.1258	22.9084	22.9735	22.9641	22.9866	23.1304	22.9908	23.0208
Luc7l	0.373	1	25.2545	22.1474	0.0214854	25.1534	0.115406	0	25.3672	25.1216	25.1762	25.1445	25.1197	25.1365	25.2645	25.1356
Ddx19a	0.3732	1	26.0296	4.56163	0.153802	25.9783	0.115055	0	26.0664	25.9713	26.1402	25.9085	25.9547	25.8625	25.816	25.7982
Eif1ax	0.374	1	24.2705	8.78757	0.197315	26.0805	0.114756	0	26.2736	26.0969	26.0273	26.2755	26.391	25.9359	26.0101	25.6741
Txlna	0.3747	1	25.7979	5.79252	0.291366	24.7612	0.114396	0	25.1174	24.85	25.0046	25.0288	24.8259	24.7379	24.3966	24.4013
Ift27	0.3748	1	25.081	20.2158	0.0731674	21.2424	0.114193	0	21.2568	21.2331	21.1393	21.1698	21.2414	21.265	20.882	21.5305
Hnrnpll	0.3751	1	24.6751	0.621995	0.111816	26.5109	0.114058	0	26.6558	26.564	26.6068	26.4168	26.2489	26.5038	26.5375	26.4133
Arfip1	0.3756	1	25.6505	11.9455	0.27308	23.6526	0.113826	0	23.0041	23.5607	23.779	23.6066	23.9446	23.8338	23.4054	23.8719
Eef1a2	0.376	1	24.983	18.2679	0.262915	26.9514	0.113516	0	26.5288	26.7594	26.8992	26.7162	26.5585	27.1239	27.3037	27.1612
Gdap1l1	0.3761	1	22.9665	20.1994	0.0437368	26.3087	0.113416	0	26.3049	26.3629	26.3577	26.2428	26.2458	26.3374	26.5329	26.329
Impa1	0.3761	1	25.4188	19.7576	0.070937	25.5567	0.113371	0	25.4382	25.5448	25.4195	25.5276	25.5062	25.3692	25.6871	25.654
Rap1b	0.3765	1	22.895	12.5801	0.0715122	26.2359	0.113295	0	26.2556	26.0375	26.234	26.2609	26.4528	26.2499	26.1872	26.2706
Ndufs4	0.377	1	23.1766	9.0485	0.105568	24.5036	0.113173	0	24.5601	24.2326	24.5416	24.6583	24.6106	24.2167	24.1822	24.4392
Stat3	0.3772	1	22.4193	4.97462	0.168998	22.9352	0.113018	0	22.7035	23.1411	23.3072	22.6279	22.9077	22.7374	22.994	22.8587
Msh6	0.3773	1	25.2403	2.30777	0.215576	21.6956	0.112979	0	21.9166	21.9602	21.655	21.371	21.5063	21.547	21.5685	21.1826
Rps15a;LOC691716;Rps15al2	0.3778	1	25.3912	0.84266	0.141279	26.7857	0.112653	0	27.0352	26.9032	26.7886	26.7286	26.6087	26.6982	26.863	26.5302
Zfp346	0.3779	1	23.5306	23.0108	0.165631	22.0882	0.112384	0	22.0493	22.2611	21.9846	22.229	21.8508	21.7953	22.2803	22.4451
Prkaca	0.3782	1	22.7812	16.4291	0.0375959	26.4078	0.11224	0	26.3304	26.5039	26.3236	26.4385	26.3085	26.5983	26.6298	26.341
Zcchc8	0.3782	1	24.3755	22.9741	0.208592	23.2932	0.11216	0	23.5026	23.3671	23.2061	23.0654	23.3716	23.2175	22.7992	23.5297
Wasf1	0.3782	1	26.2536	19.1319	0.0780973	26.6844	0.112142	0	26.6266	26.6769	26.5145	26.7012	26.7077	26.6931	26.7257	26.8294
Pde6d	0.3783	1	24.0893	21.5361	0.0809701	24.1463	0.112083	0	24.1879	24.1257	24.2591	24.0428	24.122	24.1575	24.171	24.35
Snx3	0.3785	1	23.6244	12.5466	0.0569318	24.6809	0.111926	0	24.5938	24.7024	24.6103	25.1135	24.7394	24.6603	24.6855	24.7762
Atp9a	0.3789	1	24.1652	12.5865	0.176933	24.2954	0.111756	0	24.0397	24.15	24.3278	24.4053	24.4544	24.197	24.5894	24.2343
Ca2	0.3789	1	23.4456	10.438	0.0815496	23.2281	0.11165	0	23.1499	23.2567	22.9062	23.7728	23.304	23.0458	23.1822	23.1547
Hexa	0.379	1	24.2124	2.14259	0.140286	22.9524	0.111595	0	23.0581	23.2633	22.9656	22.8957	23.0174	22.9802	22.6986	22.9911
Ldhb	0.3795	1	24.4624	13.2388	0.11898	28.1927	0.111171	0	28.0297	28.1032	28.3135	28.1758	28.4576	28.2854	28.1882	28.3924
Atcay	0.3796	1	23.6839	21.4544	0.30661	22.3577	0.111138	0	21.9921	22.4174	22.5208	22.0514	22.0313	22.0065	22.7591	22.8744
Apbb2	0.3797	1	24.247	11.2996	0.395888	22.0215	0.111113	0	21.6208	22.1066	21.819	22.363	23.0112	21.9381	21.4137	22.3289
Pcyt1a	0.38	1	26.0983	0.427922	0.108957	22.6645	0.110866	0	23.1166	22.5314	22.6853	22.7325	22.5664	22.3198	22.6213	22.5701
Nucks1	0.3804	1	24.7904	2.97704	0.171539	25.0456	0.110598	0	25.4022	24.9131	25.1702	25.07	24.7809	24.878	24.9098	24.8935
Usp24	0.3807	1	23.2394	18.2186	0.125901	23.9819	0.110097	0	23.957	23.9977	24.0266	23.7236	23.7801	24.2109	24.1093	24.0721
Rbm25l1	0.3809	1	25.2942	1.77732	0.0876551	26.051	0.109865	0	26.1842	26.0482	26.114	26.0428	25.9308	25.953	26.0669	25.9539
Cherp	0.3809	1	25.1085	2.48014	0.214566	24.8606	0.109862	0	25.0547	24.8428	24.7316	25.1148	24.7773	24.4301	24.6895	24.8569
Mettl16	0.3813	1	22.9997	19.4481	0.167813	22.8669	0.109647	0	23.0327	22.6457	22.7376	22.6907	22.8684	22.7423	23.0942	22.7809
LOC100912928	0.3818	1	22.6376	4.62574	0.0481911	25.7863	0.109388	0	25.7419	25.8723	25.7818	25.99	25.7103	25.7411	25.7774	25.7769
Dars	0.3818	1	24.3926	3.74046	0.0411106	27.9403	0.109427	0	27.9548	27.9901	28.0023	27.904	27.9103	27.9086	27.9408	27.7832
Rprd2	0.382	1	24.0747	18.5428	0.0131477	22.7156	0.109081	0	23.2004	22.5289	22.7461	22.5628	22.7308	22.8784	22.6417	22.7091
Pdcl	0.3824	1	23.4114	5.08169	0.121681	22.002	0.108744	0	21.7238	22.2147	22.1642	21.9479	21.9234	22.0707	21.7519	22.014
Otub1	0.3825	1	24.1905	20.8231	0.174139	26.4536	0.108712	0	26.5546	26.4988	26.4965	25.982	26.3345	26.7385	26.473	26.6317
Rdx	0.3839	1	24.8663	7.47252	0.048799	25.9603	0.108207	0	25.9505	26.0362	25.9151	26.0033	26.0576	25.9186	25.9193	25.9065
Ppap2b	0.3839	1	23.1993	11.6343	0.0158657	22.9158	0.108072	0	22.9653	22.8879	22.8163	22.9925	23.197	22.8464	22.8967	22.9194
Emc2	0.384	1	24.1771	1.82934	0.0833384	24.2933	0.107825	0	24.5082	24.2893	24.3229	24.5746	24.1124	24.2227	24.2872	24.2472
Myo6	0.384	1	25.4552	6.05819	0.126882	24.819	0.107817	0	24.8709	24.8986	24.7191	24.9571	24.8451	24.4054	24.74	24.3695
Psmb3	0.384	1	24.5693	0.270028	0.112561	26.6426	0.107834	0	26.7737	26.6956	26.7137	26.4725	26.5364	26.7372	26.5581	26.6998
Nadk2	0.3845	1	24.9149	17.9157	0.26805	21.7223	0.107546	0	21.2563	21.7278	21.4599	21.6287	21.4578	21.9179	22.0707	21.7938
Pbdc1	0.3845	1	23.6596	22.8716	0.150899	23.0705	0.10759	0	23.2554	23.0955	23.2816	22.9336	22.9267	23.2229	23.1082	23.201
Gipc1	0.3845	1	24.4222	5.80053	0.0804776	25.0651	0.107529	0	25.182	25.0521	25.0145	25.2922	25.0819	24.998	24.9341	25.0169
Tcerg1	0.385	1	24.5439	3.21598	0.117478	25.0289	0.107079	0	25.3026	25.0682	25.1668	25.1135	24.7401	25.0793	24.8858	24.8923
Zfp771	0.385	1	23.9369	17.9741	0.0488161	20.5309	0.107223	0	20.6324	20.2268	20.2542	21.2438	20.5333	20.5275	20.58	20.5648
Glod4	0.385	1	24.2871	14.4644	0.136893	26.5423	0.107171	0	26.3791	26.3989	26.5521	26.4939	26.661	26.7519	26.3824	26.7912
Rpa1	0.3852	1	23.418	6.60686	0.180297	23.5801	0.106966	0	23.5711	23.4618	23.7821	23.5391	23.6297	23.2316	23.4257	23.4205
Tp53i11	0.3862	1	23.5266	21.1797	0.0541846	23.2205	0.106237	0	23.2122	23.3737	23.1885	22.9936	23.2004	23.2151	23.284	23.269
Fntb	0.3862	1	23.0386	16.6339	0.143892	22.8941	0.106251	0	22.7257	22.8337	22.8579	22.5099	23.0842	22.8923	23.1112	22.8872
Tcea1	0.3863	1	24.5853	6.23875	0.13535	26.307	0.106139	0	26.5241	26.3146	26.4336	26.5851	26.3288	26.2102	26.3349	26.1178
Exosc6	0.3865	1	24.2489	1.60243	0.105373	22.6348	0.105963	0	22.8574	22.7443	22.5134	22.8932	22.3952	22.5932	22.5768	22.5594
Atp5o	0.3868	1	23.4154	16.0159	0.0642492	27.5991	0.105873	0	27.6042	27.5089	27.5712	27.631	27.4624	27.6267	27.8066	27.4935
Cst3	0.387	1	24.8798	12.6112	0.254958	25.0644	0.105777	0	24.5711	24.8905	24.8514	25.4611	25.2977	24.9872	25.1569	25.209
Sash1	0.3871	1	24.1043	11.5838	0.136668	22.1886	0.105746	0	22.0273	22.0297	22.0893	22.5868	22.3501	22.0078	22.4095	22.1542
Ppp1cb	0.3872	1	24.3035	8.96049	0.079444	25.7762	0.10569	0	25.8672	25.7638	25.7032	26.0116	25.8404	25.6761	25.7457	25.6888
Pnpla8	0.3874	1	23.3381	19.2619	0.255967	21.5937	0.105395	0	21.505	21.9268	21.6333	21.3278	21.4619	21.727	22.2699	21.7287
Fam98c	0.3876	1	23.3454	9.97409	0.13158	21.8163	0.105284	0	21.9496	21.7814	21.6932	22.0554	22.0161	21.7462	21.6553	21.682
Ephx2	0.388	1	25.1043	4.39369	0.221194	21.9113	0.104977	0	22.3022	21.8806	22.103	22.2201	21.8509	21.5523	21.824	21.7551
Rai14	0.3883	1	26.0305	5.20515	0.117972	24.1604	0.104877	0	24.2377	24.2565	24.0632	24.2471	24.3109	23.9388	23.7843	24.0735
Zfand5	0.389	1	23.5061	6.37993	0.302784	21.6536	0.104651	0	21.9573	21.8524	21.9143	22.1043	21.3141	21.9837	21.2361	21.4241
Ndufa7l	0.3892	1	22.3598	9.13185	0.0879448	22.6307	0.104572	0	22.531	22.3849	22.733	22.7445	22.7793	22.4431	22.4682	22.6793
Acadvl	0.3892	1	24.3811	15.6691	0.0476304	23.5222	0.104586	0	23.3113	23.5318	23.4456	23.4539	23.6015	23.568	23.5627	23.5816
Szrd1	0.3892	1	25.1215	5.69015	0.127581	22.3914	0.104621	0	22.3955	22.5058	22.177	22.7264	22.4751	21.848	21.9986	22.4862
Akap8	0.3894	1	25.1783	4.01393	0.199192	25.5702	0.104529	0	26.1112	25.7198	25.5755	25.8593	25.5318	25.3226	25.5197	25.3242
Psmc4	0.3896	1	24.4086	21.4292	0.117039	27.5898	0.10445	0	27.6588	27.6144	27.4529	27.4253	27.5205	27.672	27.4163	27.7213
Nop16	0.3897	1	25.1986	3.34604	0.141675	23.909	0.104412	0	24.219	24.0493	24.0117	24.0332	23.8314	23.9753	23.7746	23.8505
Acaa2	0.3902	1	23.3551	10.8741	0.0845838	23.866	0.104207	0	23.6295	23.8229	23.7793	23.9394	23.9933	23.6579	23.8379	23.8333
Capza2	0.3902	1	23.9427	15.8797	0.0700608	26.9383	0.104204	0	26.9222	26.857	26.8288	27.0134	26.8995	27.0359	26.9376	26.9672
Ybx3	0.3902	1	24.1625	16.0981	0.0902979	23.0485	0.104341	0	23.0212	23.005	22.6828	23.619	23.0413	23.1171	23.157	23.0022
Mrc2	0.3904	1	23.4355	12.4035	0.103473	20.911	0.104124	0	21.0335	20.7625	20.8845	20.9858	21.329	20.9596	20.6742	20.9117
Zfp618	0.3906	1	25.4212	15.497	0.265566	20.558	0.103922	0	20.3541	20.2917	20.9071	20.481	20.7385	20.8107	20.9127	20.5204
Snx1	0.3918	1	25.7148	5.60207	0.146556	26.0101	0.1036	0	26.1698	26.1381	25.924	26.2335	26.1251	25.8255	25.8544	25.8788
Tes	0.3921	1	23.1863	10.7224	0.221799	22.2753	0.103458	0	21.919	22.4338	22.0298	22.5919	22.4923	22.3456	22.1802	22.2937
Lancl2	0.3922	1	23.0668	15.8267	0.0319878	26.1729	0.103296	0	26.1239	26.1288	26.2227	26.1853	26.0926	26.2016	26.3594	26.1805
Ralgps2	0.3925	1	25.19	5.2259	0.0640434	22.6861	0.103103	0	22.706	22.8074	22.7313	22.7208	22.8664	22.5412	22.6126	22.7252
Fscn1	0.3926	1	23.3863	11.3938	0.104578	25.5205	0.103072	0	25.5669	25.3878	25.6281	25.5209	25.653	25.611	25.47	25.3409
Ahdc1	0.3929	1	23.7069	9.62282	0.239191	24.0103	0.102909	0	24.0331	24.0199	24.088	24.4715	24.15	23.8201	24.276	23.7163
Kdm3b	0.3932	1	25.4891	2.68974	0.206198	23.3651	0.102766	0	23.739	23.3141	23.5334	23.2539	23.2772	23.1571	23.2018	23.2044
Tmem43	0.3933	1	21.8222	18.8725	0.119983	25.021	0.102565	0	25.1607	25.0589	24.9297	24.7995	24.9781	25.053	25.1325	24.8562
Ap3m2	0.3941	1	23.4183	0.715093	0.055872	24.4914	0.102344	0	24.5469	24.5353	24.4992	24.5194	24.2043	24.4825	24.8821	24.4499
Slc9a3r1	0.3947	1	23.9177	12.2391	0.181746	23.2108	0.102181	0	22.9085	23.1005	23.2996	23.2331	23.3651	23.4364	22.8324	24.2274
Gns	0.3948	1	23.2633	10.1405	0.0817676	24.5312	0.102128	0	24.4156	24.5204	24.5489	24.6286	24.5711	24.57	24.4704	24.6074
Cbx5	0.3949	1	26.0538	0.752674	0.129362	28.2264	0.102051	0	28.6997	28.2767	28.216	28.4943	28.0818	28.1296	28.3382	28.1672
Eif2b1	0.3953	1	24.4986	11.1772	0.301473	23.0109	0.101862	0	22.7209	22.9155	23.2518	22.593	23.3832	23.1785	22.8755	22.7654
Exosc5	0.3956	1	23.2891	13.6185	0.140313	23.1423	0.101602	0	23.1842	22.9593	23.003	23.1545	23.4109	23.3056	22.6238	23.1478
Prr36	0.3957	1	23.3563	10.8902	0.107226	25.0634	0.101584	0	24.8973	24.9924	24.9294	25.5094	25.1807	24.8212	25.0681	25.1448
LOC100363210	0.3962	1	24.7001	18.3064	0.0922143	21.5496	0.101249	0	21.4857	21.455	21.5888	21.4761	21.5745	21.5233	21.7526	21.6286
Rufy3	0.3969	1	23.2322	3.95278	0.0991864	22.5852	0.100862	0	22.6959	22.7507	22.5114	22.8054	22.3429	22.5833	22.4436	22.4729
Gphn	0.3969	1	25.0915	18.9447	0.117848	25.5893	0.100889	0	25.5169	25.5393	25.5938	25.4099	25.5419	25.7845	25.6084	25.8919
Cacna2d1	0.3973	1	25.9137	19.4854	0.136293	24.8418	0.100687	0	24.5993	24.6863	24.7657	24.8452	24.7497	24.7314	25.071	25.0437
Jakmip2	0.3973	1	23.0336	12.1365	0.159502	22.6605	0.100478	0	22.5013	22.5354	22.6244	22.6893	22.9634	22.4148	22.7421	22.6127
Ppa2	0.3973	1	24.006	15.0824	0.0471163	25.4223	0.10065	0	25.3895	25.3754	25.2793	25.4508	25.433	25.4721	25.3835	25.448
Grip1	0.3973	1	24.411	13.3662	0.245406	22.243	0.10071	0	21.8885	22.172	21.8341	22.431	22.3914	22.5783	22.0797	22.3679
Rtcd1	0.3973	1	24.0623	18.7001	0.0682024	26.3667	0.100489	0	26.3773	26.321	26.4541	26.115	26.3709	26.4422	26.4309	26.424
Psmd1	0.3978	1	23.1454	1.14856	0.0588721	27.5554	0.100327	0	27.5952	27.6236	27.623	27.4199	27.4709	27.5872	27.5636	27.565
P4ha1	0.3978	1	22.8368	16.8054	0.026117	23.7727	0.100344	0	23.9616	23.6725	23.7737	23.7504	24.2425	23.8038	23.7822	23.7095
Nefl	0.3979	1	24.4359	13.0376	0.432107	25.9922	0.10025	0	25.5325	25.9647	25.6135	26.2487	26.9715	26.2407	25.692	26.5311
Lrpprc	0.3981	1	23.9124	16.2821	0.0427832	27.0816	0.100215	0	27.02	27.0368	27.1003	27.078	26.9488	27.1512	27.1247	27.0761
RGD1564138;LOC686807;Rpl29;RGD1563579;RGD1566073;RGD1563300	0.3982	1	21.4361	18.6356	0.413661	25.5855	0.100145	0	26.213	25.9037	25.008	25.1866	25.4401	25.9561	25.9475	25.1167
Csnk1g3;Csnk1g2	0.3984	1	22.4115	9.43552	0.0620196	21.9028	0.0998716	0	21.8597	21.7645	22.0529	21.9416	22.1104	21.7811	21.8456	21.8932
Ep400	0.3984	1	24.9969	1.91468	0.170915	23.5378	0.0999899	0	23.877	23.4912	23.7564	23.47	23.2741	23.4009	23.4793	23.3777
Chmp4b	0.3988	1	23.9914	16.9332	0.0416703	26.4902	0.0995568	0	26.5548	26.3558	26.4128	26.8223	26.4992	26.5347	26.4651	26.5128
Sod2	0.3988	1	25.4612	17.3727	0.187137	24.7372	0.0995662	0	24.5398	24.6677	24.2962	24.664	24.8189	24.8775	24.7424	24.9938
Prpsap2	0.3997	1	23.8394	1.10466	0.0726732	26.2638	0.0992695	0	26.3328	26.3549	26.2846	26.2187	26.1895	26.215	26.3565	26.1438
Cenpc	0.4003	1	25.2201	4.02442	0.152735	22.4187	0.0989543	0	22.4083	22.5874	22.5476	22.2343	22.3627	22.3562	22.2838	21.9982
Strn3	0.4005	1	23.5684	10.4633	0.103737	24.3839	0.0988152	0	24.2935	24.3399	24.3725	24.4992	24.4809	24.3645	24.2556	24.4969
Atp6v0c	0.4005	1	24.8742	17.4279	0.16562	23.73	0.0988831	0	23.0404	23.5857	23.7213	23.3265	23.762	23.8608	23.8986	23.8358
Ctbp2	0.4005	1	25.2674	24.4821	0.0558692	24.9061	0.0988505	0	25.2049	24.9122	24.9264	24.7302	24.8884	24.9853	24.8268	24.8269
Nup98	0.401	1	25.4079	0.269926	0.126662	25.1266	0.0985965	0	25.3521	25.1332	25.2113	24.9021	25.0794	25.0971	24.8741	25.1122
LOC100360647;Fau	0.401	1	25.5012	1.43296	0.12268	25.6611	0.0986251	0	26.054	25.9852	25.6206	25.6378	25.5435	25.9123	25.5714	25.5749
Pclo	0.4012	1	24.756	12.1463	0.299818	23.3629	0.0985331	0	23.034	23.166	23.3586	23.9349	23.481	23.2571	23.7032	23.3979
Mtco2	0.4026	1	23.0169	3.96601	0.128808	25.2688	0.0978696	0	25.2395	25.4956	25.6194	24.7823	25.1189	25.2158	25.298	25.1214
Atg16l1	0.4029	1	22.7874	21.2246	0.162463	23.6213	0.0976028	0	23.73	23.5599	23.9097	23.3204	23.5206	23.6243	23.7722	23.7568
Anxa6	0.4032	1	23.1109	9.55855	0.126611	25.7952	0.0973538	0	25.7595	25.7266	25.3114	26.0582	25.9529	25.6258	25.5926	25.7106
Nfib	0.4033	1	24.5209	6.57878	0.0933369	21.7272	0.0972376	0	21.781	21.7309	21.8368	21.7639	21.8704	21.3949	21.6891	21.6306
Dctn1	0.4034	1	24.6704	12.6536	0.0937826	28.4283	0.0971628	0	28.3184	28.361	28.4112	28.6004	28.3993	28.5268	28.4399	28.4554
Rftn1	0.4034	1	23.1078	17.3852	0.0464752	25.1576	0.097057	0	25.1427	25.1398	25.2741	25.0885	24.9893	25.4987	25.2597	25.1606
Matr3	0.404	1	23.9403	15.3397	0.0299809	29.6642	0.0967799	0	29.6561	29.582	29.6803	29.6759	29.3677	29.786	29.6717	29.6558
Pdia4	0.404	1	25.6379	4.67996	0.202606	28.1957	0.096771	0	28.4932	28.2005	28.2575	28.3905	28.2335	27.8741	28.0586	27.9992
Add2	0.4042	1	25.3169	14.2713	0.0732276	27.589	0.0966179	0	27.4294	27.5761	27.4768	27.6746	27.6545	27.6438	27.6294	27.6515
Cc2d1b	0.4042	1	23.767	3.54616	0.211642	20.822	0.0965825	0	21.1345	20.7025	20.9347	20.9464	20.6952	20.6081	20.5075	20.9028
Specc1l	0.4047	1	23.5405	8.74617	0.122335	25.6403	0.0964502	0	25.5656	25.8101	25.59	26.0798	25.7095	25.5058	25.7945	25.485
Smchd1	0.4052	1	26.1325	1.2271	0.117448	23.9534	0.0963739	0	24.2446	24.0543	24.0209	23.6949	23.8594	23.9086	23.863	23.7268
Idh3g	0.4052	1	23.7678	22.8293	0.108329	25.2868	0.0963609	0	25.4055	25.2891	25.3001	25.1402	25.1691	25.2485	25.3766	25.1967
Srr	0.4052	1	26.2936	16.748	0.118014	23.1878	0.096374	0	22.9556	23.0782	23.1954	23.1479	23.1638	23.3348	23.2826	23.2704
Akt3	0.4061	1	24.7129	1.08825	0.162529	23.6593	0.0958016	0	23.8329	23.6998	24.0785	23.3508	23.5019	23.712	23.5999	23.6164
RGD1306271	0.4065	1	24.2727	20.9913	0.200609	23.2161	0.0955331	0	23.3461	23.2758	23.0289	23.3865	22.9626	23.2226	23.3357	23.4957
Actn1	0.4069	1	23.1681	3.80333	0.110301	24.7583	0.0952959	0	24.762	24.8709	24.8237	24.785	24.8627	24.6437	24.3404	25.0186
Tub	0.4071	1	23.2414	9.94037	0.0757403	24.1535	0.0950591	0	24.0462	24.192	24.185	24.5953	24.0407	24.1616	24.2378	24.0838
Tcf20	0.4081	1	24.2216	11.5175	0.133001	23.7495	0.0946551	0	23.5302	23.6978	23.7153	23.8769	23.9157	23.6765	23.7131	23.8762
Chordc1	0.4081	1	22.6327	17.4695	0.0829353	26.076	0.0946129	0	26.0543	26.1177	26.0625	25.8912	26.1	26.1206	26.2528	25.9958
Ubr3	0.4081	1	24.9726	19.7733	0.190815	20.2508	0.0948513	0	20.196	20.157	20.4408	20.079	20.1657	20.3182	20.4797	20.6529
Gars	0.4082	1	23.8295	9.3789	0.0277622	26.7484	0.0946008	0	26.6861	26.7717	26.7507	26.7912	26.8051	26.6958	26.6835	26.9099
Champ1	0.4084	1	23.4914	4.21924	0.0971764	24.4755	0.0944515	0	24.5975	24.3912	24.5896	24.5554	24.2326	24.4421	24.3603	24.4262
Ndn	0.4084	1	22.4878	20.0411	0.0913709	25.0887	0.094468	0	25.1541	25.0986	25.079	24.9655	24.9189	25.115	25.2611	24.9752
Psma6	0.4084	1	21.7566	4.80816	0.0158862	27.3911	0.0943395	0	27.3927	27.4062	27.382	27.4081	27.2772	27.392	27.2477	27.4151
Rab14	0.4085	1	25.1467	1.99725	0.091938	27.1683	0.0941865	0	27.277	27.2385	27.2368	27.0841	26.9151	27.103	27.1376	26.9662
Rhoa	0.4085	1	22.9443	10.8125	0.0825582	28.6447	0.0942346	0	28.5388	28.6249	28.4732	28.7655	28.8524	28.4531	28.5253	28.6456
Plxna3	0.4091	1	24.8755	17.5806	0.0672982	25.078	0.0939512	0	24.7207	25.0405	25.0253	25.0147	25.0757	25.155	25.1163	25.1593
Ndufb10	0.4091	1	24.1929	9.59499	0.0127599	26.4216	0.0939518	0	26.5133	26.3915	26.37	26.6269	26.4602	26.3794	26.3659	26.4471
Zranb2	0.4092	1	26.1329	0.464238	0.240579	24.2799	0.093893	0	24.6491	24.2113	24.2678	24.567	24.0724	23.8619	24.2523	24.3166
Gnl3l	0.4097	1	25.2138	4.10857	0.0617882	22.812	0.0936628	0	22.8285	22.912	22.8608	22.8028	22.8194	22.762	22.8095	22.696
Cenpv	0.4097	1	24.2893	3.87976	0.0769179	25.3644	0.0934315	0	25.4776	25.4299	25.3666	25.5261	25.1497	25.2997	25.3554	25.1471
Dpysl5	0.4097	1	26.0268	18.3417	0.136275	30.5134	0.0935052	0	30.313	30.4552	30.3989	30.4123	30.4807	30.5714	30.6959	30.6375
Cstf3	0.4101	1	24.4679	6.06729	0.0363876	23.5235	0.0931767	0	23.4995	23.5899	23.5587	23.5532	23.5001	23.5006	23.541	23.2282
Gba	0.4102	1	25.1643	16.3404	0.090136	24.5406	0.0929847	0	24.3399	24.5086	24.4611	24.4459	24.586	24.6481	24.5461	24.6571
Psmc1	0.4102	1	24.1531	6.42884	0.103794	27.6053	0.0930259	0	27.7053	27.6191	27.657	27.8104	27.5613	27.6434	27.5538	27.4712
Aco2	0.4104	1	25.1632	19.4063	0.0592015	28.211	0.0929167	0	28.1963	28.182	28.2703	28.1501	28.1201	28.3311	28.2614	28.3775
Rtn4	0.4107	1	23.0776	1.91	0.048226	28.5269	0.0927439	0	28.5177	28.6284	28.5332	28.4498	28.533	28.4837	28.5105	28.6392
Sv2a	0.4107	1	26.3644	19.6458	0.176144	24.1027	0.0927369	0	23.7861	24.0037	23.9199	24.0799	23.9587	24.061	24.2731	24.4497
Rqcd1	0.4107	1	25.8905	1.37775	0.108625	25.1964	0.0925759	0	25.3967	25.2916	25.0638	25.2013	25.1789	25.0944	25.0215	25.0987
Rbm5	0.4109	1	24.0715	6.26139	0.0788426	23.3241	0.0925223	0	23.1477	23.5524	23.3915	23.4018	23.1435	23.284	23.2931	23.0818
Hsd17b12	0.4118	1	24.5913	6.33705	0.0970466	25.6853	0.0922127	0	25.6843	25.7421	25.8386	25.757	25.5577	25.6694	25.6836	25.3798
Glg1	0.4123	1	25.1457	0.792535	0.0622944	26.3837	0.0919408	0	26.5371	26.3967	26.5054	26.1604	26.3398	26.4049	26.344	26.3842
Erlin2	0.4124	1	25.3802	7.83314	0.0996541	25.6436	0.0919176	0	25.7014	25.6234	25.7488	25.7344	25.6331	25.689	25.5674	25.475
Brd9	0.4124	1	23.1023	15.2287	0.102235	22.0658	0.0918715	0	22.082	21.7384	22.0631	22.0336	22.0365	22.1874	22.164	21.854
Fahd2	0.4127	1	25.61	22.0842	0.130316	23.6256	0.0917881	0	23.7306	23.3095	23.4746	23.5086	23.5103	23.6349	23.3534	23.7772
Nutf2	0.4132	1	23.9721	16.8682	0.219129	23.5917	0.0914513	0	23.494	23.4335	23.8318	23.0559	23.5633	23.9977	24.0212	23.4611
Ddx1	0.4137	1	23.9032	21.0473	0.102447	27.0732	0.0912796	0	27.1741	26.9927	27.2043	26.9441	27.0047	27.1528	27.1287	27.1701
Ggps1	0.4139	1	25.2021	20.5046	0.14428	22.312	0.0911142	0	22.3466	22.2719	22.1298	22.1684	22.3278	22.3452	21.9506	22.6802
Shank2	0.414	1	22.4225	3.83956	0.116316	21.3221	0.0909755	0	21.3764	21.06	21.746	21.3376	20.8614	20.8871	21.3068	21.3364
Dcx	0.4143	1	23.2681	8.53326	0.0997701	28.482	0.0908442	0	28.4138	28.5117	28.4776	28.6403	28.3591	28.4659	28.4682	28.3793
Ankrd17	0.4148	1	24.4162	0.415026	0.103672	23.6684	0.0904927	0	23.9358	23.7144	23.695	23.7145	23.428	23.7898	23.6364	23.6232
Rab5c	0.4151	1	24.0874	8.50892	0.0592698	27.0729	0.09043	0	27.0471	27.078	27.1227	27.1197	27.1881	26.8663	27.0979	26.8625
Camlg	0.4163	1	23.4007	15.3171	0.144436	24.2174	0.0901843	0	24.058	24.3489	24.1518	24.1522	24.2784	24.4352	24.3558	24.0978
Nrd1	0.4165	1	24.6137	3.02482	0.0996162	26.5664	0.0901308	0	26.607	26.7251	26.6129	26.5843	26.5055	26.4623	26.626	26.3738
Dut	0.4167	1	22.3672	7.13302	0.204468	23.5169	0.0900773	0	23.5785	23.5495	23.4194	23.8018	23.3231	23.4853	23.0449	23.4167
LOC100360750	0.4169	1	24.7654	4.05943	0.126613	23.7904	0.0899858	0	24.1809	23.911	23.7041	24.1316	23.7499	23.6737	23.6691	23.7229
Stk32c	0.4169	1	25.0007	16.9398	0.307909	22.393	0.0899879	0	22.2758	21.9218	22.4492	22.2481	22.6937	22.4834	22.6708	22.9189
Rab9a	0.4169	1	25.4228	6.93104	0.217838	22.2989	0.089994	0	22.5376	22.278	22.5426	22.3974	22.4696	22.3887	21.8804	22.0616
Ube2f	0.417	1	22.7545	8.49494	0.192001	22.16	0.0899592	0	22.0276	22.336	22.0057	22.563	22.2669	22.074	21.7543	22.1841
Gnaq	0.4174	1	23.5924	14.812	0.0532291	27.5167	0.0898433	0	27.4178	27.471	27.4719	27.5396	27.376	27.5869	27.6009	27.4068
Psat1	0.4177	1	23.9007	21.5959	0.129601	25.6616	0.0897475	0	25.7871	25.4787	25.7597	25.4704	25.5516	25.6497	25.7419	25.6914
Get4	0.4179	1	25.4844	20.3497	0.127029	22.9963	0.0895966	0	22.8689	22.9531	22.8771	22.8888	22.7501	23.03	22.9881	23.1692
Cand1	0.4179	1	23.1733	16.4863	0.0414268	28.7443	0.0896242	0	28.7287	28.714	28.7928	28.6041	28.7186	28.7956	28.8626	28.7072
Pick1	0.4179	1	24.8832	19.8197	0.151536	21.6223	0.0896385	0	21.2785	21.6072	21.479	21.6388	21.2528	21.5147	21.7589	21.921
AABR07007032.1	0.4184	1	24.4868	12.6405	0.337711	22.9906	0.0894236	0	22.4154	22.9871	22.7289	23.2504	23.3945	22.9819	22.9973	23.2145
Abi2	0.4184	1	26.0059	18.2055	0.124187	23.4979	0.089482	0	23.4525	23.1804	23.4237	23.5575	23.483	23.5938	23.5853	23.8064
Drg1	0.4184	1	23.8834	0.664713	0.0242089	24.3282	0.0895512	0	24.3662	24.3201	24.3652	24.0365	24.2901	24.3478	24.2905	24.3601
Sorbs2	0.4186	1	24.0412	16.1196	0.0312785	23.4178	0.0893677	0	23.4028	23.4784	23.0349	23.4089	23.5452	23.4473	23.4386	23.499
Paxbp1	0.4193	1	23.3627	18.7095	0.202073	22.123	0.0890769	0	22.4823	22.0586	21.4885	22.2671	21.9653	22.4343	22.2912	22.1971
Slc25a20	0.4196	1	23.1446	2.37823	0.0996248	24.4462	0.0889838	0	24.4862	24.6695	24.4924	24.4329	24.3977	24.1966	24.8048	24.4656
Kdm5a	0.4197	1	22.6166	12.9339	0.113153	21.4812	0.088978	0	21.5592	21.2949	21.5206	21.4901	21.9909	21.4227	21.513	21.3975
Vat1l	0.4198	1	25.9939	19.2778	0.250915	26.2167	0.0889128	0	25.6721	26.0402	26.0198	26.0184	25.8372	26.3356	26.5236	26.7017
C2cd2l	0.42	1	25.9365	14.8737	0.222917	23.1542	0.0887813	0	22.8455	23.0257	22.9325	23.4131	23.1714	23.3857	23.3074	23.3164
Slc12a5	0.4201	1	24.0908	21.5879	0.292226	24.5498	0.0887527	0	24.7991	24.3391	25.1289	24.2434	24.4392	24.4736	24.6695	25.367
Trappc6b	0.4206	1	22.7885	4.13204	0.00280372	22.8527	0.088617	0	22.7369	22.8533	22.992	22.4444	22.8647	22.7272	22.8681	22.8546
Add1	0.421	1	24.56	11.7921	0.0720937	27.8651	0.0885169	0	27.6327	27.9031	27.8149	27.9413	27.9198	27.9316	27.8221	27.8993
Mpp2	0.4211	1	24.2622	12.6916	0.143934	21.8704	0.0884408	0	21.727	21.311	21.8425	22.0101	22.013	21.739	21.9555	21.9889
Twf1	0.4212	1	23.9939	13.3945	0.139978	25.2815	0.0883719	0	25.0779	25.1866	25.3421	25.1645	25.5362	25.23	25.2985	25.3336
Rala	0.4214	1	24.6344	14.4359	0.079521	25.9677	0.0882733	0	25.5518	25.9376	25.8549	26.0736	25.9474	26.028	26.0432	25.9778
Gpi	0.4221	1	23.8848	14.3791	0.0626624	27.9885	0.08821	0	27.9697	27.9187	28.0155	27.8959	28.0471	28.1007	27.9349	27.9625
Stoml2	0.4224	1	24.3756	21.4569	0.184295	24.988	0.0880818	0	25.0135	25.0129	24.8488	24.6881	24.9384	25.0116	24.5516	25.2548
Gtf2f1	0.4232	1	25.2895	0.20149	0.227617	23.7974	0.0878833	0	24.1856	24.0059	23.6354	24.2488	23.541	23.5495	23.9428	23.7785
Eif4g3	0.4235	1	23.5943	3.56836	0.0410191	24.4946	0.0877383	0	24.5279	24.5112	24.6221	24.4903	24.2963	24.5877	24.4098	24.5273
Dhps	0.4239	1	23.9995	22.2001	0.307933	21.2043	0.0875214	0	21.839	21.1004	21.3644	20.5882	21.2878	21.2689	21.1448	21.3373
Epm2aip1	0.4244	1	23.7204	17.4082	0.105445	26.905	0.0873779	0	26.9054	26.8116	27.0014	26.8203	26.7079	27.0179	27.1307	26.9233
Fam120a	0.4246	1	25.7072	3.68798	0.142613	23.8522	0.0872792	0	24.139	23.9251	24.1282	23.871	23.7962	23.7122	23.856	23.6475
Dnpep	0.4249	1	23.2047	21.2056	0.0881926	27.3695	0.0872105	0	27.4825	27.3704	27.3392	27.2975	27.2712	27.3449	27.4777	27.2722
Hnrnpk;LOC100359916	0.425	1	24.7178	20.6537	0.0452229	30.0535	0.0871545	0	30.0914	30.027	30.0432	29.9719	30.0194	30.1559	29.8968	30.106
Armcx4	0.4253	1	24.9001	7.68641	0.192546	23.2896	0.087097	0	23.515	23.3355	23.3236	23.6182	23.4059	23.1298	23.2871	22.9877
Ttr	0.4257	1	24.4298	14.2017	0.12889	25.0825	0.0869341	0	24.8992	25.2493	24.9764	25.1044	25.4923	25.1279	25.1625	26.2291
Tenm2	0.4258	1	24.2066	1.15391	0.272672	22.706	0.0868724	0	22.935	22.9795	22.7343	22.7949	21.9261	22.5588	23.1033	22.5127
Hsph1	0.426	1	24.6244	20.9928	0.111653	27.952	0.0867489	0	27.9144	27.9777	27.907	27.8015	27.8184	28.0841	27.936	28.1115
Hectd1	0.4261	1	23.8861	13.9715	0.0696211	23.1745	0.0867209	0	23.0472	23.2578	23.1517	23.0598	23.2588	23.3473	23.1297	23.1433
Phpt1	0.4262	1	24.2266	23.5736	0.184026	24.8255	0.0866886	0	24.9666	24.9384	24.8077	24.5214	24.6379	24.9517	24.5714	25.0178
Samhd1	0.4263	1	23.3346	11.0212	0.0708412	23.8276	0.086597	0	23.7054	23.7197	24.2883	23.832	23.951	23.7511	23.8585	23.8628
Psmg4	0.4267	1	23.2134	19.693	0.187675	20.2246	0.0862631	0	20.1726	20.3842	20.1678	19.7678	20.0712	20.4082	20.4545	20.2989
Fubp3	0.4269	1	22.4166	2.71359	0.0682145	23.5124	0.0861935	0	23.5264	23.5743	23.6682	23.426	23.4599	23.5516	23.3948	23.6562
Fkbp1a	0.4269	1	23.4177	11.0692	0.094426	27.3626	0.0861923	0	27.2377	27.3415	27.1984	27.7296	27.5043	27.2687	27.2954	27.5013
Eif2s3	0.4275	1	25.017	1.69039	0.0739748	26.9078	0.0859777	0	26.9788	27.0359	26.8834	26.8848	26.7996	26.8749	26.8778	26.6676
Apmap	0.4281	1	24.2982	2.94223	0.12692	24.0114	0.0857761	0	24.1547	24.0471	24.3469	23.8997	24.0228	23.7793	24.0089	23.9546
Ppp2r2d	0.4283	1	24.6806	17.6903	0.126567	22.9428	0.0856574	0	22.6843	22.9966	22.8275	22.7036	22.9569	22.975	23.1259	23.0284
Ntpcr	0.4287	1	23.7497	21.0964	0.129213	21.5972	0.0854652	0	21.6463	21.5287	21.698	21.3671	21.5703	21.6413	21.5548	21.8259
Actl6b	0.4287	1	25.6877	19.2221	0.107534	24.4412	0.0854842	0	24.3725	24.3795	24.4507	24.3438	24.2735	24.7593	24.4964	24.7713
Psmb7	0.4287	1	25.6518	22.3517	0.0733904	26.2783	0.0854623	0	26.4466	26.182	26.1932	26.3858	26.2192	26.2589	26.3125	26.4161
Acly	0.4293	1	22.4236	21.3888	0.0538716	28.7539	0.0852303	0	28.7977	28.792	28.7526	28.6641	28.7148	28.7261	28.833	28.6874
RGD1311575	0.4296	1	24.9528	23.9177	0.155861	26.8002	0.085029	0	27.0316	26.8379	26.7457	27.2033	26.8253	26.6252	26.803	26.9257
Ppil3	0.4296	1	24.8858	21.3299	0.174615	22.4112	0.0849857	0	22.6185	22.3967	22.2807	22.186	22.38	22.5732	22.0153	22.5331
RGD1308134	0.4299	1	25.7832	5.90114	0.17906	24.5871	0.0848535	0	24.5707	24.8611	24.5224	24.7575	24.8117	24.4376	24.1718	24.6354
Ric8a	0.4302	1	25.5373	17.3418	0.145171	25.0944	0.0848059	0	24.8177	25.0772	24.9554	24.9924	25.134	25.3253	25.1722	25.8767
Cdc37	0.4308	1	25.2367	4.06911	0.132205	27.738	0.0847022	0	27.7733	27.9002	27.6113	27.9072	27.784	27.4969	27.4362	27.8356
Trappc8	0.4326	1	22.7427	22.0787	0.153151	21.1414	0.0837524	0	21.3321	21.3811	21.0603	20.821	21.1472	20.8496	21.4513	21.0451
Snrpa	0.4329	1	24.6135	3.88406	0.0319009	26.0952	0.0836419	0	26.4535	26.0979	26.1242	26.1553	25.9971	26.0631	26.1205	25.9137
Gsto1	0.4332	1	23.66	10.0512	0.055473	25.8348	0.0836019	0	25.7895	25.8143	25.7908	26.1095	25.9493	25.7385	25.7224	26.0424
Nsfl1c	0.4343	1	25.0455	20.8323	0.103271	27.5101	0.0830112	0	27.5386	27.5295	27.4079	27.392	27.5278	27.537	27.1954	28.0677
Bles03	0.4348	1	23.6407	11.0972	0.223269	22.1945	0.0828354	0	22.2972	22.0041	22.1898	22.6693	22.4491	22.2703	21.8012	22.3773
Ppp1r9b	0.4353	1	23.6114	1.27594	0.0306247	26.2788	0.0826577	0	26.2868	26.3222	26.2718	26.5334	26.2387	26.0959	26.2816	26.3915
Nhp2	0.4361	1	25.0458	5.6996	0.182044	24.4523	0.0824412	0	24.6306	24.4059	24.7798	24.5274	24.4535	24.5182	24.1761	24.3097
Pcyox1	0.4363	1	23.6428	6.18328	0.0637429	26.9869	0.0824123	0	26.9454	27.0268	27.243	26.9142	27.0996	26.9448	26.9911	26.9352
Rapgef2	0.4367	1	24.7325	16.5426	0.0773872	23.1535	0.0822088	0	22.5869	23.0731	23.2956	23.1337	23.1946	23.2064	23.3857	23.17
Hbz	0.4367	1	26.175	4.58419	0.539019	24.1819	0.0822088	0	24.6141	24.7829	24.6247	24.2025	24.1353	24.3337	23.4475	23.6388
Ppp6r3	0.4368	1	22.3033	18.8638	0.12362	22.4219	0.08208	0	22.4303	22.5873	22.3151	22.2087	22.3754	22.5209	22.5547	22.4166
Srsf1	0.4368	1	24.9951	2.69073	0.247536	28.9674	0.0820984	0	29.3217	29.1005	28.894	29.4224	28.8879	28.4484	29.0387	28.8475
Abhd6	0.4368	1	24.3407	3.39768	0.197748	22.3219	0.0821353	0	22.4169	22.5629	22.3442	22.6966	22.2338	21.8191	22.5168	22.2531
Hcfc1	0.4371	1	24.9442	2.5189	0.0838602	26.7015	0.0819618	0	26.8032	26.7505	26.8428	26.6604	26.4893	26.6934	26.6772	26.5503
Cyb5r3	0.4375	1	24.7097	14.8181	0.0512228	25.6672	0.0818163	0	25.6498	25.5798	25.6867	25.6924	25.6852	25.6896	25.8756	25.3745
Nrbp2	0.4381	1	23.9217	10.2103	0.186414	22.4335	0.0815574	0	22.1308	22.2183	22.7899	22.6487	22.5616	22.3418	22.6506	22.4791
Rbm3	0.439	1	25.7175	5.78253	0.138487	26.9383	0.0812677	0	27.1158	27.0458	26.8667	27.1362	27.1129	26.7574	26.5911	26.8224
Tmem263	0.4396	1	24.1153	17.7192	0.301813	21.7845	0.0811489	0	21.8663	21.6375	21.1549	23.8961	21.7237	21.8423	22.7834	21.591
Ap2b1	0.4396	1	24.9612	18.4165	0.0942044	28.3525	0.0811412	0	28.2614	28.3217	28.3859	28.1807	28.3334	28.4096	28.4505	28.4348
Map4k4	0.4399	1	22.828	14.3746	0.0350676	26.4269	0.0809678	0	26.3741	26.4581	26.3652	26.4525	26.4293	26.464	26.4673	26.4156
Rps3;RGD1560831	0.4402	1	25.684	0.855835	0.0854862	28.5533	0.0808686	0	28.7566	28.6098	28.577	28.4956	28.483	28.4747	28.6135	28.3908
LOC100362069;RGD1565183;LOC690096;Rpl28	0.4406	1	25.0358	2.25271	0.155196	25.1876	0.0807384	0	25.4252	25.3758	25.2434	25.2806	24.8092	25.2336	25.0378	24.6019
Wdr1	0.4407	1	24.7315	18.2702	0.062364	27.8422	0.0806281	0	27.5695	27.8232	27.803	27.7751	27.7649	27.937	27.9297	27.8421
Uba3	0.4414	1	23.0666	4.81292	0.0983975	24.4245	0.0805778	0	24.3308	24.5661	24.6654	24.3262	24.2399	24.4995	24.3582	24.3728
Cdk5	0.4416	1	24.2321	22.0088	0.0386081	25.1357	0.0805302	0	25.1436	25.1402	25.119	25.1683	24.8978	25.1485	25.1274	25.3375
Cltb	0.442	1	24.383	15.4923	0.0863596	20.9289	0.0803535	0	20.8343	20.8805	20.795	20.8125	21.1672	21.1624	20.8404	21.6952
Enpp5	0.4421	1	24.645	21.5735	0.555399	22.7456	0.0803107	0	22.63	22.7607	22.5029	22.1709	22.3187	22.975	22.4556	23.4175
N4bp2	0.4422	1	24.0162	6.61676	0.0775334	22.2809	0.0802607	0	22.3562	22.209	22.388	22.4276	21.8766	22.2051	22.2809	22.1426
Gclm	0.4422	1	25.1581	15.5102	0.162204	22.8512	0.0802114	0	22.5391	22.7603	22.5615	22.8912	23.2594	22.83	22.9341	23.2761
Erc2	0.4422	1	23.3963	9.1122	0.00339893	20.3057	0.080256	0	20.1146	20.0192	20.6081	20.4655	20.1249	20.1493	21.4162	20.4658
Cct2	0.4426	1	25.3856	21.4569	0.0537665	29.7866	0.0801394	0	29.838	29.7711	29.6831	29.7523	29.7425	29.8069	29.585	29.8466
Gpd2	0.4429	1	24.5767	16.5412	0.121971	23.991	0.0800694	0	23.7712	23.8864	23.8995	23.7981	24.0545	23.9143	24.1677	24.0308
Med31	0.4429	1	23.9586	7.06953	0.101469	21.2747	0.0800098	0	20.866	21.4651	21.4851	21.2246	21.4903	21.1124	21.0568	21.3624
Sar1b	0.4432	1	24.3414	18.4323	0.111191	24.0429	0.0799223	0	24.0109	23.6768	24.0648	23.8541	24.0787	24.1502	23.9839	24.2851
Zfp146;Zfp383;RGD1561277;Zfp560	0.4435	1	24.5424	19.9839	0.0366613	18.6566	0.0798463	0	18.6868	18.2403	18.598	18.7096	18.5647	18.7363	18.6729	18.7574
Smarcb1	0.4448	1	24.3829	1.04886	0.153922	25.0676	0.0794165	0	25.2353	25.1832	25.3038	24.9276	24.8578	25.1073	25.1582	25.0059
Iscu	0.4454	1	24.0619	8.45665	0.0856273	23.3217	0.0790346	0	23.4376	23.3009	23.3386	23.7381	23.4065	23.2617	23.1959	23.5896
Pik3r1	0.4458	1	23.7572	17.7485	0.0407036	22.7346	0.078819	0	22.7447	22.5352	22.6795	22.712	22.7373	22.7644	22.6726	22.7685
Hibadh	0.4458	1	23.5552	9.69496	0.111457	23.7012	0.0788137	0	23.6155	23.4043	23.7438	24.1362	23.7832	23.5866	23.7382	23.8947
Cdkn2aip	0.446	1	23.579	20.4894	0.063262	22.527	0.078744	0	22.5451	22.5063	22.5482	22.6307	22.3669	22.4629	22.5942	22.6763
LOC687994	0.4461	1	23.6856	8.07469	0.127906	24.303	0.0786811	0	24.3204	24.3315	24.412	24.5137	24.3153	24.1567	24.4686	24.152
Fam45a	0.4461	1	22.7113	12.5451	0.0669118	21.7654	0.0785813	0	21.7064	21.691	21.7509	21.7179	21.9193	21.677	21.778	21.7175
Emd	0.4461	1	24.2866	22.128	0.155906	24.7171	0.0786744	0	24.7665	24.8114	24.5264	24.5113	24.6368	24.7738	24.5009	24.9234
Tfrc	0.4478	1	26.0124	23.3954	0.105155	22.5987	0.0783254	0	22.85	22.6204	22.3923	22.723	22.4986	22.5529	22.7574	22.6502
Msi1	0.4478	1	26.2418	2.86072	0.196316	26.0816	0.0783162	0	26.3776	26.2565	26.2464	25.9196	26.1411	25.9835	25.7923	25.9601
Stx17	0.4484	1	26.617	0.914391	0.174617	21.7393	0.0781644	0	22.0441	21.6419	21.699	21.8865	21.6391	21.4691	21.5786	21.7986
Iqsec3	0.449	1	26.0484	18.329	0.123627	22.8603	0.0780423	0	22.5754	22.6613	22.9127	22.689	22.7279	23.1176	23.0772	23.0822
Pgk1	0.4495	1	24.0647	14.3981	0.0698154	29.5579	0.0779207	0	29.4738	29.5216	29.48	29.4752	29.6435	29.6747	29.3521	29.5744
Tdrd3	0.4496	1	23.5837	22.9164	0.168772	22.2272	0.0778078	0	22.3928	22.3581	22.7712	22.0818	21.9886	22.464	22.2712	22.2836
Ubap2	0.4496	1	24.5821	23.1988	0.123611	24.37	0.0778012	0	24.4771	24.4459	24.1793	24.5374	24.26	24.2858	24.289	24.6359
Ptbp1	0.4496	1	26.1499	3.32181	0.142661	27.0542	0.0777681	0	27.2702	27.2038	27.1617	26.7742	27.1009	26.9261	26.8859	26.8289
Eefsec	0.4499	1	23.9472	5.97554	0.050844	23.9047	0.0776722	0	23.9034	23.9423	24.0074	23.8955	23.8962	23.9313	23.914	23.7978
Eftud2	0.4507	1	25.5493	1.41029	0.120879	27.4926	0.0773238	0	27.6634	27.5504	27.6151	27.2409	27.3053	27.4384	27.4751	27.288
Cep41	0.4515	1	22.466	8.5807	0.0976383	24.0541	0.0769102	0	23.9668	24.0848	24.0697	24.2282	23.8773	24.1223	23.952	23.9771
Smap1	0.4515	1	23.0561	7.08703	0.0967551	24.8863	0.0769721	0	24.9271	24.7642	25.0125	24.9085	24.9282	24.7021	24.7712	24.8341
Gripap1	0.4524	1	24.3445	23.4518	0.118117	27.2091	0.0764758	0	27.3391	27.2575	27.1697	27.3101	27.0645	27.2455	27.1533	27.4084
Ccdc177	0.4525	1	22.4223	7.79903	0.213884	22.6331	0.0763883	0	22.523	22.6678	22.941	22.8118	22.9612	22.5216	22.3988	22.9513
Fam49a	0.4527	1	25.0866	19.1404	0.237191	23.4027	0.0763433	0	23.2598	23.276	23.5623	23.1599	23.3396	23.5188	23.6349	23.771
Lman2l	0.4527	1	24.3744	8.33069	0.112395	23.2806	0.0763346	0	23.2299	23.3006	23.3753	23.34	23.4297	23.0608	23.3613	22.8551
Ccdc6	0.4528	1	23.3449	20.1872	0.024825	27.0276	0.0762369	0	27.0466	26.909	27.0276	27.3161	26.9091	26.9588	27.0456	27.0916
Nnt	0.4528	1	25.7531	6.70969	0.107971	26.212	0.0762594	0	26.3648	26.2775	26.3008	26.3048	26.3479	26.1567	26.1515	25.9157
Grwd1	0.4534	1	24.1887	11.0817	0.0415637	22.3765	0.0759381	0	22.3995	22.4373	22.3303	21.8351	22.5576	22.4271	22.3384	22.2597
Cpne3	0.4534	1	23.44	9.67513	0.129375	23.3599	0.0759293	0	23.3876	23.3511	23.3516	23.4679	23.6565	22.9861	23.3737	23.0999
RGD1310429	0.4536	1	24.6639	16.6815	0.184734	21.9161	0.0758666	0	21.654	21.9966	21.636	21.9493	21.8173	22.167	22.0944	21.9959
LOC606294;Kbp	0.4543	1	22.9293	5.05655	0.041563	24.1159	0.0757287	0	23.9598	24.1594	24.3865	23.9695	24.082	24.0914	24.0769	24.1028
Cd81	0.4545	1	24.4223	18.4004	0.213098	23.629	0.0756901	0	23.6118	23.4732	23.9413	23.2886	23.6637	23.7761	23.9906	23.7623
Eed	0.4547	1	24.1023	0.333943	0.143205	22.7681	0.0755891	0	22.923	22.7174	23.4704	22.3808	22.6325	22.6739	22.7459	22.6235
Actr6	0.4549	1	23.3664	0.71928	0.11748	19.7152	0.0755142	0	19.827	19.8072	20.067	19.6471	19.5051	19.7645	19.8471	19.7004
Rpl22l2;LOC688712	0.4549	1	25.124	4.70589	0.181105	25.3529	0.0755462	0	25.6759	25.3662	25.4819	25.5775	25.1884	25.3015	25.2176	24.9253
Aldoc	0.4549	1	25.6101	14.2707	0.307795	27.9697	0.075453	0	27.1832	27.6782	27.8644	28.0593	28.2506	28.1495	28.0379	28.3365
Eif4a1	0.4549	1	24.327	2.18091	0.10509	29.5579	0.0754651	0	29.6753	29.7106	29.5873	29.4335	29.439	29.5676	29.5289	29.3194
Itpa	0.4552	1	24.2058	14.5263	0.0713969	26.6662	0.0753915	0	26.546	26.6055	26.6207	26.5986	26.7256	26.8437	26.453	27.0704
Rltpr	0.4566	1	22.3521	8.19566	0.220207	21.2443	0.0751691	0	21.0927	21.2713	21.1816	21.7388	20.8693	21.3077	21.0374	21.1326
Srsf2	0.4566	1	24.2416	11.7883	0.224044	27.4141	0.0751415	0	27.4812	27.3772	27.3014	27.7713	27.4665	27.0925	27.2966	27.5304
Cox15	0.4569	1	24.5816	21.0666	0.089578	19.9551	0.0750299	0	20.0618	19.8785	19.8139	19.9289	20.0583	19.8881	19.9927	20.0705
Manf	0.4569	1	24.992	4.94987	0.0847116	26.6281	0.0750248	0	26.9205	26.6875	26.6036	26.8856	26.6803	26.492	26.5595	26.535
Pc	0.4579	1	23.3228	22.0248	0.171038	22.9264	0.0747166	0	23.1251	22.7467	23.2007	22.7105	22.7739	22.9005	23.0042	23.0407
Lrrc57	0.458	1	24.733	11.3901	0.120891	22.6488	0.07466	0	22.1822	22.5948	22.6627	22.7964	22.6242	22.794	22.5733	22.7195
Ndufv1	0.458	1	24.6274	18.9634	0.0912861	26.0151	0.0746724	0	26.0297	25.9211	26.1404	25.9366	25.9716	26.1101	26.0815	26.1401
Ppp1r9a	0.4584	1	23.2758	21.1578	0.0412573	24.9447	0.074554	0	25.0114	24.9024	24.9382	25.1677	24.8407	24.9006	24.9767	24.981
Tubb3	0.4588	1	25.1417	15.0398	0.128049	31.6992	0.0743783	0	31.356	31.7043	31.6183	31.5784	31.7915	31.9137	31.6274	31.8424
Tardbp	0.4606	1	24.3572	3.42756	0.0916801	28.1388	0.0740128	0	28.1879	28.239	28.3312	28.0202	27.9519	28.2095	28.0764	27.9344
Scai	0.4608	1	23.2392	9.63474	0.224508	22.664	0.0739753	0	22.3296	22.4843	22.8034	22.9016	22.1031	22.7104	22.6393	22.4252
Idh1	0.4614	1	25.5349	15.555	0.0661164	28.9236	0.0738911	0	28.7924	28.8777	28.889	28.9089	28.9313	29.0687	28.9045	29.0214
Dnmt1	0.4618	1	24.7712	5.52184	0.0922852	25.8737	0.0737387	0	25.967	25.9491	25.852	26.033	25.8657	25.7635	25.8627	25.5849
Mrps28	0.4621	1	24.7711	21.1414	0.0761787	22.3327	0.0736889	0	22.3502	22.2847	22.3567	22.221	22.3094	22.3827	22.1074	22.6902
Hnrnpa2b1	0.4621	1	25.5137	2.44014	0.111257	30.6036	0.0736784	0	30.7266	30.7096	30.6901	30.5895	30.5099	30.6831	30.522	30.54
Mapk7;LOC100912585	0.4626	1	23.7719	16.4843	0.0838523	24.2535	0.0734029	0	24.1914	24.2099	24.305	23.9118	24.2081	24.4007	24.4232	24.1787
Apex1	0.4626	1	25.6617	2.66295	0.104668	27.7958	0.0734569	0	27.957	27.8931	27.9026	27.7171	27.7131	27.6989	27.7951	27.5562
Heatr6	0.4627	1	23.6263	15.9035	0.130642	21.9193	0.0733483	0	21.8963	21.7988	21.7917	21.6636	21.981	22.4361	21.5545	21.969
Strn	0.4628	1	23.3701	9.59815	0.0790217	24.9454	0.073285	0	24.836	24.9433	24.9508	25.0812	25.007	24.8906	24.8968	25.2452
Fam21	0.4629	1	23.6727	7.12025	0.0973051	25.4371	0.0732486	0	25.5214	25.4595	25.5107	25.5363	25.6079	25.3749	25.3065	25.4937
Ccdc86	0.463	1	24.4015	0.654026	0.281101	21.9636	0.073023	0	22.2721	22.2753	21.9865	21.7073	21.7462	22.289	21.8253	22.0181
Ftl1;Fam65b;RGD1566189;RGD1560687;LOC100359668;LOC100362384;Ftl1l1	0.4637	1	24.3665	22.231	0.168357	26.3672	0.0728946	0	26.4148	26.4896	26.1602	26.2503	26.3229	26.2731	25.9376	26.8082
Lhpp	0.4637	1	24.7768	13.2284	0.228582	22.5316	0.0729334	0	22.0408	22.3805	22.4846	22.6287	22.9154	22.5324	22.5319	22.9536
Mta2	0.4643	1	25.8126	2.31613	0.124707	25.0089	0.0726819	0	25.3438	25.1048	25.1139	24.9465	24.8868	24.918	24.9849	24.7123
Akap9	0.465	1	24.3703	23.3304	0.150982	25.0301	0.0726347	0	25.1537	25.106	24.9941	24.5887	24.883	25.1212	24.8278	25.2014
Pcbp3	0.465	1	24.4295	16.2148	0.131355	23.2137	0.0726349	0	22.8959	23.077	23.1091	22.9843	23.441	23.0875	23.3426	23.4476
Svop	0.4651	1	23.457	15.1885	0.195912	21.4515	0.0723963	0	21.3345	21.6148	21.2591	21.3081	21.6251	21.6626	21.5575	21.4536
Pde4dip	0.4652	1	24.8288	21.7167	0.130835	24.1495	0.0723564	0	24.1485	24.0056	24.2733	24.062	24.0051	24.2116	24.0988	24.6334
Xpot	0.4652	1	24.3701	4.86382	0.155642	20.9649	0.0723328	0	21.1401	21.0046	21.0004	21.198	20.8151	20.9523	20.9122	20.7222
Thoc2;LOC679894	0.4655	1	25.0229	0.470703	0.114902	25.1646	0.0720929	0	25.4304	25.0822	25.1859	25.1021	24.9868	25.1121	25.1305	25.0158
Eif5b	0.4655	1	25.4039	4.07276	0.103359	26.8108	0.07211	0	27.1649	26.9183	26.8016	26.8282	26.8927	26.7783	26.7044	26.6745
Ppp1r18	0.4663	1	23.2886	11.4041	0.219005	24.5208	0.0719889	0	24.5093	24.4057	24.2556	24.7143	24.718	24.1835	24.3033	24.4765
Gpx1	0.4664	1	25.1257	1.77161	0.194862	25.2144	0.0719746	0	25.4383	25.411	25.0356	25.1929	25.2656	25.0113	24.6968	25.21
Tmem132a	0.4669	1	24.4558	21.1038	0.0850933	23.3824	0.0717342	0	23.4278	23.3909	23.2358	23.4305	23.1542	23.3926	23.4025	23.5205
Cpsf2	0.467	1	25.1438	3.51125	0.0461222	23.0663	0.0716568	0	23.1251	23.1158	23.1001	23.0683	23.078	23.2516	22.9777	23.0259
Carkd	0.4672	1	24.68	15.4438	0.0847622	24.1218	0.0715995	0	23.9814	24.0672	24.029	24.0632	24.2505	24.2602	24.0904	24.478
Dnttip2	0.4673	1	25.8677	4.2838	0.146076	22.9623	0.0715795	0	23.1516	23.0743	23.062	23.0525	22.8873	22.8732	22.8459	22.5087
Arf4	0.4676	1	24.6669	6.94296	0.0470686	25.9645	0.0715002	0	26.0131	26.0414	25.9654	25.9895	26.161	25.9157	25.9356	25.7214
Rpl12;Rpl12-ps1	0.468	1	25.6847	2.89091	0.0815584	27.8462	0.0714261	0	28.0251	27.905	27.9107	27.8512	27.7196	27.8216	27.7781	27.6891
Atic	0.4682	1	25.4233	9.71649	0.0425329	27.8694	0.0713868	0	27.8101	27.8588	27.9164	27.8292	27.9121	27.8952	27.7598	27.847
Slc4a7	0.4683	1	23.8738	19.8602	0.143638	20.2913	0.0713361	0	20.3074	20.2821	20.2567	19.9448	20.9334	20.3028	20.3733	20.7194
Gna11	0.4686	1	23.0772	18.2765	0.206228	24.0234	0.0712214	0	24.0265	23.915	24.2507	23.5405	24.3922	24.153	24.538	24.1752
Praf2	0.4692	1	24.3968	15.9863	0.081606	23.1046	0.0709709	0	22.9437	23.0931	23.1746	22.7942	23.1403	23.1901	23.1903	23.102
Prph	0.4692	1	24.5822	12.7627	0.557335	26.2092	0.0710242	0	25.5922	26.2598	25.7084	26.5918	27.063	26.4648	26.0243	26.6927
Prep	0.4692	1	23.43	5.15296	0.0445428	27.4266	0.0709883	0	27.3971	27.5649	27.598	27.3921	27.4067	27.3957	27.5138	27.3485
Thrap3	0.4692	1	22.8801	5.44701	0.0824129	26.0352	0.0709577	0	26.1681	26.0088	26.1137	26.1586	26.0194	25.9517	25.9024	26.1333
Fn1	0.4693	1	23.1856	10.7155	0.184059	24.2877	0.0708656	0	24.326	24.3901	23.7254	24.4532	24.7152	24.3586	23.9489	24.1141
Fv1	0.4697	1	26.2983	1.92462	0.061365	23.248	0.0707952	0	23.3354	23.3108	23.2261	23.234	23.2419	23.1831	23.218	23.1599
Plgrkt	0.4699	1	24.8305	24.2668	0.131539	22.217	0.070738	0	22.3709	22.3458	22.1113	22.3628	21.9247	22.1013	22.3852	22.1912
Septin11	0.4713	1	23.994	12.5653	0.0426483	27.779	0.070459	0	27.742	27.6967	27.7294	27.9227	27.816	27.748	27.7964	27.8353
Gnpat	0.4713	1	23.4342	20.7714	0.127243	21.7287	0.0704512	0	21.8355	21.6136	22.1652	21.6023	21.6383	21.6978	21.7797	21.916
Actn4	0.4714	1	23.6303	13.1873	0.0379384	28.1439	0.0704004	0	28.1199	28.108	28.0706	28.1661	28.2118	28.132	27.9189	28.1269
Grpel1	0.4723	1	25.029	19.8088	0.523839	21.5912	0.0699321	0	21.5281	21.5391	21.1895	20.9662	21.9228	21.6827	21.6477	22.7203
Dtd1	0.4723	1	24.5971	18.2061	0.140036	25.6092	0.0698994	0	25.3997	25.5308	25.5757	25.6819	25.5064	25.5906	25.9532	25.6904
Ltv1	0.4727	1	25.6753	1.22338	0.134518	21.8069	0.0698682	0	22.2246	22.0771	21.533	21.6674	21.8871	21.7716	21.5683	21.5241
Snx5	0.4729	1	23.5088	13.2477	0.144295	23.3674	0.0697908	0	23.213	23.6033	23.0911	23.4229	23.8491	23.4147	23.4333	23.3035
Snx6	0.4729	1	24.646	8.20754	0.17535	25.108	0.0698404	0	25.3774	25.1109	25.2234	25.4084	25.2081	25.0793	25.1131	24.8965
Atp1a2	0.473	1	24.8301	13.7088	0.23674	24.1573	0.0696807	0	23.6631	23.9491	23.8895	24.3985	24.397	23.9835	24.2609	24.2686
Kdm1a	0.4732	1	25.5409	2.78655	0.125368	25.0537	0.0696357	0	25.4199	25.0926	25.3532	25.0238	24.9619	24.941	25.0403	24.8959
Vsnl1	0.4737	1	25.1671	19.3909	0.155743	21.8442	0.0694289	0	21.0786	21.8524	21.6666	22.0838	21.2093	21.8529	22.0157	23.2139
Cdk17	0.4751	1	25.1209	21.8193	0.144734	21.6105	0.0690924	0	21.753	21.1912	21.4928	21.4846	21.6571	21.2452	21.612	21.8838
Serpina1	0.4754	1	25.845	17.1944	0.334487	24.3317	0.0690402	0	24.0423	24.1327	23.7967	24.3153	24.5964	24.4199	24.4275	24.9682
Elavl4	0.4757	1	23.5445	21.5488	0.0772508	27.0765	0.0689813	0	27.1829	27.0548	27.1613	26.8782	26.7307	27.1721	27.1874	27.0901
Capza1	0.4762	1	22.6644	5.41491	0.0509307	26.7584	0.068745	0	26.7831	26.7529	26.8156	26.7792	26.7861	26.6886	26.5551	26.8439
Gnb1	0.4765	1	25.684	17.2458	0.105982	29.7639	0.0687069	0	29.4874	29.7091	29.7335	29.6731	29.7088	29.9665	29.7765	29.8846
Tor1aip1	0.4765	1	26.016	6.12575	0.136399	23.5132	0.0686896	0	23.5844	23.8173	23.5737	23.5213	23.793	23.4968	23.3243	23.3184
Exog	0.4768	1	23.0257	8.75166	0.0645595	23.252	0.0685934	0	23.257	23.1018	23.2943	23.4124	23.2977	22.9995	23.0784	23.335
Zyg11b	0.477	1	24.5179	17.1882	0.0402958	23.8737	0.0685382	0	23.7345	23.8006	23.9509	23.6856	23.9127	23.9035	23.9175	23.9087
Aldh9a1	0.4772	1	23.4073	12.3539	0.0602264	26.1871	0.0684791	0	26.2356	26.059	26.1511	26.2524	26.3592	26.2029	26.0112	26.1912
Eps15l1	0.4772	1	24.6292	16.1895	0.191063	21.3732	0.0684603	0	20.9987	21.4794	21.2102	20.8583	21.8786	21.5548	21.5365	21.7311
Ndufa4	0.4779	1	24.5766	23.4252	0.092429	26.343	0.068266	0	26.3503	26.4952	26.1297	26.3377	26.3527	26.2184	26.2286	26.7182
Syn1	0.478	1	25.0762	18.5738	0.169288	26.0825	0.0682532	0	25.7434	25.9348	25.9382	26.0475	25.6871	26.1389	26.3032	26.2891
Chmp6	0.4781	1	23.0903	9.956	0.0626667	23.9195	0.0682134	0	23.8125	23.9498	23.7754	24.1663	24.0665	23.802	23.8237	23.996
Ruvbl1	0.4793	1	24.7853	19.7939	0.0743291	27.0012	0.0678195	0	27.1168	26.9444	26.9867	26.9533	26.9745	27.0244	26.9064	26.9751
Trappc9	0.4795	1	24.9408	12.171	0.275669	21.3953	0.0677648	0	20.7276	21.3846	21.4278	21.5595	21.2651	21.6897	21.749	20.8118
Mrpl37	0.4795	1	22.8901	18.3659	0.296173	22.1241	0.0677283	0	22.2697	22.0049	22.3233	21.4152	21.831	22.8983	22.3974	21.9328
Clic1	0.4797	1	23.5731	13.065	0.000360566	26.8559	0.0676912	0	26.8808	26.858	26.8009	26.8689	27.2148	26.8538	26.4435	26.8495
Flna	0.4799	1	25.7726	5.33487	0.108671	29.0888	0.0676352	0	29.2244	29.2004	29.0912	29.1397	29.3422	29.0084	28.8087	29.0076
Ube2d1	0.4803	1	23.6442	12.1223	0.0377508	23.0787	0.0674704	0	23.0313	23.0289	23.1297	23.1139	23.3932	23.0324	23.0138	23.2136
Ccdc12	0.4803	1	24.0614	2.86021	0.21002	24.6203	0.0674463	0	25.253	24.7478	24.7588	24.9109	24.3596	24.8159	24.3222	24.6303
Adss	0.4803	1	23.2886	2.93991	0.0654561	24.4515	0.0673922	0	24.4967	24.4895	24.5406	24.448	24.298	24.5162	24.3815	24.7078
Casp9	0.4803	1	22.9708	11.1868	0.138559	20.0838	0.067481	0	19.9767	19.9025	20.0663	20.2603	20.3206	19.5104	20.0128	20.1304
Rpl3	0.4809	1	24.3661	1.80645	0.0920095	27.9253	0.0671874	0	28.0562	28.0089	28.0149	27.8469	27.6928	27.8984	27.8823	27.3971
Dnajc10	0.4809	1	25.8875	2.64089	0.140434	24.6247	0.067187	0	24.8336	24.7453	24.7402	24.4769	24.5715	24.4549	24.6135	24.36
Chchd6	0.4813	1	25.4927	23.7209	0.10432	24.6843	0.067019	0	24.8105	24.5115	24.6958	24.732	24.4452	24.5885	24.6693	24.8016
Phf6	0.4816	1	24.4468	4.68502	0.0942759	24.2234	0.0668825	0	24.6033	24.2987	24.2378	24.5645	24.1065	24.2148	24.143	23.9572
Gosr1	0.4816	1	23.7086	18.2672	0.11258	20.6007	0.0668484	0	20.5728	20.5091	20.7578	20.1427	20.9613	20.603	20.735	20.8533
GLTP	0.4817	1	24.1246	12.8476	0.202856	23.2487	0.0668197	0	23.0397	23.3063	22.8508	23.3683	23.7058	23.2659	23.2241	23.4219
Actr3	0.4821	1	23.7954	11.2453	0.044444	28.2977	0.0666406	0	28.2157	28.2952	28.3156	28.3287	28.3472	28.3034	28.2661	28.4389
Uso1	0.4823	1	24.6685	19.5829	0.129155	25.8834	0.0666172	0	25.8591	25.8821	25.9551	25.7007	25.7579	26.0708	25.941	26.0834
Stx18	0.4824	1	24.9584	16.3469	0.107963	21.1476	0.0666022	0	21.0122	21.031	21.3659	21.0741	21.2584	21.1918	21.2747	21.2008
Fam213a	0.4827	1	22.1255	5.05913	0.090508	24.5624	0.0664755	0	24.5268	24.5976	24.6899	24.5605	24.5712	24.3225	24.647	24.6275
1968-08-01	0.483	1	22.0879	16.8422	0.00920527	25.3627	0.066388	0	25.3744	25.3452	25.4066	25.3085	25.2991	25.4717	25.4651	25.283
Acaa1b;Acaa1a	0.483	1	22.8466	2.35901	0.0550269	24.073	0.0664131	0	24.2578	23.9828	24.4512	24.0409	24.0161	24.0469	23.9381	24.1035
U2af2	0.4844	1	25.7384	4.07097	0.0886453	28.8143	0.0660427	0	28.8861	28.9012	28.6812	28.8716	28.7814	28.4675	28.7566	28.5586
Map6	0.4844	1	23.6785	14.1407	0.0470903	27.8596	0.0660582	0	27.5411	27.8459	27.6431	28.4321	27.8699	27.6335	27.9549	27.8773
Map1b	0.4847	1	25.0184	5.47216	0.0654417	33.0819	0.065941	0	33.1316	33.1057	33.0445	33.1522	33.1161	33.0085	32.8604	33.0598
Atp5e;LOC100361879	0.4847	1	24.7249	5.20285	0.204533	23.0823	0.065885	0	23.3859	23.1232	23.2223	23.3889	22.897	23.1384	22.9393	22.6889
Dctn2	0.485	1	24.008	13.6464	0.0698783	25.5535	0.0658505	0	25.3409	25.4258	25.6113	25.4385	25.6936	25.6812	25.3028	26.2093
Gmps	0.4853	1	24.3652	0.883415	0.115018	26.6232	0.0657993	0	26.7502	26.6784	26.7186	26.4864	26.4975	26.7615	26.5257	26.7005
C2cd4c	0.4858	1	25.6613	19.083	0.183763	20.8293	0.0655471	0	20.7554	20.6501	20.8292	20.9093	20.6452	20.9078	21.0334	21.0141
Aif1l	0.4858	1	24.3581	11.0598	0.226902	23.6274	0.0654018	0	23.0922	23.7344	23.5647	23.8117	24.0956	23.4758	23.5893	23.783
Prpf6	0.4865	1	24.1075	5.32741	0.0881563	25.7129	0.0652864	0	25.7612	25.737	25.8986	25.7313	25.6062	25.7407	25.7241	25.4031
Cstb	0.4867	1	23.6591	3.62416	0.0372175	24.3497	0.06525	0	24.3663	24.4084	24.3953	24.0761	24.2966	24.3709	24.3253	24.2096
Ppic	0.4867	1	23.6435	9.2052	0.381833	21.9566	0.0652423	0	21.8977	21.9425	21.3276	22.3659	22.2689	21.3594	21.6761	21.1312
Gigyf1	0.4877	1	25.5333	0.423789	0.137988	21.4039	0.0649696	0	21.8653	21.4582	21.2004	21.5954	21.2265	21.4523	21.3886	21.4146
Eny2	0.4877	1	25.6894	23.9541	0.149129	25.9878	0.065027	0	26.1635	25.9641	25.8442	26.1178	25.958	25.6788	25.9651	26.1424
LOC100911537	0.4877	1	22.0383	3.81414	0.170335	22.5119	0.0649687	0	22.3285	22.6804	22.8775	22.1689	22.3925	22.3435	22.6344	22.5179
Necap1	0.4879	1	25.8292	17.8004	0.224741	24.4476	0.0648544	0	24.1474	24.2926	24.2599	24.2522	24.6072	24.4631	24.6432	24.9428
Dfna5	0.4884	1	22.9458	19.0422	0.208222	22.0712	0.0647208	0	22.4626	21.9966	22.1455	21.4984	22.0024	22.5197	22.267	21.8626
Lamtor2	0.489	1	24.8527	16.9684	0.0695376	21.6945	0.064536	0	21.4326	21.6501	21.7488	21.5288	21.6795	21.8594	21.7636	21.7291
Chl1	0.489	1	26.0424	18.4631	0.118132	24.5866	0.0645403	0	24.3304	24.5214	24.4839	24.495	24.5377	24.69	24.6681	25.0548
Edf1	0.4891	1	24.5386	4.21142	0.151831	25.7854	0.0644639	0	26.2315	25.9193	25.8516	26.3292	25.7336	25.6043	25.9126	25.5707
Picalm	0.4893	1	25.5699	19.1071	0.114841	25.1052	0.0643877	0	24.8806	25.1029	25.0378	24.941	25.038	25.2509	25.1646	25.2617
Prpf31	0.4896	1	23.6539	1.2458	0.0594055	24.5609	0.0643408	0	24.6639	24.57	24.7833	24.4738	24.5832	24.4745	24.5728	24.5639
Rps8;LOC100363452;LOC297756;RGD1566369	0.4903	1	23.4986	0.629578	0.154236	27.7695	0.0642605	0	27.9169	27.9058	27.7949	27.6512	27.4465	27.6946	27.8392	27.1643
U2af1;U2af1l4	0.4906	1	23.3201	21.2657	0.0713391	26.2683	0.0640532	0	26.5025	26.2915	26.17	26.1818	26.2245	26.3067	26.3054	26.0562
Rps28	0.4917	1	25.064	2.03943	0.132036	26.7944	0.0637764	0	27.4083	26.904	26.6143	27.5131	26.8266	26.4335	26.7269	26.7675
Nabp2	0.4921	1	23.8	11.3273	0.205237	19.0103	0.0636234	0	18.7502	18.9354	19.1091	19.1323	19.5812	18.904	18.7538	19.3112
Pxk	0.4924	1	24.0836	12.3746	0.0555707	21.2965	0.0635762	0	21.288	21.2893	21.256	20.7858	21.5286	21.3803	21.1719	20.9878
Plxnc1	0.4926	1	25.6456	19.0506	0.135913	24.6036	0.0634795	0	24.3343	24.5107	24.5399	24.4769	24.3971	24.6752	24.741	24.7926
Tdrkh	0.4926	1	24.8977	18.4953	0.0766302	24.3412	0.0633943	0	24.3465	24.2669	24.2343	24.3282	24.3741	24.3812	24.1749	24.52
Pea15	0.4926	1	21.4919	20.9428	0.206717	23.3369	0.0634304	0	23.5917	23.2261	23.5886	22.7988	23.4618	23.2239	23.7388	23.4929
Phip	0.4928	1	23.1936	22.9073	0.184984	23.3669	0.063317	0	23.5541	23.4759	23.4153	23.193	23.1823	23.2807	23.4919	22.6433
Cetn2	0.4929	1	22.997	4.14569	0.0635631	26.0676	0.0632543	0	26.1347	25.9871	26.1363	26.0698	26.0622	25.9455	25.8971	26.2177
Dynll2	0.4929	1	24.3923	18.3125	0.095251	27.482	0.0632264	0	27.3437	27.4338	27.4742	27.3938	27.1015	27.5676	27.5525	27.6594
Echdc1	0.4934	1	23.1424	22.9837	0.0249717	22.4747	0.0630822	0	22.4755	22.5107	22.9599	22.4484	22.4291	22.434	22.681	22.5026
Dcaf8	0.4941	1	24.5079	9.60653	0.157605	22.213	0.0629483	0	22.1039	22.18	22.4174	22.0963	22.3268	22.4722	22.1404	21.6249
Dlg3	0.4942	1	22.3646	4.85126	0.103232	24.5383	0.0629016	0	24.3291	24.6956	24.626	24.5208	24.5843	24.4076	24.4606	24.6847
H1f2	0.4947	1	24.245	0.21534	0.126532	31.6288	0.062794	0	31.9096	31.7192	31.5945	31.6759	31.4461	31.6667	31.6203	30.7824
Rngtt	0.4949	1	25.0074	7.25669	0.198714	21.9825	0.0627638	0	22.0466	21.9338	22.4216	21.9892	21.9685	22.1326	21.8904	21.6365
Prkaa2	0.4951	1	24.4711	15.7798	0.333946	21.4606	0.062697	0	21.1251	21.4927	20.8931	21.8056	21.6348	21.4465	22.1679	21.5514
Med1	0.4959	1	25.5246	1.5656	0.113683	22.2647	0.0624546	0	22.5118	22.4107	22.1939	22.2927	22.1298	22.2658	21.9922	22.1582
Gdap1	0.4959	1	23.6447	18.4314	0.199985	22.9006	0.0624957	0	22.9134	22.9219	23.08	22.7389	22.7483	23.021	23.2423	23.0565
Wasl	0.4959	1	25.1909	4.74567	0.106221	23.5164	0.0624609	0	23.6501	23.4711	23.546	23.6031	23.5128	23.3348	23.4139	23.4492
Rgma	0.4963	1	25.4141	14.9333	0.266762	23.7037	0.0622682	0	23.1388	23.6107	23.4178	23.8962	23.5869	24.0395	23.8317	23.7882
Bin1	0.4963	1	23.9884	20.2296	0.107839	26.9109	0.0622201	0	27.0026	26.8877	26.7461	27.0485	26.8536	26.9039	26.9999	27.0175
Mest	0.4965	1	24.8259	24.8162	0.140619	25.2078	0.0620758	0	25.582	25.2988	25.1299	24.95	25.1041	25.1072	25.2343	24.7317
Eif3b	0.4973	1	24.121	1.81365	0.0665715	27.1986	0.0617675	0	27.2705	27.2584	27.2382	26.9925	27.0394	27.1384	27.2146	26.9668
Isoc1	0.4977	1	24.9033	17.3604	0.131459	25.5039	0.0617246	0	25.2716	25.4264	25.6011	25.3647	25.4826	25.67	25.6527	25.5647
Gpsm2	0.4983	1	22.0019	6.66288	0.170514	22.5797	0.0614766	0	22.2644	22.7921	22.538	22.899	22.54	22.4636	22.4026	22.7504
Canx	0.4987	1	24.6232	22.3258	0.102553	28.1567	0.0613625	0	28.2777	28.1934	28.0762	27.9772	28.1175	28.2436	27.9711	28.239
Vps36	0.4992	1	23.6513	15.2859	0.0173367	23.2772	0.0611779	0	23.247	23.2604	23.3022	23.1454	23.288	23.5205	23.1693	23.279
Aimp1	0.4993	1	24.7853	3.78068	0.0513459	26.5114	0.0611284	0	26.667	26.5572	26.5319	26.6457	26.4748	26.4668	26.5153	26.331
Btf3;RGD1563812	0.4993	1	25.3263	3.38342	0.13337	26.2226	0.0611373	0	26.6263	26.328	26.1488	26.4317	26.3196	26.0926	26.1032	26.179
Nanp	0.4995	1	23.9932	6.49374	0.0823927	22.4544	0.0610974	0	22.5029	22.3773	22.5367	22.4503	22.5108	22.4034	22.2803	22.3912
Mcf2l	0.5003	1	24.3645	16.6138	0.221733	20.8132	0.0610123	0	20.4496	20.779	20.6027	20.9325	20.4991	21.2109	21.0275	20.8798
Snx2	0.5003	1	23.134	9.76337	0.0602803	25.2566	0.0610004	0	25.3165	25.2376	25.2878	25.4052	25.275	25.3358	25.1877	25.1969
Ankrd13a	0.5006	1	23.0599	20.0874	0.0459061	21.5466	0.0609015	0	21.5145	21.728	21.5173	21.4868	21.5143	21.8921	21.5905	21.5777
Pdap1	0.5007	1	25.0636	2.49273	0.122669	27.3854	0.0608818	0	27.7645	27.5013	27.2734	27.6525	27.2781	27.2686	27.3804	27.2396
Kpna6	0.501	1	23.5856	9.89115	0.144026	25.16	0.0608146	0	25.0254	25.1602	25.1598	25.3578	25.2906	25.1704	24.9239	25.4421
Wdr54	0.501	1	24.565	16.1895	0.0867593	23.8857	0.0608592	0	23.3987	23.8479	23.8497	23.7925	23.9697	23.893	24.2307	23.8761
Rpl18a;RGD1565566	0.501	1	22.8671	22.2025	0.132842	26.0542	0.0608324	0	26.1849	26.2412	26.1067	25.9366	25.9195	26.1356	26.1076	25.5288
Aarsd1	0.501	1	26.2826	19.0855	0.127791	25.2457	0.0607975	0	25.0453	25.2068	25.1091	25.2194	25.1611	25.2766	25.378	25.404
Sh3bp5l	0.5016	1	24.5398	22.7909	0.0840225	21.0728	0.060619	0	21.3699	21.0968	21.019	21.1817	21.2509	20.9887	20.0881	21.1534
Parp1	0.5016	1	26.3723	3.49134	0.193064	27.0984	0.0606084	0	27.3777	27.2827	27.3341	26.879	27.1705	26.8995	26.9223	26.8301
Galm	0.5016	1	24.2293	4.52615	0.0567492	21.0629	0.0606495	0	21.0889	21.1518	21.1087	20.9112	21.1384	21.0071	21	21.0881
Atp6v1g2	0.5016	1	26.6023	18.3015	0.370459	24.2417	0.060645	0	23.8409	23.8154	23.8908	24.4348	23.8968	24.5303	24.6019	24.6256
Ube2j1	0.5019	1	22.8867	12.2211	0.0530068	20.1186	0.0605223	0	19.8682	20.14	20.0173	20.2193	20.1074	20.1563	20.1183	20.0904
Mrpl40	0.5019	1	24.2505	23.5955	0.207582	23.5872	0.0604903	0	23.7424	23.6829	23.5761	23.8364	23.2895	23.44	23.7041	23.8442
Rab39a	0.5022	1	24.1937	16.2218	0.125284	21.8827	0.0604595	0	21.537	22.1854	21.7798	21.7765	21.8588	22.0334	22.1292	21.9154
Hmgn2;LOC100360316	0.5028	1	22.3958	8.14321	0.228643	27.8597	0.0602525	0	27.7148	27.611	28.0435	28.2402	27.4277	27.8647	27.631	27.7983
Cfap36	0.5028	1	24.1647	13.0066	0.187495	22.6336	0.0602391	0	22.3708	22.4495	22.7579	22.7515	22.7636	22.8785	22.533	23.2316
Sfxn1	0.5028	1	22.7507	15.5377	0.0578202	24.8291	0.0603037	0	24.8267	24.7511	24.9636	24.7948	24.7768	24.9072	25.1232	24.8098
Nup93	0.5033	1	25.6318	2.75583	0.109155	25.4741	0.0601723	0	25.5874	25.5561	25.5872	25.3708	25.328	25.393	25.4106	25.1851
Six6	0.5035	1	25.2267	13.9817	0.264237	23.1933	0.0600626	0	22.6472	22.9796	23.4995	23.0402	23.3969	23.2598	23.4214	23.1997
Pom121	0.5035	1	23.1854	18.5229	0.132119	22.2923	0.0601128	0	22.4797	22.0757	22.1592	22.2043	22.1161	22.3739	22.4346	22.0626
Dnajc3	0.5035	1	23.5626	1.8195	0.125772	21.3288	0.0600971	0	21.4663	21.4221	21.7381	21.064	21.0873	21.2829	21.4718	21.1737
Rfk	0.5044	1	23.3457	10.6251	0.105244	21.854	0.0598588	0	21.862	21.7299	21.7677	22.0768	22.0275	21.6373	21.952	21.6094
LOC100912604	0.5044	1	24.934	0.878489	0.05738	25.8546	0.0598169	0	25.928	25.888	25.8976	25.8106	25.7869	26.0207	25.758	25.8883
Gabrb3	0.5049	1	24.058	17.617	0.162228	23.2189	0.0597345	0	22.8755	23.115	23.2113	22.9373	22.6927	23.5586	23.4598	23.2992
Raph1	0.5049	1	23.0842	6.80433	0.109176	23.3361	0.0597494	0	23.1115	23.3328	23.5017	23.6853	23.2401	23.1781	23.4142	23.5613
LOC100910130	0.5049	1	25.7509	16.4458	0.0905923	22.1441	0.0597322	0	22.0924	21.9949	22.2605	22.1257	22.17	22.2461	22.2246	22.1776
Bola1	0.505	1	25.6594	17.0226	0.279234	20.6105	0.0596937	0	20.3317	20.4387	20.2625	20.6202	20.9511	20.4384	20.7646	21.183
Golga5	0.5052	1	22.5631	4.91212	0.0653023	20.9334	0.0596602	0	20.8623	20.8117	21.3508	20.9748	20.7601	20.8576	20.9169	21.4185
Amt	0.5056	1	24.2604	18.2005	0.0185182	24.7343	0.0595399	0	24.7339	24.6818	24.7545	24.7005	24.7351	24.7473	24.8345	24.5367
Vwa9	0.5056	1	25.1072	22.7157	0.128517	20.8612	0.0594913	0	21.2437	20.7755	20.8592	20.6439	20.8291	20.9523	20.3804	20.9152
LOC100911440	0.5058	1	25.4321	19.0373	0.108938	24.4301	0.0593936	0	24.0866	24.3303	24.492	24.3697	24.378	24.3914	24.8249	24.7276
Sgsm1	0.5058	1	23.9962	13.8345	0.178204	22.6699	0.0594446	0	22.3662	22.5006	22.7104	22.5945	22.9549	22.481	22.7515	22.7421
Uchl1	0.5058	1	24.7892	20.4961	0.27615	28.1295	0.0594067	0	28.0086	28.0997	28.2062	27.7864	27.9316	28.2779	28.1588	28.595
Chmp2a	0.5063	1	24.9576	0.228477	0.0502473	23.8983	0.0593338	0	23.9914	23.9142	23.85	24.0111	23.8493	23.8557	23.832	23.9664
Soga1	0.5066	1	23.7237	8.08381	0.124121	24.5355	0.0592686	0	24.4851	24.6952	24.4603	24.6504	24.4949	24.5861	24.433	24.3036
Pacs2	0.507	1	23.8504	8.54657	0.0391477	24.0142	0.0590474	0	23.9863	23.983	24.0756	24.0883	24.0172	23.9775	24.2215	23.9786
Dpp6	0.5071	1	26.0083	19.0552	0.135494	25.1198	0.0589713	0	24.9136	25.0564	24.9593	25.1178	25.091	25.0242	25.3153	25.2513
Hook3	0.5075	1	23.2469	2.82677	0.0388429	25.7903	0.0589519	0	25.8493	25.8323	25.7473	25.9544	25.7426	25.7486	25.7036	25.9534
Nploc4	0.5085	1	23.945	21.4669	0.0737276	25.378	0.0586573	0	25.4186	25.3719	25.3861	25.2199	25.3356	25.4258	25.302	25.473
Pdlim4	0.5088	1	21.6354	5.01439	0.182979	22.2477	0.0585811	0	22.2844	22.0257	22.5647	22.3054	21.9937	22.1852	21.8923	22.3904
Eif5	0.5088	1	24.3866	5.78329	0.10076	27.2912	0.0585879	0	27.491	27.3626	27.3521	27.7681	27.2926	27.1591	27.4209	27.1362
Ubp1	0.5092	1	23.9264	19.8937	0.153485	22.9868	0.0585403	0	23.1341	22.6228	22.8447	22.8473	23.1872	22.7796	23.0863	23.1719
Akap17a	0.5092	1	25.2751	1.89714	0.105401	24.9421	0.0585364	0	25.1178	25.044	24.9099	24.9578	24.7703	24.905	24.873	24.5798
Tbc1d23	0.5094	1	23.6754	18.4421	0.150883	22.1407	0.0584579	0	22.3951	21.8267	22.3509	21.7862	21.8235	22.5484	22.5718	21.985
Hist1h1b	0.5096	1	24.8087	1.04216	0.103731	30.0559	0.0584	0	30.491	30.1438	30.0634	29.9839	29.9624	30.0619	30.0221	29.3051
Ggt7	0.5096	1	24.4062	13.0998	0.0495886	24.3085	0.0583682	0	24.2674	24.2589	24.219	24.4946	24.411	24.2816	24.5478	24.277
Pmm2	0.5112	1	23.8613	11.8075	0.0655149	22.1937	0.0580022	0	22.1503	22.1575	21.9821	22.5225	22.2508	22.0293	22.2982	22.0907
Sugp2	0.5119	1	24.5367	18.8296	0.0583904	26.3839	0.0578467	0	26.3917	26.3186	26.4073	26.4184	26.143	26.3694	26.5668	26.4321
Smarcad1	0.512	1	23.9807	2.77782	0.0609195	24.5895	0.057833	0	24.6342	24.6531	24.6376	24.1452	24.4372	24.5527	24.55	24.3045
Stxbp3	0.5125	1	21.8166	17.8668	0.0691671	20.7378	0.0577119	0	20.8959	20.657	20.713	20.5629	20.8604	20.7899	20.8018	20.668
Ccdc28b	0.5134	1	25.1996	15.8365	0.231669	20.7793	0.0574826	0	20.6634	20.4895	20.2884	20.9709	21.1219	20.716	20.9338	21.0634
Hist1h2ac;Hist1h2ak;LOC680322;Hist1h2af;H2afj	0.5134	1	23.7506	6.8437	0.343201	25.4071	0.0574805	0	25.3584	25.7038	24.8713	25.9161	25.274	25.1842	25.1585	24.9399
Prkar2b	0.5134	1	26.3554	19.0868	0.188386	27.0839	0.0575353	0	26.9005	26.9125	26.9221	27.0332	26.8412	27.2707	27.1325	27.3517
Cyfip2	0.5143	1	24.3195	18.1344	0.133779	24.616	0.0573291	0	24.4086	24.5888	24.7272	24.4658	24.4357	24.6728	24.9664	24.7503
Rbm27	0.5144	1	25.0684	4.5255	0.185542	22.5933	0.0573019	0	22.8375	22.4995	22.7852	22.7326	22.5191	22.2597	22.5148	22.4245
Fbxo30	0.5162	1	24.1745	19.8252	0.142411	24.25	0.0569177	0	24.2044	24.35	24.1597	24.0017	24.1699	24.4571	24.2536	24.4024
Cdc16	0.5163	1	23.9545	11.3802	0.162978	23.4546	0.0569008	0	23.3765	23.6301	23.4292	22.9007	23.4616	23.5358	23.4415	23.5342
Smarca5;LOC100359912	0.5164	1	24.7656	1.21921	0.1258	26.5738	0.0568448	0	26.8226	26.6863	26.6186	26.4941	26.4529	26.474	26.655	26.1918
Minpp1;RGD1564801	0.5164	1	24.7808	2.32963	0.0487282	23.2458	0.0568361	0	23.3163	23.2637	23.1672	23.2988	23.2424	23.107	22.969	23.2831
LOC100359593;LOC100360573;Rps12;LOC100912049	0.5164	1	24.8881	2.28855	0.0891188	27.9815	0.0568306	0	28.0652	28.1391	27.9211	27.9632	27.9201	27.9646	27.5934	27.9143
Rps11	0.5176	1	25.1881	1.26518	0.126514	27.118	0.0566284	0	27.3619	27.1326	27.1613	27.0784	26.881	27.0195	27.1572	26.8431
Psmc2	0.5178	1	25.1321	1.19575	0.0632516	27.4195	0.0565806	0	27.5035	27.454	27.5251	27.3384	27.2931	27.4471	27.411	27.3644
Slc25a4	0.5178	1	22.6451	0.0414171	0.0909645	29.3373	0.0565881	0	29.4042	29.4233	29.379	29.2345	29.2066	29.3397	29.6469	29.1632
Prkag1	0.518	1	23.7143	9.94958	0.112865	21.9599	0.0564763	0	21.9445	21.9384	21.7172	22.109	22.0478	21.7356	21.9163	21.44
Rogdi	0.518	1	24.3831	16.2829	0.197661	22.3324	0.0565033	0	22.0541	22.2483	22.5031	22.2112	22.3375	22.581	22.66	22.2504
Slk	0.5182	1	23.2258	9.43503	0.0931407	23.4076	0.0564616	0	23.1463	23.4278	23.2634	23.7716	23.449	23.0821	23.3746	23.4516
Snca	0.5188	1	24.9706	13.7871	0.390276	23.9574	0.0562279	0	23.2706	23.7613	23.4979	24.2436	24.29	24.3486	23.776	24.4303
Plxna1	0.5189	1	24.1827	21.5072	0.0699829	26.7365	0.0562148	0	26.5118	26.7694	26.7152	26.64	26.6906	26.7193	26.7679	26.8212
Tubb5	0.519	1	24.2259	14.9425	0.0343228	31.8784	0.0562027	0	31.8254	31.8717	31.821	31.8355	32.1168	31.9681	31.8339	32.0433
Ankib1	0.5194	1	24.4574	16.8104	0.201076	20.609	0.0561007	0	20.4184	20.6986	20.6768	20.3815	20.6708	20.793	21.0421	20.5686
Hgs	0.5195	1	24.5869	13.184	0.0437862	25.3653	0.0560079	0	25.3159	25.3426	25.3237	25.4807	25.4111	25.3938	25.3759	25.6555
Ywhag	0.5201	1	25.6346	18.1841	0.135289	28.7676	0.0557364	0	28.6485	28.7302	28.6272	28.6842	28.7734	28.9108	28.7642	29.1295
AABR07048397.1	0.5202	1	24.5296	4.34242	0.273231	25.5258	0.0556888	0	25.5492	25.8238	25.7819	25.4441	25.4146	25.7156	25.3313	25.071
LOC100363915;Mat2a	0.5203	1	24.4238	2.40424	0.0605253	24.5883	0.0556122	0	24.6699	24.6383	24.6684	24.5599	24.411	24.5378	24.6315	24.4522
Rpl7	0.5206	1	24.9287	2.22716	0.142291	27.2715	0.055501	0	27.567	27.3632	27.3903	27.216	26.9528	27.1816	27.2311	26.6344
Mrps23	0.5207	1	25.887	6.58435	0.129958	21.7397	0.0554771	0	21.7051	22.1028	21.6986	21.8791	22.1049	21.6439	21.4744	21.8083
Panx1	0.5207	1	24.8135	16.1332	0.13701	23.1701	0.0554332	0	22.947	23.0205	23.2604	23.0508	23.3753	23.2558	23.3069	23.5545
Lamp2	0.5213	1	24.2004	14.6699	0.234208	20.6192	0.0553609	0	20.3889	20.5934	20.4681	19.9468	21.0817	20.8564	20.5063	20.8048
Dpp7	0.5215	1	24.9323	20.2251	0.0386918	23.4262	0.0553203	0	23.4723	23.4144	23.3526	23.3809	23.4589	23.447	23.2513	23.462
Alcam	0.5217	1	25.3604	18.033	0.160959	24.5986	0.0552253	0	24.5221	24.5017	24.3765	24.5876	24.5373	24.7689	24.5358	25.003
Ddx5	0.5217	1	25.0614	1.74653	0.0619995	29.0898	0.0552213	0	29.2675	29.0838	29.1301	29.0703	28.902	29.0475	29.0571	28.9337
Ncam1	0.5219	1	25.7743	16.646	0.161075	29.7886	0.0551824	0	29.3605	29.6551	29.6405	29.7779	29.7228	29.9271	29.9507	29.8914
Grb2	0.5219	1	24.6243	21.4504	0.201422	25.8057	0.055166	0	25.7822	25.7974	25.6728	25.5005	25.6817	25.8309	25.5217	26.1543
Cct7	0.5221	1	24.4864	1.51495	0.0496406	28.65	0.0550956	0	28.7242	28.6925	28.6791	28.5547	28.5341	28.6065	28.6644	28.4609
Nars	0.5221	1	23.6505	5.51873	0.00139781	26.5832	0.0550828	0	26.5623	26.5908	26.6148	26.5468	26.5819	26.5832	26.747	26.5226
Hspa12b	0.5225	1	24.7104	19.2056	0.0846641	21.6342	0.0548824	0	21.6435	21.4201	21.5987	21.4949	21.8521	21.4945	21.72	21.8404
Pgam5	0.5233	1	22.883	14.4725	0.024123	23.0174	0.0547748	0	22.9917	23.0749	22.9881	23.0843	22.7698	23.368	23.0406	22.9224
Rtn1	0.5233	1	23.9777	20.7056	0.131491	27.7685	0.054807	0	27.5626	27.8391	27.7272	27.6693	27.5033	27.7	27.9797	27.8677
Zwint	0.5233	1	24.573	4.37987	0.0683059	27.6507	0.0547954	0	27.9761	27.6865	27.696	27.9261	27.5725	27.6058	27.6678	27.5048
Mms19	0.5235	1	22.9513	15.8075	0.0289171	22.862	0.0547108	0	22.8843	22.8975	22.8029	22.767	22.9065	22.9492	22.8559	22.8266
Igfbp5	0.5235	1	24.9786	13.6903	0.253375	23.3684	0.0546703	0	22.8711	23.1663	23.2525	23.8523	23.3789	23.317	23.7137	23.3589
Zyx	0.5238	1	23.9461	11.815	0.185228	22.0916	0.0546016	0	21.8062	22.0668	21.8109	22.4884	22.4839	22.0156	21.8385	22.375
Cyfip1	0.5238	1	22.8706	16.3295	0.0705716	25.9013	0.0545836	0	25.882	25.8436	25.9721	25.699	25.9676	25.9538	26.1186	25.7842
Cops7a	0.5244	1	24.7526	5.55832	0.0581111	24.8748	0.0544718	0	25.1634	24.9031	24.8779	25.1598	24.923	24.8425	24.7897	24.823
Ndufs1	0.5248	1	24.021	16.924	0.016781	27.0514	0.0543401	0	27.0497	27.0213	27.1513	27.0204	27.0531	27.2069	26.8956	27.2844
Cacna2d2	0.5249	1	25.9037	18.5644	0.0989558	24.6399	0.0543276	0	24.462	24.5695	24.5935	24.5017	24.6284	24.7236	24.7215	24.9193
Cript	0.5251	1	23.9034	6.23303	0.297215	21.5412	0.0542629	0	21.7385	21.583	21.9336	21.9423	21.4617	21.217	21.8238	21.1366
C2cd5	0.5254	1	23.0321	20.664	0.23656	22.2302	0.0541881	0	22.0821	22.3508	22.1668	22.0387	21.7333	22.1913	22.5272	22.2654
Tm9sf3	0.5254	1	23.8351	1.49946	0.089374	24.6498	0.0541892	0	24.7706	24.5918	24.8168	24.6043	24.4814	24.636	24.6282	24.6234
Hist1h1a	0.526	1	23.79	23.098	0.278939	28.017	0.0540563	0	28.4423	28.2183	27.8502	27.8052	27.7229	28.0689	28.0375	27.2319
Csrp2	0.5262	1	23.3263	10.4092	0.127707	24.1236	0.0540325	0	24.1317	23.8347	23.8529	24.4894	24.2671	23.8376	24.1326	23.9739
Elavl1	0.5267	1	24.8476	0.970227	0.121348	27.1687	0.0538984	0	27.3075	27.231	27.2253	27.0939	26.8062	27.2165	27.1423	27.0297
Exosc7	0.5267	1	24.1458	0.222376	0.0694945	22.4976	0.0539223	0	22.5564	22.6119	22.4575	22.3808	22.5637	22.4552	22.1634	22.5695
Lmnb1	0.5267	1	23.374	3.36758	0.0361313	29.739	0.0539321	0	29.7823	29.7884	29.6946	29.7753	29.6117	29.7415	29.6357	29.7266
LOC684270	0.5269	1	23.6971	16.0333	0.0466154	21.6114	0.0538274	0	21.4498	21.5479	21.5892	22.0498	21.6142	21.5924	21.7433	21.7144
Adh5	0.5269	1	24.5611	3.53491	0.0361041	27.5611	0.053714	0	27.5802	27.6384	27.5851	27.5265	27.5756	27.5405	27.5337	27.2796
Adck4	0.5269	1	23.8939	11.6295	0.0317385	21.4911	0.0537217	0	21.4238	21.4811	21.5642	20.9663	21.5123	21.7172	21.4231	21.4825
Zic2	0.5274	1	24.6002	2.24102	0.2576	22.8102	0.0535841	0	23.0295	23.0674	22.3925	22.9631	22.7189	22.5516	22.2438	22.8245
Naa10	0.5274	1	24.293	0.75659	0.048412	24.3337	0.0535384	0	24.383	24.4772	24.3118	24.284	24.3371	24.4083	24.1242	24.356
Aplp2	0.5275	1	25.0943	15.9635	0.31512	21.8987	0.0534764	0	21.4116	21.795	21.399	21.748	22.1676	22.3214	21.8119	22.4753
Cwf19l1	0.5279	1	23.1017	22.3465	0.0875562	21.9335	0.0533089	0	22.0228	21.9756	21.994	21.7804	21.813	21.9578	22.0401	21.9064
Larp1	0.5286	1	25.0554	23.6483	0.0918566	24.6782	0.0530535	0	24.7654	24.7184	24.5988	24.8212	24.6437	24.6097	24.6845	24.7983
Hars2	0.5286	1	22.8627	20.2422	0.0881856	20.6677	0.0530909	0	20.7611	20.6647	20.621	20.3554	20.8956	20.5913	20.745	20.7028
Nup155	0.5287	1	25.0718	2.65052	0.0621395	24.7599	0.0530191	0	24.8585	24.7754	24.8054	24.7644	24.6061	24.7429	24.7086	24.5836
Golt1b	0.5289	1	23.3841	2.09886	0.234674	21.9302	0.0529701	0	22.6885	21.8252	22.7732	21.7817	21.9896	21.6834	21.8359	22.0086
Pabpc1	0.5291	1	24.0801	0.381485	0.0838583	28.289	0.0529139	0	28.3667	28.3598	28.4138	28.2183	28.1293	28.3462	28.315	28.282
Tnik	0.5292	1	21.7251	18.2508	0.0406138	25.3404	0.0528936	0	25.3456	25.4002	25.2739	25.3206	25.2761	25.4015	25.4123	25.3067
Fgb	0.5292	1	25.3579	16.042	0.174213	24.6501	0.0528913	0	24.4578	24.5517	24.2238	24.732	24.9189	24.642	24.6591	24.9811
Celf1	0.5292	1	23.9449	15.169	0.0390151	24.4269	0.0528994	0	24.4041	24.3203	24.4371	24.4373	24.1777	24.483	24.4524	24.3855
Snx15	0.5292	1	22.9513	10.7778	0.116599	22.4416	0.0527783	0	22.302	22.3797	22.4721	22.4194	22.5719	22.2422	22.4684	22.3325
Rnh1	0.5294	1	23.6316	16.1429	0.0822939	23.5985	0.0527264	0	23.5724	23.5138	23.9289	23.0358	23.6075	23.8309	23.6467	23.6396
Usp7	0.5295	1	25.1076	1.6422	0.0880714	25.9087	0.0526961	0	26.0677	25.9539	26.0912	25.8076	25.7658	25.8603	25.9681	25.7813
Ly6h	0.5297	1	23.9086	18.7622	0.0351943	22.5437	0.0526469	0	22.5374	22.591	22.4654	22.5161	22.7754	22.5612	22.5396	22.6134
Rufy1	0.5299	1	23.207	19.7484	0.192688	21.1917	0.0524864	0	21.3591	21.1495	21.0387	21.7363	20.9569	21.2102	21.3439	21.4303
Cd93	0.5299	1	24.9408	20.9258	0.216617	22.4891	0.0525268	0	22.6007	22.4262	22.2717	22.2778	22.6391	22.5139	22.2938	22.9457
Grb10	0.53	1	21.3575	11.1897	0.164837	22.2853	0.0524547	0	22.2283	22.3796	22.066	22.6369	22.3359	22.6726	22.0222	22.0199
Spryd7	0.5304	1	24.5799	20.1699	0.11049	21.301	0.052364	0	21.3086	21.1179	21.3247	21.2348	20.904	21.452	21.2448	21.5215
Reep2	0.5305	1	25.1966	15.7591	0.175128	23.2867	0.0523307	0	23.1534	23.1215	23.1117	23.4046	23.3648	23.1991	23.5852	23.3627
Fam3c	0.5307	1	23.4149	11.9028	0.226034	23.4517	0.052289	0	23.2389	23.1269	23.322	23.6727	23.7535	23.1142	23.4241	23.5963
Anp32a	0.5308	1	23.9509	23.6983	0.117612	27.9512	0.0522824	0	28.0982	28.0628	28.014	27.6501	27.7897	28.0824	27.9305	27.9647
Rangap1	0.531	1	24.0393	0.00841573	0.135524	26.6085	0.052257	0	26.7236	26.742	26.6242	26.4807	26.4668	26.7603	26.5161	26.7094
Rpl15	0.5312	1	25.034	1.95908	0.231174	26.9932	0.0522057	0	27.3843	27.152	27.1798	26.8212	26.5872	26.9373	27.0173	26.4157
Stk39	0.5315	1	23.6116	13.7534	0.0300768	23.6252	0.0521587	0	23.6431	23.3369	23.4864	23.674	23.6838	23.6219	23.5031	23.6606
Ccm2	0.5316	1	24.0959	12.7585	0.00922299	22.2876	0.0521303	0	22.07	22.3431	22.2329	22.4482	22.2697	22.2196	22.3165	22.759
Sptbn1	0.5316	1	25.67	14.4538	0.126947	29.9223	0.0521225	0	29.6245	29.839	29.8318	30.0295	30.0477	30.0275	29.9675	30.1303
Ptpn12	0.5316	1	25.1792	0.599989	0.0820718	23.3731	0.0520207	0	23.4704	23.4471	23.3851	23.2565	23.4266	23.3541	23.2933	23.3768
Trove2	0.5317	1	24.669	11.13	0.105717	25.8291	0.0519887	0	25.7036	25.8088	25.9256	25.698	25.9317	25.8919	25.8091	25.744
Rassf2	0.5317	1	22.9523	7.76491	0.111957	22.4194	0.051962	0	22.3132	22.6801	22.4455	22.5672	22.3181	22.5315	22.3052	22.3289
H1f0	0.5319	1	22.5042	19.431	0.12737	26.1336	0.0519011	0	26.164	26.1648	26.1141	25.9626	25.8292	26.3104	26.3423	25.0951
Gadd45gip1	0.5321	1	24.1345	8.97959	0.0579368	23.2798	0.0518073	0	23.6555	23.2689	23.3094	23.4386	23.2618	23.2918	23.1195	23.2336
LOC287167	0.5321	1	25.3377	19.6926	0.35278	23.7091	0.0518798	0	23.6597	23.6306	23.2106	23.8623	23.5191	23.9223	23.5407	24.6267
Hnrnpu	0.5321	1	24.5043	4.35602	0.0745511	30.3003	0.0518681	0	30.3924	30.3598	30.4679	30.3062	30.2734	30.2307	30.3566	30.0376
Cbl	0.5326	1	23.9918	12.4509	0.0607641	24.6106	0.0516632	0	24.4879	24.8462	24.6273	24.4551	24.6946	24.6824	24.5565	24.5493
Rpl4	0.5329	1	23.2593	23.0005	0.255128	28.3267	0.0516401	0	28.5834	28.4836	28.3933	28.12	27.9456	28.3098	28.5238	27.6915
Wdr91	0.533	1	23.6366	11.8232	0.200795	22.3331	0.0516327	0	22.1074	22.2176	22.2458	22.6105	22.4749	22.5145	22.1373	22.5521
Acadl	0.5335	1	24.0382	16.969	0.0969103	24.4083	0.0515074	0	24.1914	24.4124	24.3634	24.3786	24.3002	24.4749	24.6384	24.3598
Celf2	0.5336	1	24.8511	0.857299	0.146331	25.5961	0.0514989	0	25.9916	25.6411	25.7123	25.5641	25.3533	25.7407	25.5055	25.5222
Dpp8	0.5337	1	23.7092	5.61791	0.136988	23.6361	0.0514469	0	23.607	23.819	23.8128	23.6433	23.7311	23.4305	23.7297	23.4924
Ehbp1	0.5337	1	25.9399	19.155	0.0590445	24.6348	0.0514653	0	24.5298	24.5602	24.6069	24.7802	24.5941	24.6316	24.7371	24.9647
Nav2	0.5338	1	24.5226	15.7259	0.176611	24.6178	0.0513771	0	24.4209	24.2789	24.6921	24.4815	24.9705	24.5765	24.8506	24.9197
Comt	0.5338	1	24.0551	0.430545	0.0714817	23.8755	0.0514129	0	23.9976	23.9307	23.9579	23.5484	23.8044	23.9601	23.8669	23.9063
Atp6v0d1	0.5338	1	22.2766	16.5512	0.120903	24.2695	0.051387	0	24.1948	24.245	24.3659	23.9721	24.0896	24.5568	24.5721	24.0844
Urod	0.5347	1	23.9823	10.1382	0.0786942	24.4089	0.0511965	0	24.5192	24.372	24.234	24.6001	24.556	24.1905	24.2206	24.3473
Lcp1	0.535	1	25.9718	9.07149	0.0790317	24.8522	0.0511449	0	24.49	24.9664	24.9072	24.8451	25.0968	24.8662	24.3725	24.9418
Cnbp	0.535	1	23.0697	4.15233	0.105063	25.5596	0.0511143	0	25.5578	25.7269	25.5003	25.6321	25.4161	25.5464	25.1668	25.6014
Rnf2	0.5352	1	24.6587	23.7785	0.134418	25.126	0.0510544	0	25.4048	25.1486	25.1374	25.1325	24.9489	25.2773	24.8539	25.1924
Arl8b	0.5352	1	25.6402	2.06159	0.0410804	23.5058	0.0510498	0	23.5763	23.5462	23.4783	23.5046	23.5621	23.4613	23.4262	23.5025
LOC102556290	0.5364	1	25.0644	5.05657	0.0812483	24.1044	0.0508464	0	24.3558	24.0877	24.1555	24.3121	24.1185	23.9746	24.0744	24.0014
Psmc6	0.5369	1	24.6681	5.57567	0.0292927	27.4981	0.0506724	0	27.7242	27.5136	27.5277	27.6819	27.4889	27.4761	27.4764	27.4429
Gcn1l1	0.537	1	25.382	0.364122	0.168525	26.6625	0.0506399	0	26.8546	26.5999	26.7125	26.3815	26.492	26.5209	26.6553	26.4428
Gstk1	0.5375	1	22.8493	12.5274	0.0787527	24.4112	0.050527	0	24.4301	24.3253	24.3692	24.4733	24.6022	24.3334	24.5851	24.2323
Srpk2	0.5383	1	24.9041	23.8393	0.125558	23.6924	0.0503658	0	24.1119	23.6876	23.8306	23.4785	23.5511	23.8825	23.7218	23.6452
Tssc1	0.5384	1	24.661	0.935053	0.115801	23.0415	0.050313	0	23.1839	23.0823	23.077	22.9837	22.8812	23.3072	23.004	23.0831
Cars	0.5386	1	23.2479	18.1568	0.0343436	25.5457	0.0502585	0	25.5906	25.3637	25.5455	25.5104	25.5126	25.5766	25.6063	25.478
LOC103694857	0.5398	1	24.9978	20.0102	0.329078	26.5663	0.0500334	0	26.6238	26.4812	26.0284	26.9573	26.349	26.7123	26.6442	27.0317
Lrrc47	0.5398	1	23.5229	10.1533	0.0657066	26.9519	0.0500186	0	26.9611	26.8899	26.9768	27.1932	26.9959	26.8442	27.0887	26.8925
Erh	0.5404	1	24.6099	18.8593	0.0288246	24.576	0.0499486	0	24.5095	24.6606	24.5405	24.5426	24.5777	24.6164	24.1014	25.1691
Cpsf4	0.5405	1	22.285	14.6873	0.0553834	21.9501	0.0499379	0	22.1801	21.9004	21.9024	21.9365	22.2015	22.0284	21.9632	21.8732
Psmd2	0.5406	1	23.4879	18.6941	0.101939	27.5666	0.0499111	0	27.5782	27.5416	27.6409	27.3347	27.4775	27.6832	27.6842	27.5883
Ctps1	0.5408	1	22.6331	17.9634	0.0058271	24.5889	0.049836	0	24.6525	24.4655	24.5817	24.4659	24.7878	24.5943	24.5898	24.6347
Gatd3a	0.5411	1	24.3846	16.8522	0.058751	26.0908	0.049779	0	26.01	26.1311	26.0364	26.0288	26.1184	26.1084	26.1577	26.1181
Dcakd	0.5422	1	23.2948	18.814	0.0733108	23.8672	0.0495809	0	23.943	23.7849	23.7875	23.8693	23.6994	23.915	24.0427	23.6546
Supt16h	0.5425	1	25.3662	2.76494	0.104509	26.5214	0.049526	0	26.685	26.5522	26.6353	26.487	26.321	26.4633	26.4742	26.271
Terf2	0.5433	1	25.3142	1.01366	0.113114	23.2459	0.0494024	0	23.4705	23.2478	23.2683	23.2298	23.0808	23.1535	23.278	22.9807
Hectd3	0.5433	1	25.0244	18.0716	0.118015	22.0678	0.0494616	0	22.0037	21.9507	22.2706	21.9797	22.0847	22.2332	22.1505	22.252
Samd14	0.5433	1	23.4116	19.6554	0.103937	23.6737	0.0494505	0	23.6338	23.6107	23.6621	23.8303	23.3657	23.5808	23.8056	23.8905
Nampt	0.5437	1	25.1902	18.2117	0.111478	24.3252	0.0493785	0	24.2675	24.2754	24.1734	24.342	24.2249	24.5713	24.3315	24.5058
Hbs1l	0.5441	1	24.9142	9.6723	0.0880183	24.7142	0.0492959	0	24.6321	24.7193	24.841	24.7387	24.7128	24.8002	24.739	24.5929
Pdxdc1	0.5442	1	24.3149	19.537	0.0710006	21.5547	0.0492857	0	21.5295	21.5592	21.5758	21.3977	21.4939	21.8281	21.5199	21.7166
Alyref	0.5443	1	24.2579	9.343	0.0566725	26.4473	0.0492354	0	26.5222	26.4211	26.379	26.6462	26.5132	26.1499	26.3252	26.4828
Hmgcl	0.5448	1	23.7037	15.2774	0.0782735	23.985	0.0491225	0	23.9949	23.7572	24.0228	23.8974	24.0362	24.1575	23.5274	23.9885
Prkci	0.5453	1	23.9021	4.08291	0.0240556	23.2396	0.0490546	0	23.1446	23.2637	23.3079	22.9546	23.5478	23.1116	23.2176	23.3054
Epb41l2	0.5456	1	23.1184	11.5408	0.0595283	27.2502	0.0489791	0	27.2375	27.2067	27.0399	27.299	27.5061	27.1747	27.0227	27.2463
Hnrnph1	0.5459	1	23.895	23.4087	0.109989	29.3585	0.0489025	0	29.4649	29.4209	29.3464	29.3346	29.1723	29.5671	29.3125	29.4778
Sh3pxd2b	0.5459	1	23.4865	9.74245	0.11698	24.7966	0.0489086	0	24.6242	24.8691	24.679	24.9094	24.9398	24.4772	24.7711	24.6825
Snx12	0.5459	1	25.7091	4.89588	0.149296	25.8008	0.0489404	0	25.9334	25.9318	25.7136	25.9417	25.8526	25.6866	25.5919	25.6802
Asun	0.5461	1	24.7992	4.19322	0.256657	21.0059	0.0488792	0	21.6669	21.2208	21.1953	21.3023	20.8937	21.1876	20.698	20.9038
Hmox2	0.5464	1	23.5694	4.36416	0.0564131	23.7642	0.0487778	0	23.7385	23.8479	23.8695	23.7517	23.656	23.8677	23.6752	24.2648
Ankfy1	0.5466	1	22.5759	17.2883	0.0746829	25.5591	0.0487498	0	25.5784	25.5177	25.6402	25.4588	25.5577	25.6078	25.7953	25.4926
Prkab1	0.5467	1	26.0006	17.7539	0.202848	21.2079	0.0487293	0	21.0716	21.0762	20.8338	21.2016	21.3613	21.1017	21.2764	21.463
Ppp1r12a	0.5469	1	23.6371	9.60123	0.0926354	23.8391	0.0486627	0	23.7585	23.8536	23.7597	23.9568	23.9172	23.6917	23.5462	23.9187
Slc2a1	0.5471	1	24.3038	6.30084	0.0509484	23.3173	0.048632	0	23.3357	23.3872	23.3467	23.3135	23.6103	23.2524	23.3393	23.1697
Spag7	0.5473	1	25.1622	0.605582	0.113703	23.6559	0.048534	0	24.0338	23.5849	23.6694	23.953	23.345	23.5653	23.6412	23.5863
Spcs3	0.5473	1	24.605	0.73295	0.224935	23.2078	0.0485811	0	23.4917	23.3403	23.287	23.0632	22.8287	23.1927	23.3343	22.9203
Hibch	0.5473	1	24.1607	17.6933	0.0876591	23.1841	0.0485114	0	23.1968	23.0941	23.3206	23.0429	23.1942	23.3164	23.2693	23.2264
Ago1	0.5475	1	25.2774	1.92851	0.117787	23.9637	0.0484382	0	24.1461	24.0508	24.0527	23.7552	23.6801	23.9083	23.9174	23.5919
Ero1l	0.5475	1	24.518	4.17322	0.0669814	24.6548	0.0484489	0	24.8477	24.5791	24.7328	24.7595	24.4912	24.6048	24.5806	24.5624
Psmb5	0.5481	1	24.1028	6.18708	0.0769507	27.198	0.048275	0	27.1828	27.2619	27.4017	27.1723	27.1641	27.28	27.2405	26.8381
Pitpnm1	0.5482	1	26.1866	18.8899	0.171601	23.1443	0.0482452	0	22.8784	23.0428	22.8813	23.1256	22.8794	23.3276	23.2791	23.3569
Ppp3cb	0.5485	1	25.877	19.6171	0.270336	24.4362	0.0481439	0	24.0855	24.4002	24.1912	24.186	24.1261	24.6219	24.4633	24.8078
Pgrmc2	0.5493	1	24.8604	14.8578	0.0374512	25.164	0.0480647	0	25.1453	25.0196	25.0016	25.3042	25.2246	25.1895	24.8219	25.5431
Lsm8	0.55	1	23.496	20.3703	0.144411	22.4581	0.0478853	0	22.6548	22.2569	22.4077	22.2533	22.6186	22.2797	22.5545	22.6204
Rpl14	0.5502	1	23.6175	23.4647	0.158439	26.5118	0.0478316	0	26.7011	26.5812	26.5517	26.3604	26.311	26.4705	26.6039	26.0694
Pgm2	0.5503	1	24.455	1.86172	0.0823406	24.4253	0.0478241	0	24.5111	24.5336	24.4318	24.3067	24.3874	24.3325	24.4078	24.0493
Arhgap18	0.5504	1	25.391	5.8717	0.164771	21.9127	0.0477591	0	22.3254	21.8829	22.0718	22.1379	22.1793	21.5481	21.7551	21.7611
Acp2	0.5504	1	23.2235	2.25463	0.0513758	24.1743	0.0478127	0	24.1773	24.2179	24.2443	24.4005	24.0561	24.1017	24.2738	24.1991
Bptf	0.551	1	25.2352	0.789608	0.147023	22.9666	0.0475494	0	23.2711	23.003	23.0821	23.2281	22.7366	22.7551	23.1719	22.9188
Cald1	0.551	1	24.2418	6.73362	0.135765	24.0962	0.0475653	0	24.3158	24.1486	24.0547	24.4573	24.1409	24.1299	23.9467	23.9279
Tceb1	0.5513	1	22.893	16.0183	0.225984	23.126	0.0474159	0	23.3034	22.9374	23.3298	22.8373	23.1896	23.6149	23.3027	23.0257
Rpap1	0.5513	1	23.19	21.1108	0.215063	22.6885	0.0473898	0	23.1221	22.7406	22.5534	22.3606	22.5573	22.8007	22.7839	22.2519
Hnrnpf	0.5513	1	25.0582	0.145067	0.16587	27.4842	0.0474092	0	27.7178	27.5992	27.5114	27.1133	27.3513	27.5802	27.1514	27.5209
RGD1311744	0.5514	1	23.3356	17.0151	0.0943977	25.7292	0.0473374	0	25.5873	25.704	25.7266	25.6204	25.3294	25.9076	25.903	25.7233
Sae1	0.5514	1	24.043	21.1592	0.118035	26.5311	0.0473337	0	26.5896	26.5251	26.58	26.3138	26.4544	26.6776	26.4634	26.7028
Vat1	0.5515	1	24.1095	20.6258	0.00938208	28.4482	0.047296	0	28.0501	28.5208	28.4243	28.4448	28.4893	28.4166	28.6308	28.4516
LOC100360499;Gng5	0.5516	1	24.7775	14.725	0.118915	23.6301	0.0472675	0	23.2404	23.5689	23.3235	23.6859	23.7673	23.5544	23.6687	23.7194
Rps14	0.5523	1	24.7003	4.96458	0.14147	28.2324	0.0471446	0	28.4977	28.3459	28.2729	28.5591	28.2124	28.0707	28.2779	27.7605
Srcin1	0.5523	1	25.6205	16.551	0.0994515	25.2282	0.0471742	0	25.1045	25.1146	25.1595	25.2418	25.2087	25.3443	25.2581	25.5651
Srsf7	0.5526	1	25.1872	23.9199	0.142072	27.703	0.0470004	0	27.9022	27.8559	27.2579	28.1086	27.4249	27.2529	27.9294	27.7448
Acss2	0.5527	1	24.7191	2.30211	0.0776567	22.4143	0.0469548	0	22.4691	22.5237	22.3414	22.454	22.284	22.3502	22.3729	22.1704
Trim3	0.5531	1	25.9166	18.4399	0.198817	24.2493	0.0468933	0	23.9017	24.1176	24.0908	23.9869	24.219	24.4182	24.3539	24.6874
N4bp1	0.5532	1	21.9159	18.2987	0.169697	20.4309	0.0468437	0	20.4711	20.7515	20.3233	20.0566	20.3718	20.5497	20.7543	20.3608
Tpp2	0.5534	1	23.6633	1.08352	0.0665103	27.2585	0.046828	0	27.3284	27.3104	27.3009	27.2155	27.1675	27.2294	27.3659	27.1907
Tf	0.5536	1	25.5556	18.9755	0.110607	28.3221	0.0467731	0	28.2515	28.2394	28.0023	28.3053	28.4117	28.1579	28.4341	28.4789
Rpn1	0.5536	1	24.3384	2.64881	0.0636966	27.5891	0.046802	0	27.667	27.6294	27.6555	27.5792	27.4851	27.531	27.6546	27.4616
Mvk	0.5541	1	24.3838	11.8936	0.0998624	23.5487	0.0467307	0	23.3577	23.4696	23.7138	23.4216	23.7143	23.5431	23.5616	23.5609
Mrpl17	0.5542	1	23.9142	14.8524	0.12608	21.2149	0.0466864	0	21.3022	21.0873	20.9493	21.5927	21.2021	21.3424	21.3221	21.1054
Ppp2r4	0.5543	1	24.2736	20.9891	0.131023	26.0067	0.0466573	0	25.6534	26.0384	25.9343	25.8513	25.9431	25.9643	25.9968	26.2959
Ube2m	0.555	1	22.5057	10.2658	0.0534416	26.658	0.0464895	0	26.5638	26.6611	26.6512	26.7544	26.6748	26.7374	26.6002	26.7089
Rpl6	0.5555	1	24.248	1.89806	0.132228	27.6699	0.0464048	0	27.8409	27.7481	27.7899	27.5635	27.4062	27.5905	27.7089	27.1939
Cmas	0.5555	1	23.2283	17.8626	0.180226	25.8526	0.0464059	0	25.9743	25.7441	26.0517	25.6997	25.5505	25.975	26.2552	25.7987
Zmat2	0.5558	1	25.2181	2.73678	0.213163	21.412	0.0463532	0	21.5549	21.716	21.311	21.4335	21.2571	21.2113	21.3141	20.8603
RGD1311345	0.5558	1	23.9591	13.8955	0.0598591	21.772	0.0463071	0	21.4262	21.7158	22.1407	21.1459	21.8492	21.8281	21.7214	21.7778
Impad1;LOC100910881	0.5561	1	24.5783	19.2614	0.141808	24.1581	0.0462325	0	24.2252	24.0162	23.9239	24.0958	24.2862	24.1864	24.056	24.3857
Ina	0.5564	1	24.5513	12.5804	0.255973	30.5479	0.0460642	0	30.1911	30.5949	30.3117	30.8053	31.0646	30.6351	30.2887	30.8916
Fads2	0.5567	1	24.8354	1.85396	0.101386	24.7135	0.0460392	0	25.1575	24.6509	24.7604	24.6967	24.6321	24.5757	24.7991	24.4876
Atp6v1e1	0.5568	1	25.6612	20.3592	0.111191	26.0413	0.0459815	0	26.0495	25.9738	25.9097	26.2227	26.0083	26.0107	26.2472	26.2603
Lap3	0.5575	1	26.214	4.28328	0.154255	25.7523	0.0458655	0	25.8601	25.9293	25.6683	25.7595	25.9072	25.6515	25.5694	25.6243
Sh3bgrl2	0.5578	1	24.3198	14.1791	0.0541653	21.8589	0.0457829	0	21.6635	21.898	21.8262	21.8761	22.3976	21.8568	21.8705	22.2681
Mrps7	0.5578	1	24.1023	9.31654	0.159578	22.7661	0.045798	0	22.9892	22.7276	22.8577	22.9919	22.8924	22.7629	22.7553	22.6031
Plg	0.5579	1	24.8193	14.7273	0.218881	24.3467	0.0457481	0	23.9895	24.1181	24.254	24.3428	24.5996	24.189	24.5077	24.5167
Pon2	0.5594	1	23.081	5.58504	0.366776	22.4025	0.0454515	0	22.5367	22.3633	23.0744	22.2635	22.8341	21.8654	21.9303	22.4464
Srrt	0.5595	1	24.5647	4.22552	0.0796924	25.8591	0.0454308	0	26.1428	25.82	25.9278	26.0981	25.7075	25.7882	25.8443	25.705
Ptges3	0.56	1	24.9848	2.04592	0.153717	27.2732	0.0453554	0	27.4594	27.4912	27.305	27.1583	27.1018	27.3798	27.222	27.0715
Pnck	0.5602	1	26.0051	18.3427	0.333743	20.7942	0.0453348	0	20.4918	20.4063	20.5707	20.7285	20.5055	21.2548	20.8646	21.5508
Ndufa2	0.5605	1	23.5505	11.8114	0.19779	24.0417	0.0452404	0	23.9881	23.9333	23.9059	24.2749	24.2086	23.798	23.9271	24.1477
Zw10	0.5605	1	26.1936	3.17128	0.152926	23.5884	0.0452571	0	23.9603	23.7478	23.6749	23.5865	23.761	23.4779	23.3657	23.5173
Lsamp	0.5608	1	25.5531	18.9659	0.0799445	24.3604	0.0451621	0	24.1209	24.3189	24.275	24.5088	24.1742	24.379	24.4437	24.8363
Jmjd6	0.5617	1	25.9305	23.9241	0.086868	24.1222	0.0449584	0	24.6199	24.1113	24.0341	24.3081	24.0793	24.0152	24.3877	24.1126
Banf1	0.5617	1	24.5179	13.6493	0.113484	23.1309	0.0449527	0	22.7815	23.0393	23.0754	23.2333	23.2838	23.1631	23.1226	23.7581
Naa25	0.5622	1	23.9362	1.29799	0.0348793	23.3646	0.0448042	0	23.4211	23.4329	23.3251	23.0725	23.3832	23.3198	23.3669	23.21
Irf2bp2	0.5625	1	24.8657	23.2813	0.0637745	23.6355	0.0447685	0	23.8229	23.5831	23.6141	23.9434	23.5742	23.6032	23.576	23.7642
Rps23;RGD1563570;RGD1563705	0.5626	1	24.3463	6.41147	0.0703872	26.3521	0.0446945	0	26.3666	26.3765	26.4731	26.3756	26.2447	26.4738	26.3125	25.9624
Eif3d	0.5629	1	24.962	24.9518	0.076982	26.9006	0.04466	0	27.1482	26.9237	26.9086	26.7622	26.8364	26.8351	26.9518	26.6436
Tbrg4	0.563	1	23.1683	16.3698	0.116736	22.6309	0.0446196	0	22.6975	22.412	22.7324	22.4242	22.7604	22.7665	22.7095	22.5746
Acot9	0.563	1	22.1783	16.4394	0.116023	22.7145	0.044629	0	22.5365	22.8765	22.6635	22.5921	22.3582	23.1214	22.9845	22.6616
Ssb;LOC680385	0.563	1	23.7229	9.67827	0.19424	28.1046	0.0446575	0	28.1399	28.124	28.131	28.4946	28.2056	27.9502	28.3318	27.8304
Hsp90aa1	0.5636	1	24.5392	20.8638	0.0520681	31.584	0.0445831	0	31.5996	31.5814	31.5731	31.5196	31.546	31.6471	31.4865	31.6689
Nme1	0.5642	1	24.6997	18.8504	0.156498	29.0678	0.0444314	0	28.9936	29.0459	28.8509	28.9363	29.0466	29.2496	28.9975	29.2555
Aprt	0.5644	1	24.149	15.1658	0.0274665	25.6705	0.0443734	0	25.6218	25.6716	25.6219	25.629	26.1114	25.7596	25.575	25.9288
Sec24c	0.5645	1	24.6385	1.03482	0.0877524	25.3699	0.0443536	0	25.4709	25.4305	25.4476	25.2142	25.1672	25.3495	25.4072	25.2074
Rab10	0.5646	1	23.1377	22.2081	0.0627318	27.353	0.0443144	0	27.4172	27.3798	27.3968	27.1634	27.3355	27.2687	27.775	27.253
Dcps	0.5648	1	23.9562	18.2253	0.0611185	25.7962	0.0442003	0	25.9149	25.7006	25.7184	25.7554	25.8083	25.9209	25.7177	25.8368
Lars	0.5648	1	25.1653	1.84258	0.0438582	27.1224	0.0442408	0	27.2557	27.1593	27.1561	26.984	27.0065	27.0986	27.1001	26.9031
Cwc15;LOC310177	0.5653	1	24.2417	22.4692	0.0872797	24.7789	0.0440749	0	24.8741	24.7342	24.7244	24.8053	24.506	24.8412	24.6689	24.9051
Usp11	0.5654	1	24.4949	18.4039	0.136031	24.2671	0.0440317	0	24.1401	24.3726	24.2058	23.6406	24.1828	24.5231	24.297	24.4911
Atp2b4	0.5656	1	23.1747	5.3045	0.0657477	23.5332	0.0439433	0	23.1033	23.5822	23.697	23.5729	23.4476	23.4039	23.6605	23.5121
Tbc1d17	0.5657	1	23.7514	22.5216	0.0739876	23.9702	0.0438623	0	24.1279	23.9499	24.0289	23.8548	24.0553	23.8806	24.0065	24.029
Pelo	0.566	1	23.8202	11.2149	0.0563937	23.1931	0.043794	0	23.1613	23.0525	23.1804	23.5345	23.4171	23.1136	23.1568	23.4643
Msmo1	0.5669	1	26.7292	0.136661	0.29588	23.072	0.0436758	0	23.7973	22.9353	22.8951	23.6017	23.0042	22.5591	22.7185	23.3366
Psmc3	0.5669	1	24.5619	20.921	0.18781	27.3914	0.0436553	0	27.3349	27.3683	27.2479	27.085	27.2679	27.4697	27.2245	27.6019
Atp2b1	0.5672	1	25.7587	15.5398	0.077483	25.4321	0.0435907	0	25.3235	25.3398	25.4141	25.4347	25.5175	25.4622	25.4916	25.552
Serbp1	0.5672	1	25.9949	24.1737	0.169172	28.0527	0.0436075	0	28.2694	28.0087	27.8924	28.2682	27.9889	27.835	28.0207	28.2197
Puf60	0.5673	1	25.2194	1.35204	0.15692	26.684	0.0435841	0	26.8485	26.8275	26.7473	26.6193	26.6362	26.8356	26.5841	26.7111
Bclaf1	0.5674	1	24.6751	23.8841	0.0935725	26.3564	0.0435649	0	26.4314	26.4264	26.2684	26.5073	26.2436	26.2717	26.3907	26.4523
Numa1	0.5674	1	23.8067	8.90542	0.145228	28.2259	0.0435539	0	28.1945	28.2685	28.2828	28.5161	28.2845	27.9969	28.4777	27.9614
Tmem209	0.568	1	22.5111	4.75078	0.0643142	22.0554	0.0434925	0	21.8831	22.6044	22.237	21.8947	22.1096	21.9112	22.1737	21.9437
Fam208b	0.568	1	24.2442	16.8921	0.0114077	19.8129	0.043505	0	19.6203	19.8098	19.8509	19.4252	19.8091	19.7714	19.8436	19.8575
Arhgef11	0.5682	1	24.4024	18.5916	0.177742	21.6936	0.0434738	0	21.6906	21.4965	21.9424	21.6253	21.6025	21.7338	21.9355	21.8545
Mprip	0.5689	1	24.7579	16.7906	0.039879	23.8916	0.0432781	0	23.7696	23.9207	23.6923	23.876	23.9723	23.9272	23.9264	23.969
Exosc2	0.5695	1	23.4664	5.0449	0.0968897	22.2641	0.0432079	0	22.1645	22.5055	22.4915	22.17	22.201	22.2132	22.3189	21.871
Ddx21	0.5695	1	25.7895	4.92161	0.0904561	25.5798	0.0432104	0	25.7168	25.6511	25.6705	25.5854	25.6034	25.6103	25.4861	25.1948
Ddx39a	0.5697	1	24.9548	2.04921	0.145348	24.2767	0.0431893	0	24.5042	24.3961	24.4096	24.1933	23.9687	24.3512	24.2052	23.9739
Aldh7a1	0.5698	1	25.491	6.06079	0.0597129	26.5701	0.0431727	0	26.7642	26.616	26.5999	26.6404	26.6741	26.5096	26.4983	26.5166
Gdi2	0.5702	1	24.5638	17.4077	0.0183575	30.1698	0.0431094	0	30.0158	30.1615	30.1657	30.0692	30.1699	30.1995	30.1913	30.1774
Wdr13	0.5706	1	25.7055	14.635	0.13438	23.633	0.0430724	0	23.4002	23.482	23.5881	23.6813	23.5513	23.8468	23.5812	23.7126
Srsf6	0.5708	1	25.1805	3.52615	0.0863122	25.7656	0.0430125	0	26.1903	25.7892	25.6791	26.15	25.8051	25.6667	25.6391	25.7518
Ndufb7	0.5714	1	22.9513	3.99577	0.0401244	24.9621	0.0429099	0	25.0048	24.9764	24.9085	25.0269	24.8799	24.9528	24.8203	25.0155
Msra	0.5714	1	23.9065	18.4372	0.0390976	23.1035	0.0429087	0	23.1254	22.9788	23.0742	22.986	23.3938	23.1183	23.0482	23.2922
Timm23	0.5715	1	25.8527	4.42179	0.163717	22.0651	0.0429026	0	22.4285	22.1181	22.3163	22.1402	22.0033	21.9246	22.0109	21.6573
Iws1	0.5722	1	25.2436	2.57263	0.110387	24.3645	0.0428706	0	24.5718	24.3623	24.5758	24.2313	24.3219	24.3834	24.1212	24.3159
LOC100910109;Rpl7a;LOC100361311;RGD1562953;LOC100911966;LOC680161	0.5722	1	24.1899	1.81749	0.111846	27.3673	0.0428202	0	27.5368	27.4367	27.4889	27.2345	27.0562	27.3314	27.3501	26.8287
Psmd5	0.5722	1	24.3803	19.0987	0.0832374	26.1238	0.0428437	0	26.1199	26.1006	26.2043	25.9262	26.0639	26.3307	26.1614	26.2767
Rars	0.5722	1	23.4233	4.34258	0.0196235	26.9803	0.0428239	0	26.9937	26.9931	27.0749	26.9728	26.863	27.0062	26.9855	26.7905
Ccnk	0.5723	1	22.4515	6.57163	0.109456	22.7147	0.0427094	0	22.6376	22.732	22.9143	22.7059	22.7622	22.7417	22.4958	22.9687
Thoc5	0.5723	1	22.7909	2.18985	0.0666876	23.4268	0.0427969	0	23.4753	23.5121	23.5326	23.3185	23.3177	23.3715	23.5248	23.1424
Cab39	0.5728	1	24.2958	10.0495	0.104946	26.4412	0.0426328	0	26.3896	26.4121	26.4826	26.6851	26.373	26.4742	26.5099	26.2805
Atp6v1g1	0.5734	1	23.0158	8.33186	0.0768006	27.0182	0.0425535	0	26.5875	27.0152	27.0328	27.2277	26.8454	27.0266	27.017	26.957
Tmed2	0.5735	1	23.6709	23.4687	0.156182	24.1109	0.0425333	0	24.2924	23.9524	24.2836	23.9824	23.9345	24.0691	24.1385	24.1204
Igf2bp3	0.574	1	26.0307	3.84618	0.172476	26.2078	0.0424787	0	26.4125	26.3641	26.3959	26.2282	26.1537	26.2698	26.024	26.0818
Ppfia1	0.5742	1	24.7314	2.09246	0.0848346	22.7382	0.0423853	0	22.8038	23.0025	22.5702	22.7665	22.8466	22.6513	22.5058	22.7487
Ipo9	0.5742	1	23.1033	0.728743	0.0873833	26.3537	0.0423806	0	26.4502	26.4142	26.4076	26.0615	26.2167	26.35	26.4313	26.2091
Elavl3	0.5742	1	22.7034	20.8012	0.0948143	25.9321	0.0423846	0	25.9665	25.9959	25.918	25.7974	25.5173	26.0088	26.0605	25.8556
Gfpt1	0.5747	1	22.7129	12.5522	0.0504914	24.7151	0.0423014	0	24.6292	24.7656	24.6728	24.8332	24.721	24.7847	24.816	24.645
Ccny	0.5747	1	24.1486	12.4741	0.131746	22.9266	0.0423218	0	22.5815	22.7998	23.084	22.9117	23.2026	22.8606	22.9682	23.1777
Chd8	0.5747	1	24.8555	5.35565	0.141158	23.4591	0.0423187	0	23.5664	23.3715	23.6173	23.5392	23.1782	23.3568	23.3817	22.9851
Gcom1;Polr2m	0.5748	1	23.0759	2.36839	0.0299892	20.941	0.0422911	0	21.0898	20.8912	20.9104	21.4029	20.742	20.9595	20.7359	21.2173
Hagh	0.5756	1	24.9585	14.6766	0.132928	22.8004	0.0421913	0	21.9234	22.6707	22.5957	23.0677	22.9037	22.8057	22.9725	23.1257
[truncated: 1,865 more rows]

## Sheet: BioCycle_GroupB
ID	P_VALUE	Q_VALUE	PERIOD	LAG	AMPLITUDE	OFFSET	AVG_REPS_PERIODICITY	REPS_SCATTER	TP_0_REP_1	TP_3_REP_1	TP_6_REP_1	TP_9_REP_1	TP_12_REP_1	TP_15_REP_1	TP_18_REP_1	TP_21_REP_1
Wdr33	0.0005	0.966	23.5571	2.70314	0.361818	22.2786	0.991955	0	22.4961	22.6141	22.6381	22.1575	22.0561	21.9006	22.0843	22.4046
Pdk1	0.0005	0.966	23.0051	12.4143	0.253096	22.0517	0.991729	0	21.848	21.8125	21.9933	22.247	22.2949	22.2525	22.0374	21.8837
Mapk3	0.0015	1	24.003	11.0252	0.117823	26.4528	0.986875	0	26.359	26.3532	26.5362	26.5223	26.577	26.5096	26.4258	26.3413
Nfib	0.0018	1	23.6936	0.092103	0.298386	21.6645	0.985577	0	21.9491	21.7311	21.7076	21.4921	21.2236	21.4728	21.7404	21.8343
Oat	0.0019	1	24.715	13.2644	0.153232	25.2902	0.985467	0	25.1358	25.1705	25.2426	25.381	25.3946	25.4402	25.3501	25.2262
Celf5	0.0029	1	25.1483	5.31015	0.158303	23.8098	0.980697	0	23.838	23.9735	23.9646	23.871	23.8122	23.6876	23.6528	23.7018
Atp1a1	0.0032	1	22.7998	14.1657	0.115969	27.0627	0.979406	0	26.974	26.9518	26.9951	27.0603	27.1871	27.1552	27.1719	26.9729
Poldip3	0.0044	1	25.1479	1.30573	0.260104	25.898	0.975101	0	26.1504	26.1069	26.0925	25.6255	25.6601	25.6892	25.6263	25.9626
Gnai1	0.0047	1	22.7613	14.2043	0.131449	24.9512	0.974124	0	24.8811	24.8148	24.8045	24.9798	25.1262	25.0464	24.9913	24.9168
Brd7	0.005	1	25.1774	3.02812	0.277904	23.6368	0.973027	0	23.9167	23.8239	23.8133	23.6943	23.4863	23.3406	23.372	23.6244
Arpc5l	0.0057	1	23.8505	19.1477	0.252027	25.4475	0.97055	0	25.5749	25.259	25.2483	25.1565	25.3381	25.6771	25.5421	25.7022
Ubxn4	0.0057	1	24.9088	3.34542	0.153663	23.865	0.970546	0	23.9678	24.032	23.9835	23.9048	23.7011	23.7355	23.7338	23.8051
LOC687994	0.0059	1	24.4582	24.1413	0.418908	24.2087	0.969855	0	24.7096	24.5162	24.1758	23.903	23.7885	24.1796	24.085	24.4079
Srrm2	0.0063	1	23.4003	2.92107	0.214351	27.3815	0.968302	0	27.4457	27.6379	27.5263	27.2754	27.2851	27.1686	27.1563	27.4754
Luc7l	0.0067	1	24.0851	1.44731	0.225162	25.0662	0.966792	0	25.2731	25.4452	25.1199	24.877	24.9545	24.8987	24.9658	25.1539
LOC679794;Cycs	0.0075	1	22.3291	16.3398	0.225321	27.0509	0.965221	0	27.0479	26.9154	26.844	26.8772	27.0618	27.3083	27.2396	26.9661
Snx30	0.0077	1	23.4662	14.1421	0.358011	22.3092	0.964892	0	22.0174	22.2352	22.12	22.2999	22.6157	22.7087	22.472	22.0919
Mrps31	0.0081	1	23.7989	6.40189	0.16868	22.4821	0.962629	0	22.4278	22.7089	22.6055	22.6397	22.4809	22.3897	22.3055	22.363
Sun2	0.0081	1	23.4914	6.54521	0.223488	23.4773	0.96268	0	23.4889	23.5813	23.6235	23.7715	23.5285	23.2321	23.218	23.3652
Fmnl2	0.0083	1	22.1496	15.8471	0.175321	22.827	0.961139	0	22.8374	22.7421	22.6605	22.7651	22.8734	23.0786	22.9584	22.7752
Plxna3	0.0083	1	24.0168	15.0489	0.150424	25.0711	0.961836	0	24.9571	24.9618	24.9564	25.0614	25.2389	25.1597	25.2264	25.0803
Slc4a8	0.0083	1	24.0795	16.9644	0.17688	21.7198	0.96172	0	21.6402	21.6467	21.5733	21.6001	21.7445	21.9279	21.9351	21.7627
Ppib	0.0083	1	23.1173	3.56411	0.0816966	27.6463	0.961328	0	27.683	27.7274	27.7511	27.6531	27.5032	27.5713	27.5879	27.6532
Prrc2b	0.0087	1	22.9095	0.861168	0.264739	24.5354	0.960033	0	24.7724	24.7727	24.7568	24.2976	24.2442	24.5479	24.5154	24.8791
Dync1li2	0.0094	1	24.7965	0.134592	0.121297	26.1746	0.959428	0	26.3138	26.2638	26.1851	26.0984	26.0432	26.1257	26.1533	26.1782
Rps29	0.0097	1	23.8587	3.3211	0.236171	24.9698	0.958602	0	25.0346	25.3865	25.1792	24.8494	24.791	24.8031	24.7984	24.9509
Mcmbp	0.01	1	23.8538	1.42383	0.177915	23.9058	0.958133	0	24.061	24.2255	23.9721	23.6779	23.7364	23.808	23.8518	23.9408
Daam1	0.0124	1	22.4494	17.2105	0.244569	23.5815	0.950089	0	23.6262	23.3584	23.3553	23.4011	23.5216	23.8001	23.838	23.5037
Ybx3	0.0127	1	22.9899	1.65825	0.168815	22.9642	0.949129	0	23.1173	23.1156	23.085	22.8274	22.8077	22.8152	22.81	23.3246
Adck4	0.0127	1	25.3502	12.3598	0.248253	21.3446	0.949701	0	21.1323	21.1403	21.4857	21.4712	21.5445	21.6871	21.484	21.1434
Adap1	0.0135	1	25.3891	14.5834	0.2425	23.3757	0.946533	0	23.1161	23.2134	23.2443	23.4794	23.5189	23.6209	23.6156	23.3586
Snrpd3	0.0137	1	21.6254	5.28695	0.14718	26.792	0.945687	0	26.7975	26.8254	27.0032	26.8611	26.6749	26.6598	26.6536	26.8355
Ap3s2	0.0143	1	23.0157	20.8222	0.219065	21.338	0.944746	0	21.6067	21.3769	21.1972	21.0622	21.298	21.2416	21.5538	21.45
Gnb5	0.0143	1	23.497	16.0879	0.384201	22.3788	0.944866	0	22.2243	22.0677	22.0191	22.0493	22.5835	22.7885	22.4741	22.4778
Atp1a3	0.0144	1	24.9119	14.4506	0.213791	29.0038	0.944301	0	28.7688	28.8165	28.8943	29.0036	29.2829	29.2114	29.0601	29.0783
Fdft1	0.0144	1	24.3593	19.5552	0.145779	25.0563	0.944053	0	25.1054	24.9683	25.0123	24.9005	25.0779	25.1078	25.1888	25.2266
Prkcb	0.0147	1	25.107	13.6539	0.650666	21.5831	0.943513	0	20.9387	20.7646	21.3809	22.1126	22.1618	22.0491	21.9025	21.6167
Rnps1	0.0149	1	22.8315	3.74703	0.158584	26.3803	0.942881	0	26.3562	26.5518	26.5259	26.2779	26.2633	26.2411	26.1904	26.4008
Naa30	0.0156	1	23.9712	22.5915	0.23382	23.2385	0.94128	0	23.5211	23.2406	22.9998	23.1085	23.044	23.1931	23.1822	23.4284
Hbe1	0.0164	1	24.7917	2.07325	0.853387	26.4918	0.938295	0	27.3885	27.0924	26.6057	26.4362	26.0029	25.5449	25.4104	26.7902
Znf24	0.0168	1	22.0957	2.77387	0.223264	21.6098	0.936828	0	21.6258	21.8387	21.7946	21.4163	21.4337	21.3928	21.3942	21.9032
Rcor2	0.0174	1	25.3819	2.46333	0.544684	21.9859	0.934896	0	22.3323	22.5668	22.3649	21.656	21.709	21.4116	21.6058	21.7828
Tsc1	0.0174	1	23.2206	9.62879	0.215677	23.2899	0.934697	0	23.1038	23.0251	23.4296	23.5693	23.3074	23.3159	23.1123	23.1444
Chmp2a	0.0175	1	24.0156	1.67622	0.218939	23.6507	0.934073	0	23.9416	23.7027	23.8925	23.5028	23.463	23.4411	23.5289	23.7279
Cdk4	0.0178	1	25.8734	2.88733	0.323661	21.4458	0.932671	0	21.7215	21.6991	21.5534	21.4918	21.3492	20.829	21.1482	21.3906
Atp1b3	0.018	1	22.6207	21.6651	0.165609	25.3524	0.932336	0	25.4528	25.3532	25.4087	25.1608	25.2054	25.305	25.5198	25.5264
Lmnb1	0.0183	1	25.8131	3.50387	0.19091	29.6535	0.930808	0	29.7785	29.8432	29.8593	29.6376	29.5915	29.5345	29.4119	29.5696
Ppp1r21	0.0186	1	25.8537	7.12072	0.114494	24.4086	0.929501	0	24.4015	24.4595	24.5381	24.459	24.4526	24.369	24.3211	24.2635
Lrba	0.019	1	22.3998	13.3433	0.181215	22.8581	0.928066	0	22.7924	22.5688	22.8088	22.8941	23.1025	22.9945	22.881	22.7837
Gng2	0.0191	1	22.6937	18.5555	0.370339	25.8433	0.927339	0	26.0428	25.6155	25.4703	25.5547	25.538	26.1302	26.2324	25.7398
Dnm1l	0.0194	1	23.1439	9.67201	0.0870272	27.5741	0.926856	0	27.4675	27.5116	27.6131	27.7017	27.6526	27.5071	27.5562	27.5348
Flna	0.0195	1	25.2839	1.79469	0.0743784	28.9284	0.926525	0	29.0024	28.9654	28.9734	28.917	28.8625	28.8243	28.9104	28.916
Ago1	0.0195	1	24.5148	2.28188	0.317735	23.7197	0.925902	0	23.9992	23.918	23.9001	23.7059	23.4307	23.1086	23.6075	23.7503
Gnaz	0.0195	1	24.7963	13.6431	0.331011	24.3624	0.9263	0	24.033	24.0784	24.1671	24.6273	24.7758	24.6366	24.4442	24.4611
RGD1308139	0.0199	1	23.5302	23.2373	0.347084	22.87	0.923762	0	23.2068	23.0709	23.0146	22.4758	22.5356	22.9684	22.8184	23.1982
Tbc1d17	0.0204	1	22.4598	10.4836	0.150926	23.9637	0.921219	0	23.8118	23.9514	23.853	24.1541	24.1007	24.01	23.8579	23.8253
Txlng	0.0205	1	24.4927	5.29534	0.295248	20.8514	0.920992	0	20.8774	21.1242	21.1376	21.1132	20.5923	20.621	20.6408	20.5308
Psmd11	0.0207	1	23.7413	9.11945	0.0929602	27.5219	0.920672	0	27.4516	27.5204	27.5851	27.7322	27.559	27.5222	27.5254	27.4288
Zic2	0.0208	1	22.8161	19.2892	0.363534	22.6263	0.920224	0	23.0157	22.5164	22.3387	22.1071	22.5505	22.9454	22.7112	22.9023
Gpd1l	0.0218	1	24.2201	11.4573	0.189285	23.8326	0.916684	0	23.6032	23.6082	23.9075	24.0229	23.9917	23.8929	23.837	23.8067
Fuca1	0.0219	1	22.9798	8.65703	0.164251	23.9566	0.915941	0	23.8493	23.9505	23.9716	24.1392	24.1448	23.7539	23.773	23.8262
Wiz	0.0219	1	23.0804	2.24941	0.271584	21.7754	0.915935	0	21.835	22.1067	21.9783	21.3681	21.5174	21.6022	21.5735	21.8972
Abhd12	0.0219	1	24.5416	12.7847	0.275211	23.7125	0.91601	0	23.4359	23.4439	23.5996	23.9789	23.986	23.7473	23.8436	23.6425
Srrm1	0.0227	1	25.4738	2.08121	0.26072	25.083	0.913721	0	25.2881	25.383	25.2517	24.9516	24.8672	24.9757	24.9141	25.0092
Brox	0.0227	1	22.704	8.26945	0.273195	24.8781	0.913574	0	24.6509	25.0688	24.9226	25.3764	25.0044	24.7592	24.6458	24.7007
Ncl	0.0235	1	21.975	2.34766	0.145847	28.8147	0.911171	0	28.92	28.9029	29.02	28.6985	28.6883	28.7432	28.7049	29.0379
Galm	0.0242	1	23.4975	4.09031	0.113524	21.1896	0.907305	0	21.2384	21.2946	21.323	21.2279	21.1341	21.0206	21.1631	21.1646
Hmgn3	0.0243	1	25	6.16903	0.373087	23.7547	0.907142	0	23.7953	24.0873	23.9921	24.1161	23.7153	23.4963	23.4966	23.276
Vac14	0.0247	1	22.6805	13.2172	0.116475	24.062	0.906105	0	23.9421	24.0457	23.9411	24.2121	24.1592	24.1773	24.1809	23.9763
Thrap3	0.0248	1	22.9136	2.4202	0.237793	26.2084	0.905641	0	26.2064	26.4467	26.3396	25.9104	26.0123	25.9828	25.9138	26.3755
Katnal1	0.0248	1	24.6716	5.10806	0.148181	22.6134	0.905528	0	22.5954	22.7318	22.7667	22.5756	22.6221	22.5019	22.4444	22.5309
Cdk6	0.0253	1	24.4861	3.40415	0.429616	21.9469	0.904293	0	22.2397	22.2947	22.5878	21.9127	21.7082	21.445	21.8273	21.8465
Nck1	0.0261	1	24.4654	16.5486	0.225313	23.065	0.901441	0	22.9561	22.8839	22.7786	22.8935	23.3386	23.2812	23.2328	23.272
Phf6	0.0261	1	25.3528	0.170612	0.302975	24.1923	0.901122	0	24.5952	24.3504	24.3131	23.8361	23.9482	24.0925	24.0523	24.2365
Hnrnph3	0.0261	1	24.6822	6.14398	0.195688	26.4915	0.901508	0	26.4503	26.7335	26.64	26.6244	26.5238	26.3813	26.0652	26.3766
Vcp	0.0263	1	22.5662	8.92781	0.0800785	30.2379	0.900544	0	30.1571	30.2271	30.2825	30.394	30.2957	30.2185	30.1769	30.2546
Epc1	0.0265	1	21.552	2.13597	0.230299	19.5591	0.899426	0	19.5457	19.6821	19.679	19.4422	19.218	19.396	19.5677	19.8413
RGD1309995	0.0265	1	23.5087	8.89548	0.246026	21.5678	0.899431	0	21.5009	21.4548	21.6503	21.9197	21.6361	21.4064	21.4743	21.4233
Ndn	0.0267	1	23.1887	6.21341	0.22609	25.1116	0.899006	0	24.9476	25.2833	25.3651	25.1205	25.1799	24.7993	24.9382	24.9389
Kdm3b	0.028	1	24.8	6.27478	0.170804	23.3251	0.894778	0	23.263	23.4621	23.5305	23.3373	23.3609	23.2078	23.2146	23.143
Rsrc2	0.0281	1	24.6087	3.11793	0.266475	22.2979	0.894182	0	22.4933	22.9123	22.4737	22.3072	22.0941	22.1651	22.1561	22.2443
Igg-2a	0.0281	1	25.4981	16.3463	0.396356	24.276	0.894273	0	23.9694	23.9363	23.7464	24.2548	24.4962	24.4434	24.6994	24.4088
Hmgxb4	0.0288	1	23.6602	8.95907	0.316216	21.3421	0.892471	0	21.1599	21.3824	21.4282	22.1754	21.5166	21.1793	21.2774	20.9764
Qdpr	0.0288	1	26.1397	19.0604	0.227721	26.0569	0.892279	0	26.002	25.8425	25.8916	25.9828	25.8932	26.2655	26.2783	26.2593
Dyrk1a	0.0289	1	22.6423	6.83947	0.11942	23.2086	0.891089	0	23.1671	23.2194	23.3279	23.4483	23.1473	23.0716	23.1019	23.1833
Hnrnpab	0.0295	1	24.2913	2.507	0.139468	28.6055	0.887113	0	28.7283	28.7322	28.7823	28.536	28.4855	28.5575	28.3999	28.6484
Yy1	0.0304	1	25.4561	1.52953	0.202442	22.0218	0.883662	0	22.2956	22.2126	22.2146	21.9578	21.8485	21.9874	21.8932	22.0376
Pacsin1	0.0309	1	22.6665	15.1665	0.280997	24.0508	0.882513	0	23.9709	23.827	23.7937	23.9612	24.1399	24.8866	24.2747	23.7641
Agap1	0.031	1	23.5033	9.74364	0.12149	23.9293	0.882083	0	23.8506	23.9096	23.9022	24.0402	24.0837	23.8209	23.8922	23.7563
Itfg1	0.0311	1	23.963	13.8923	0.228414	24.4315	0.881706	0	24.1648	24.2885	24.2302	24.3721	24.7883	24.7543	24.3546	24.432
Pom121	0.0312	1	23.1422	2.63102	0.27057	21.9689	0.880624	0	22.069	22.3346	22.1886	21.7428	21.8196	21.6501	21.9646	21.9726
Lphn1;Adgrl1	0.0312	1	22.9503	12.5948	0.260633	23.5454	0.881253	0	23.375	23.1739	23.4884	23.6307	23.8147	23.748	23.4411	23.5069
Aimp2	0.0315	1	22.6827	6.93546	0.178745	25.2645	0.880407	0	25.0963	25.3161	25.4671	25.4437	25.2655	24.9671	25.1922	25.1812
Zc3h18	0.0317	1	24.6787	3.38069	0.241361	23.326	0.879862	0	23.3982	23.8125	23.5836	23.0949	23.1777	23.1642	23.1315	23.1829
Sh3kbp1	0.0325	1	25.7828	18.8656	0.167383	24.1844	0.877357	0	24.1272	24.0308	24.1211	24.0129	24.0763	24.4911	24.3764	24.3788
Mccc2	0.0331	1	23.9806	20.6485	0.0953631	22.1367	0.876481	0	22.2279	22.1063	22.0568	22.099	22.0679	22.0969	22.4351	22.2384
Prickle2	0.0332	1	24.6863	15.8068	0.219624	21.1787	0.876074	0	21.0571	20.9378	21.08	21.1253	21.3705	21.2908	21.456	21.2136
Hnrnpa2b1	0.0333	1	25.0323	4.814	0.144541	30.7135	0.875824	0	30.7548	30.8533	30.7753	30.7966	30.7382	30.4266	30.4884	30.7031
Slc2a1	0.0335	1	24.2759	22.9325	0.16358	23.3367	0.874396	0	23.5803	23.3744	23.3167	23.2724	23.1369	23.409	23.3386	23.4382
Pfdn5	0.0335	1	23.3757	13.6215	0.630063	22.5775	0.874286	0	21.694	22.3341	21.8571	22.7792	23.5179	22.6606	22.9655	22.3265
Exoc5	0.0335	1	25.3396	17.5846	0.100308	24.0527	0.874724	0	23.973	23.9704	23.972	23.9747	24.0838	24.1122	24.2273	24.1123
Vps4b	0.0337	1	23.5696	7.73501	0.2695	22.3615	0.873996	0	22.3039	22.2746	22.5742	22.7403	22.2498	22.2936	22.143	22.0821
Hdac2	0.0345	1	26.1465	3.97225	0.241793	26.3964	0.870708	0	26.5221	26.6676	26.5185	26.4351	26.4378	26.0515	26.1787	26.2699
Mettl16	0.0346	1	21.4039	3.10363	0.170016	23.0766	0.870212	0	23.0277	23.2881	23.1849	22.9466	22.9348	22.9131	23.0615	23.168
Vsnl1	0.0346	1	23.6443	16.4287	1.20912	22.3473	0.870463	0	22.0332	21.0432	21.2061	21.4778	22.8972	23.4843	22.4009	22.933
Nupl1	0.035	1	25.4384	25.3532	0.183172	23.7373	0.868795	0	24.0555	23.8259	23.7765	23.562	23.5723	23.6671	23.6769	23.752
Vps51	0.036	1	23.4908	11.4383	0.158291	23.587	0.86513	0	23.4131	23.4913	23.5525	23.7082	23.8883	23.5236	23.6059	23.5249
Setd2	0.0363	1	24.6839	11.1785	0.222436	20.2558	0.864031	0	19.982	20.3327	20.3116	20.4446	20.4439	20.4995	20.2948	20.0759
Bcr	0.0363	1	25.5477	25.4472	0.0893591	23.9607	0.863857	0	24.1582	24.0449	23.8937	23.8901	23.9157	23.9009	23.8741	23.9835
Rtcb	0.0371	1	23.2438	8.03859	0.102095	27.2078	0.862955	0	27.0207	27.2293	27.2947	27.246	27.3085	27.0541	27.1254	27.1125
Pum1	0.0374	1	23.8802	6.78863	0.118962	23.125	0.862159	0	23.0708	23.2394	23.2344	23.2031	23.2716	22.9119	23.0152	23.0883
Prpf3	0.0378	1	21.2743	4.44759	0.132127	25.0338	0.861491	0	25.0336	25.1554	25.199	25.0362	24.9514	24.9519	24.877	25.175
Madd	0.0378	1	22.466	15.2291	0.072661	25.3125	0.860535	0	25.2837	25.2717	25.2345	25.2971	25.3268	25.4113	25.3903	25.2029
Med19	0.0378	1	23.271	7.88072	0.203156	21.7061	0.860566	0	21.4432	21.5376	22.0287	21.9621	21.6249	21.6084	21.5475	21.5509
LOC100911431;Eif4g1	0.0382	1	24.0997	4.51721	0.109887	27.0539	0.859569	0	27.0811	27.1354	27.176	27.0393	27.0676	26.8933	26.9664	27.0321
Tbc1d25	0.0383	1	22.2734	14.9148	0.695401	21.697	0.858082	0	21.0906	21.1769	21.2942	21.3837	23.2551	22.1062	22.6605	21.4373
Mrps9	0.0385	1	23.0744	4.92538	0.14626	22.5989	0.856298	0	22.6044	22.7205	22.6508	22.7314	22.553	22.3604	22.4899	22.609
Vax1	0.0392	1	24.1019	4.4439	0.34353	24.5541	0.853718	0	24.6942	24.6755	24.9066	24.5645	24.4655	23.9278	24.2549	24.4191
Hnrnpm	0.0398	1	26.5023	4.68514	0.150454	29.2158	0.851517	0	29.3057	29.4257	29.3018	29.2688	29.3053	29.0016	29.0422	29.1722
Srgap3	0.0405	1	22.6842	8.77227	0.0292664	26.458	0.848031	0	26.4394	26.4537	26.4692	26.502	26.498	26.4196	26.4282	26.4482
Pdia3	0.0406	1	24.2999	4.1317	0.102321	29.9743	0.847131	0	30.0837	30.041	30.0597	30.1181	29.8513	29.8827	29.9342	29.8907
Ybx1;LOC100912427	0.0406	1	24.1325	23.3454	0.439282	27.7936	0.847583	0	28.2874	27.8747	27.8633	27.1584	27.4514	27.8254	27.614	28.0898
Pank4	0.0416	1	21.7954	5.63809	0.284222	22.4937	0.842773	0	22.4248	22.6763	22.8458	22.5663	22.4431	22.376	22.0902	22.5925
Rps15;Rps15-ps2	0.0423	1	24.1128	23.1756	0.303162	27.0597	0.840981	0	27.6313	26.9569	27.1961	26.803	26.7631	27.0314	27.0979	27.2468
Hmgn5	0.0424	1	24.1665	2.81297	0.235911	24.0708	0.839765	0	24.2313	24.6678	24.1516	23.9512	23.986	23.9635	23.8073	24.0896
Srgap2	0.0424	1	24.8261	15.5092	0.159221	25.5211	0.839893	0	25.4143	25.3559	25.4415	25.4901	25.6066	25.7782	25.5302	25.604
Dctn1	0.0424	1	22.9859	10.4365	0.0356251	28.4092	0.839679	0	28.3828	28.3917	28.3937	28.4444	28.4433	28.4134	28.3335	28.3767
Fam117b	0.0424	1	24.3319	2.00391	0.292606	22.4297	0.840516	0	22.6748	23.0032	22.4833	22.2118	22.3101	22.3716	22.1435	22.495
Mad2l1	0.0433	1	24.4399	3.83808	0.190143	20.5545	0.836139	0	20.777	20.7216	20.7327	20.8104	20.3991	20.3547	20.5551	20.4783
Stx5	0.0433	1	23.737	4.05765	0.252801	22.8197	0.836677	0	22.8365	23.1822	22.9566	22.8851	22.8778	22.4703	22.6042	22.9236
Msi1	0.0451	1	25.0442	3.60007	0.168347	25.8434	0.831101	0	25.9679	25.9895	26.0299	25.8509	25.8058	25.5584	25.7659	25.7651
Taldo1	0.0451	1	24.6236	6.80881	0.166356	27.7646	0.831317	0	27.7405	27.9524	27.7902	27.9265	27.8016	27.6602	27.6578	27.5654
Atp1a2	0.046	1	25.8127	15.2801	0.358229	24.3828	0.829418	0	24.0571	24.0347	24.3167	24.4321	24.5976	24.7343	24.934	24.4356
Camlg	0.0461	1	24.4858	5.90284	0.173133	24.1728	0.828785	0	24.1881	24.3733	24.2176	24.3376	24.1671	24.0474	24.0885	24.0361
Stox2	0.0474	1	23.473	18.441	0.163406	21.7945	0.825304	0	21.8772	21.6408	21.6815	21.6145	21.5665	22.2243	22.0035	21.8163
Cav1	0.0474	1	22.9621	10.119	0.122312	22.3781	0.82485	0	22.2404	22.2576	22.4226	22.595	22.5985	22.2814	22.3184	22.3929
Rbbp6	0.0481	1	24.8283	4.39277	0.177737	24.0354	0.823473	0	24.147	24.2782	24.132	24.2172	23.8989	23.9638	23.8329	23.8998
Nhlrc2	0.0482	1	22.9357	8.70894	0.372651	21.9886	0.822813	0	21.3721	21.9996	22.1512	22.3726	22.2257	21.8246	21.6744	22.0088
C2cd4c	0.0483	1	23.5996	14.494	0.452659	21.1253	0.822057	0	20.8536	20.5891	20.8215	20.813	21.5501	21.5901	20.9077	21.068
Bud31	0.0484	1	25.8011	1.29841	0.224536	23.88	0.821713	0	24.125	24.0842	23.9327	23.7568	23.716	23.661	23.8416	23.7687
Aars	0.0484	1	25.6461	13.8138	0.109691	27.7956	0.821736	0	27.6509	27.6906	27.7734	27.8457	27.9075	27.8654	27.8269	27.8397
Leo1	0.05	1	24.413	4.34519	0.259644	23.1031	0.816905	0	23.2517	23.3355	23.2679	23.2096	23.0592	22.8219	22.5047	23.1087
Vti1a	0.0503	1	24.8767	17.0923	0.33877	20.8549	0.815865	0	20.6031	20.6709	20.6295	20.4978	20.9349	21.4003	21.0238	21.0568
Tle4;Tle1	0.0504	1	21.7426	6.7359	0.317687	23.3027	0.815018	0	23.0504	23.3574	23.7187	23.4665	23.4067	22.9702	23.1018	23.3657
Srsf10	0.0506	1	25.2846	3.86993	0.0963695	26.0613	0.813787	0	26.1957	26.1217	26.1614	26.1424	25.9668	25.9638	25.9792	25.9924
Safb2	0.0518	1	23.14	1.32895	0.323857	22.6769	0.809772	0	23.1627	22.6211	22.872	22.52	22.3339	22.5812	22.391	22.8656
Skiv2l2	0.052	1	23.6513	7.86169	0.15756	24.3704	0.808689	0	24.3392	24.3663	24.4187	24.567	24.4467	24.0901	24.2242	24.2265
Pdcd6	0.0522	1	21.953	15.6682	0.221421	23.4703	0.807927	0	23.4321	23.413	23.2523	23.3565	23.528	23.7171	23.6973	23.1666
Gatsl2	0.0527	1	23.6099	10.333	0.208001	22.3148	0.804988	0	21.8906	22.2067	22.2301	22.5412	22.5385	22.0652	22.2515	22.1528
Ptcd3	0.053	1	23.5876	9.32153	0.200552	24.1381	0.803104	0	23.959	24.2441	24.175	24.4763	24.1896	24.1702	24.1405	23.8481
Coil	0.0537	1	22.9323	20.6055	0.275481	21.6502	0.799543	0	21.9464	21.6256	21.5844	21.3413	21.4312	21.6838	21.8964	21.6055
Dpm1	0.0543	1	26.0516	4.38876	0.0980526	23.0529	0.79866	0	23.113	23.1114	23.072	23.1044	23.0544	22.8741	22.9478	22.9993
Mettl5	0.0552	1	24.212	9.73159	0.209733	21.2183	0.796719	0	21.1588	21.0782	21.5303	21.4351	21.2782	21.3935	21.0823	21.0026
Fn3krp	0.0554	1	24.1068	6.5474	0.121663	23.3001	0.79582	0	23.3066	23.3651	23.3914	23.406	23.4234	23.0892	23.1198	23.2701
Rbm25l1	0.0554	1	24.9512	3.93609	0.186143	26.0767	0.795696	0	26.1086	26.2754	26.3088	25.959	26.0542	25.8845	25.938	25.9729
Plcg1	0.0554	1	25.6746	21.461	0.053618	25.5714	0.794854	0	25.6321	25.4766	25.5467	25.518	25.4975	25.5709	25.6192	25.587
Rplp1	0.0556	1	23.0075	8.5347	0.121389	25.215	0.793325	0	25.1274	25.2197	25.3071	25.8304	25.2121	25.2148	25.1132	25.1058
Scaf4	0.0556	1	24.2191	4.50181	0.257194	21.9964	0.793837	0	22.0173	22.3278	22.2364	22.1764	21.8082	21.7593	22.0184	21.8105
Dock3	0.0559	1	23.0139	10.6047	0.271614	22.8381	0.792316	0	22.8915	22.6408	22.6474	23.5707	23.4459	22.8645	22.6425	22.6446
Msmo1	0.0566	1	23.7934	22.6843	0.4397	22.8013	0.791418	0	23.3695	22.9129	23.0202	22.2111	22.2916	22.9538	23.0378	23.0013
Tia1	0.0571	1	25.0017	3.84601	0.166085	20.7266	0.790564	0	20.8072	20.9434	20.7232	20.8662	20.6429	20.5466	20.6424	20.669
Cyc1	0.0572	1	22.7334	18.2452	0.198242	26.3195	0.789056	0	26.4032	26.1565	26.1261	25.7712	26.441	26.4471	26.4475	26.4639
LOC116904410	0.0574	1	25.1918	15.3606	0.193869	23.963	0.787971	0	23.7935	23.786	23.7917	23.9693	24.0833	24.2384	23.9847	24.0941
Irf2bp2	0.0574	1	24.8604	3.87867	0.300057	23.7242	0.787748	0	23.8745	24.0336	23.8865	23.9226	23.2855	23.4822	23.5522	23.3483
Ankrd13a	0.0578	1	25.3703	12.3154	0.350673	21.3975	0.7864	0	20.9431	21.1378	21.6219	21.6199	21.7637	21.641	21.4922	21.4625
Ncdn	0.0581	1	25.3118	14.9776	0.264541	24.1391	0.785981	0	23.9173	23.8782	23.9279	24.2749	24.4485	24.402	24.2434	24.3623
Dpf2	0.0591	1	24.3232	2.35908	0.226949	24.2541	0.783137	0	24.4612	24.3569	24.4346	24.257	23.7481	24.0079	24.1883	24.1297
Fxyd6	0.0592	1	25.3082	16.5629	0.30338	22.868	0.782732	0	22.6641	22.5357	22.8405	22.6124	23.0291	23.2947	22.9759	23.137
Inpp1	0.0593	1	24.1786	16.8194	0.258455	22.9644	0.781646	0	22.8283	22.801	22.3425	22.9263	23.0637	23.1614	23.2206	23.0749
Ppie	0.0599	1	24.0018	5.05258	0.172224	22.4508	0.779639	0	22.4282	22.6868	22.5484	22.5312	22.4164	22.3207	22.0484	22.4422
Adgrl3;Lphn3	0.0599	1	24.3591	14.9073	0.25821	22.7707	0.779751	0	22.5713	22.5224	22.5883	22.8373	22.804	23.2169	22.7425	22.7731
Srrt	0.0602	1	26.296	2.41041	0.245406	25.8498	0.779178	0	26.1184	26.1281	25.9769	25.8136	25.8293	25.6013	25.6502	25.7769
Mrps35	0.0603	1	21.638	0.570927	0.268599	23.145	0.778251	0	23.3389	23.2714	23.3374	22.9175	22.9017	22.8727	23.535	23.4731
Rad21	0.0612	1	23.4501	7.17486	0.133882	24.3968	0.776164	0	24.3578	24.4481	24.5	24.6091	24.4502	24.0212	24.284	24.2758
Psma1	0.0616	1	22.2869	7.19176	0.0588467	27.9291	0.775491	0	27.8797	27.9644	27.967	27.9852	27.937	27.9041	27.7814	27.9323
Tubgcp2	0.0617	1	25.9529	3.22015	0.150238	23.0888	0.775352	0	23.1805	23.2704	23.1713	23.0742	23.0484	22.96	22.9699	22.9863
Prkaa2	0.0619	1	24.3506	17.6316	0.254811	21.6433	0.772773	0	21.518	21.4393	21.5998	21.4865	21.4056	21.8676	22.1323	21.77
AABR07031533.1	0.0619	1	23.3218	6.83447	0.134679	24.3279	0.772771	0	24.052	24.3985	24.4633	24.4387	24.1718	24.2513	24.2081	24.175
Ubr1	0.062	1	23.7319	11.0144	0.343871	23.4035	0.772318	0	22.9703	23.1961	23.4913	23.6946	23.8141	23.3202	23.4144	23.4387
Apmap	0.0622	1	23.5233	1.69783	0.13154	23.9342	0.771843	0	24.0987	24.0184	24.1089	23.7785	23.8419	23.7842	23.9693	23.9484
Mcm6	0.0622	1	24.7126	5.22462	0.247967	23.228	0.771879	0	23.2928	23.3535	23.4723	23.3691	23.221	22.5328	22.997	22.969
Ahsa2	0.0626	1	23.6579	11.2324	0.164137	23.2169	0.770462	0	23.1449	23.2058	23.2577	23.2853	23.5899	23.2942	23.1568	22.8649
Csrp1	0.0629	1	24.7227	2.35244	0.171368	23.0452	0.769798	0	23.288	23.1948	23.1525	23.0776	22.8481	23.0109	22.8387	23.0453
Inpp4a	0.063	1	25.4132	15.9239	0.260613	24.7298	0.769449	0	24.5462	24.3346	24.5415	24.6943	24.9445	24.8	24.9553	24.824
Ptpn12	0.064	1	25.0252	4.74996	0.237786	23.1445	0.765636	0	23.2261	23.4579	23.322	23.3235	22.9924	23.099	22.917	22.9411
Bpnt1	0.0644	1	26.0446	11.0655	0.0597911	26.0912	0.76428	0	25.9874	26.0808	26.123	26.0935	26.1647	26.1146	26.045	26.0857
Purb	0.0646	1	23.0593	12.8035	0.152928	24.0176	0.763957	0	23.8932	23.8798	23.8823	24.0951	24.2343	23.9718	24.0723	23.924
Epb4.1	0.0647	1	23.7053	19.2304	0.132245	24.8562	0.763612	0	24.8496	24.8899	24.7524	24.6797	24.7918	25.0401	24.9525	24.9938
Sox2	0.0649	1	25.0718	4.10402	0.354456	23.7742	0.762582	0	23.841	24.2748	24.1048	23.8783	23.5129	23.6182	23.6457	23.469
Cct5	0.0652	1	22.8531	9.62402	0.0877922	29.566	0.762032	0	29.4906	29.5765	29.4969	29.6757	29.6058	29.524	29.5107	29.4763
Gnai3	0.0655	1	25.2729	12.0256	0.0689953	25.4661	0.760701	0	25.4134	25.4038	25.5649	25.4922	25.5337	25.6285	25.469	25.4252
Reps1	0.0657	1	25.1428	19.4398	0.259253	22.64	0.759909	0	22.6532	22.5172	22.6273	22.3386	22.5388	23.0542	22.8107	23.1138
Tes	0.066	1	24.2076	19.3756	0.26389	22.0615	0.758036	0	22.1505	21.8289	21.8309	21.6922	22.0584	22.1658	22.0206	22.4002
Pabpn1	0.0663	1	21.6441	3.07957	0.203157	24.6905	0.757332	0	24.701	24.9188	24.8984	24.6241	24.4754	24.584	24.5897	25.1418
Trap1	0.067	1	23.5806	10.8027	0.101052	25.9201	0.754776	0	25.7873	25.8105	25.9299	26.1063	26.0353	25.8783	25.9247	25.9476
Dnajc9	0.0672	1	25.9313	3.36239	0.211231	23.9947	0.753876	0	24.1592	24.1842	24.2336	23.9067	23.9223	23.862	23.6535	23.8854
Ank2	0.0674	1	25.4851	18.4934	0.247768	28.3219	0.752728	0	28.1643	28.1119	28.1298	28.0735	28.1225	29.0039	28.5848	28.6582
Scaper	0.0675	1	25.4366	3.42117	0.163703	24.5901	0.752111	0	24.6673	24.7968	24.6762	24.5305	24.5885	24.4643	24.356	24.5703
Srsf2	0.0675	1	25.9102	1.99853	0.310247	27.1535	0.752469	0	27.4669	27.4458	27.3644	26.9543	26.9283	27.0558	26.7811	27.052
Sin3b	0.0677	1	26.3877	4.35095	0.22096	22.0409	0.751354	0	22.1492	22.2661	22.1151	22.1101	22.1463	21.6193	21.8256	22.0234
Ints3	0.0677	1	23.5267	6.11403	0.201514	24.2063	0.750894	0	24.1896	24.3463	24.378	24.5984	24.0865	23.8723	24.1796	24.0906
Ctnnd1	0.068	1	23.4373	11.3947	0.086484	25.8957	0.750533	0	25.8331	25.7949	25.8665	26.0657	25.966	25.9496	25.8737	25.9013
AABR07048397.1	0.0684	1	23.9743	2.54584	0.121849	25.3303	0.749789	0	25.42	25.8722	25.3422	25.2442	25.2403	25.2182	25.2671	25.2574
Cep41	0.0686	1	25.306	2.34266	0.129916	24.0018	0.749294	0	24.1059	24.1881	24.0396	23.9259	23.9667	23.8764	23.9621	23.9398
LOC100362298;Rps18;LOC100912024;RGD1561919	0.0686	1	23.8601	2.95168	0.133107	27.5701	0.749079	0	27.6339	27.7493	27.6744	27.4895	27.557	27.3794	27.5516	27.5637
Kif2a	0.0689	1	23.5981	18.2076	0.0666799	26.6221	0.748056	0	26.6751	26.5564	26.5535	26.6402	26.6174	26.6651	26.7378	26.6453
Ylpm1	0.069	1	24.013	2.95093	0.19654	25.1469	0.74713	0	25.1742	25.3503	25.291	24.8609	25.081	24.9504	24.9575	25.1489
Spen	0.0691	1	24.103	8.53043	0.297785	23.1987	0.746956	0	23.2095	23.2684	23.1967	23.7414	23.3514	22.9505	23.0548	22.8295
Zfp41	0.0694	1	24.8959	4.61536	0.522848	21.9844	0.746071	0	22.1444	22.4552	22.4848	22.3187	21.4265	21.8594	21.5375	21.4269
Ampd2	0.0695	1	23.7847	5.84925	0.0702634	26.0897	0.744877	0	26.0687	26.1999	26.1477	26.1406	26.1485	25.9412	26.016	26.1105
Fam162a	0.0695	1	25.6384	6.12025	0.157935	23.8204	0.744605	0	23.9682	23.9429	23.9354	24.0501	23.9567	23.593	23.6581	23.6619
Rpl26;Rpl26-ps2	0.0697	1	26.0153	5.32118	0.230947	25.8949	0.743712	0	25.9716	26.1317	25.9364	26.036	25.9335	25.405	25.6692	25.5389
RGD1559864	0.0698	1	24.9252	15.2642	0.57504	22.4202	0.743332	0	21.8992	22.2439	21.9542	22.4834	22.7364	23.4021	22.6283	22.6431
Rcor1	0.0698	1	24.9744	1.71067	0.115568	23.067	0.74333	0	23.2302	23.1224	23.2539	22.976	22.9946	22.9377	23.0164	23.0608
Camk2g;Camk2b	0.0704	1	24.1707	12.3069	0.220897	27.1408	0.741759	0	26.919	27.1434	26.9944	27.2863	27.5266	27.2664	27.112	27.177
Dpyd	0.0705	1	22.9919	2.91618	0.212842	23.5103	0.741416	0	23.6184	23.7298	23.6609	23.5862	23.0746	23.2935	23.543	23.4917
Bcat1	0.0709	1	22.9858	9.44271	0.186508	27.1081	0.74065	0	26.8425	26.9664	27.224	27.3307	27.144	27.1117	27.0121	27.1184
Camk2a	0.0713	1	23.6375	10.5831	0.0970482	23.8621	0.739578	0	23.7813	23.866	23.9077	23.9341	24.3287	23.8526	23.8131	23.7566
Alcam	0.072	1	26.0426	14.2212	0.40293	24.9803	0.737149	0	24.4217	24.622	24.8697	25.0965	25.2248	25.3947	25.0452	25.1515
Alyref	0.0728	1	23.9816	21.9272	0.337654	26.3015	0.735503	0	26.4846	26.364	26.2621	25.8854	26.0319	26.4562	26.2317	26.7781
Slc1a2	0.0728	1	22.0968	14.3773	0.28021	22.0648	0.735574	0	22.1114	21.7391	21.9428	22.0367	22.2804	22.4311	22.0034	21.9816
Tgm3	0.0729	1	24.0225	21.8386	0.21795	20.158	0.735026	0	20.1776	20.2063	20.1767	19.8675	19.9725	20.2221	20.2606	20.5018
Snx4	0.0729	1	24.3763	12.8089	0.226478	22.6991	0.735096	0	22.3201	22.5592	22.4982	22.837	22.9749	22.6522	22.7393	22.6668
Elmo2	0.0729	1	24.3438	22.0582	0.166156	23.7416	0.73512	0	23.9	23.7007	23.6536	23.5792	23.4908	23.7285	23.8252	23.6641
Hnrnpd	0.0731	1	23.9326	2.95509	0.12331	29.3647	0.733896	0	29.4372	29.5035	29.493	29.3008	29.2549	29.3371	29.1242	29.4127
C2cd2l	0.0733	1	24.4236	14.527	0.242504	23.2501	0.732206	0	22.9659	23.2621	23.0894	23.215	23.4623	23.6102	23.3002	23.2643
Cc2d1a	0.0737	1	24.0421	19.6876	0.226535	22.6164	0.729506	0	22.7233	22.4464	22.5657	22.2891	22.5136	22.8687	22.6093	22.8365
Sirt5	0.0737	1	23.0238	9.9804	0.171659	24.5487	0.729287	0	24.4042	24.48	24.4802	24.9322	24.7861	24.4825	24.3236	24.5539
Cntn2	0.0741	1	25.7069	18.7037	0.431974	27.4599	0.72899	0	27.0821	27.1392	27.2666	26.846	27.2765	27.9847	27.8748	27.946
Mrps34	0.0742	1	23.671	20.937	0.220816	22.7847	0.728437	0	22.929	22.4716	22.7574	22.5324	22.6575	22.6513	23.0043	23.0264
Wdr37	0.0744	1	24.1033	11.8262	0.201841	25.1678	0.727708	0	24.9135	25.0525	25.144	25.4078	25.3966	25.2437	25.1407	25.2584
Ubtf	0.0744	1	24.7815	3.25206	0.151613	25.727	0.726954	0	25.7952	25.9708	25.8701	25.5336	25.6087	25.6306	25.683	25.6022
Smc1a	0.0744	1	22.225	4.1966	0.168651	26.5039	0.727532	0	26.4787	26.6943	26.6521	26.4765	26.5043	26.2506	26.4662	26.5094
Psma2	0.0749	1	22.6834	9.11184	0.0964615	27.4426	0.725301	0	27.3753	27.4196	27.4402	27.7021	27.5422	27.3805	27.3083	27.4599
RGD1306271	0.075	1	22.08	4.45414	0.166561	23.266	0.725017	0	23.2859	23.4984	23.3553	23.3911	23.038	23.2059	23.0796	23.2952
Trappc9	0.0764	1	23.6667	9.6102	0.328971	21.579	0.72203	0	21.3575	21.4208	21.7376	21.9908	21.8265	21.2927	21.6848	21.2698
Cd81	0.0764	1	25.0143	14.3663	0.288535	23.7533	0.722053	0	23.5364	23.4372	23.3893	24.0705	24.0168	23.8771	23.9053	23.8269
LOC100911677	0.0766	1	25.6601	2.76754	0.226752	26.6058	0.72129	0	26.7941	26.828	26.7366	26.498	26.6549	26.3109	26.4214	26.6075
Set	0.0767	1	25.8436	4.4197	0.315434	20.2203	0.720711	0	20.3877	20.8	20.4367	20.2603	20.3462	19.9375	19.9642	19.9916
AABR07030603.1	0.0787	1	24.9362	15.5446	0.530404	21.538	0.71575	0	21.2938	20.9155	21.1117	21.6352	21.904	21.5759	22.0413	21.6021
Map2k2	0.0793	1	24.9175	12.0871	0.120157	25.8321	0.71407	0	25.6058	25.7558	25.8614	25.9168	25.9516	25.8638	25.9356	25.7575
Impdh1	0.0799	1	24.012	9.76286	0.167695	22.1813	0.711138	0	21.6926	22.1471	22.2752	22.428	22.2459	22.211	22.1756	22.078
Msi2	0.08	1	22.4195	6.87702	0.110925	23.5355	0.710603	0	23.4609	23.5693	23.6491	23.6672	23.5444	23.3193	23.4908	23.5429
Nub1	0.0803	1	26.2487	17.1438	0.167759	25.6127	0.70954	0	25.5178	25.4489	25.4559	25.6287	25.6548	25.7121	25.8141	25.7549
Dnm1	0.0803	1	24.837	14.5595	0.23348	26.6287	0.709771	0	26.4504	26.3093	26.4762	26.7308	26.92	26.7099	26.7114	26.7326
Stx17	0.0803	1	23.5912	5.10287	0.204547	21.6238	0.709582	0	21.5609	21.8743	22.0646	21.632	21.4452	21.5138	21.6793	21.4607
Eps15l1	0.0816	1	24.3609	14.9706	0.343904	21.5473	0.703766	0	21.1915	21.3011	21.1251	21.4119	22.0135	22.0491	21.4601	21.7925
Sp3	0.0817	1	24.7097	2.81568	0.31739	18.884	0.703042	0	19.0921	19.2323	19.0253	18.8024	18.9895	18.6081	18.5347	19.0498
Sec31a	0.0818	1	23.0241	10.2407	0.127663	27.5826	0.702375	0	27.4122	27.4885	27.6235	27.7135	27.7459	27.4671	27.5443	27.579
Sptbn1	0.0818	1	26.1214	15.6742	0.224207	29.9686	0.701671	0	29.6965	29.7801	29.8151	29.9604	30.0607	30.227	30.0956	30.1079
Lrrc4b	0.0818	1	24.5051	12.8356	0.186416	25.41	0.702148	0	25.2093	25.3259	25.325	25.5297	25.6942	25.5297	25.3884	25.5128
Spcs1	0.082	1	25.99	25.9034	0.231218	23.0157	0.700566	0	23.3748	23.1561	22.9824	22.9097	22.9136	22.7113	23.0695	22.9714
Ntrk2	0.0822	1	23.9561	16.1997	0.238074	23.3814	0.699879	0	23.2133	23.2825	23.0296	23.1152	23.5674	23.6805	23.4151	23.5161
Rbx1	0.0828	1	23.215	19.7014	0.240871	24.0717	0.697927	0	24.3456	24.0229	23.8697	23.6558	24.1482	24.1815	24.0786	24.2966
Tdrd3	0.083	1	25.0217	4.78022	0.337979	22.354	0.697418	0	22.383	22.737	22.8868	22.3414	22.3476	21.9958	22.238	21.9851
Dvl2	0.083	1	22.8229	0.655559	0.190051	21.1563	0.697111	0	21.1016	21.3421	21.0577	21.0401	20.962	20.9987	21.1724	21.3534
Smarcd1	0.083	1	25.4865	1.51356	0.189934	22.3138	0.697346	0	22.574	22.4699	22.4248	22.267	22.1477	22.2926	22.1306	22.3022
Ddx46	0.083	1	24.7455	4.76927	0.147865	26.7118	0.696977	0	26.651	27.1043	26.875	26.6309	26.6506	26.6367	26.5956	26.475
Mrpl17	0.0833	1	24.2049	2.53728	0.281387	21.192	0.694718	0	21.6416	21.3515	21.3785	21.2941	20.8401	21.1645	20.9043	21.2033
Vcpip1	0.0833	1	22.5006	14.131	0.0707389	24.5641	0.695064	0	24.5833	24.5189	24.497	24.5547	24.8055	24.6307	24.5804	24.542
Phactr1	0.084	1	21.8964	15.3004	0.14192	20.8577	0.693405	0	20.934	20.8128	20.689	20.7731	20.9432	21.1062	20.9565	20.6116
Pef1	0.0846	1	25.0374	15.1989	0.338896	21.7833	0.690712	0	21.3663	21.427	21.6049	21.6158	22.1952	22.1403	21.7319	22.0893
Uba2	0.0847	1	23.5266	7.7895	0.136433	27.147	0.68997	0	27.0519	27.1952	27.1601	27.2919	27.2543	26.8037	27.0131	27.0548
Wdr5	0.085	1	23.462	7.86875	0.231213	24.0394	0.68856	0	23.9457	23.996	24.1847	24.3065	24.1451	23.5147	23.8813	23.8221
Add3	0.0855	1	25.047	17.4697	0.286041	23.7326	0.687036	0	23.6225	23.211	23.6749	23.6137	23.5469	24.082	24.0336	23.6755
Nudt2	0.086	1	23.5762	11.0631	0.11447	24.039	0.685431	0	23.9102	23.9798	24.0076	24.2522	24.2805	24.006	24.0043	24.1032
Ccnk	0.0866	1	22.8906	13.0471	0.484025	22.4242	0.684659	0	22.5106	21.881	22.3355	22.966	22.8049	22.7356	22.6468	22.0324
Mtap	0.0879	1	23.9191	4.3945	0.129335	24.0973	0.682041	0	24.0777	24.2676	24.3126	24.0414	23.8931	24.0571	24.0456	24.0033
Rbmx	0.0879	1	23.1736	0.814978	0.183042	28.2319	0.681692	0	28.3121	28.3719	28.3561	27.8929	28.0618	28.2043	28.1076	28.4888
Rtf1	0.0892	1	26.0589	1.91861	0.289548	23.5581	0.675101	0	23.9162	23.8414	23.7268	23.4769	23.2995	23.3948	23.3399	23.3973
Glrx;LOC100360124	0.0894	1	22.1261	17.2243	0.233031	23.985	0.674461	0	24.0791	23.9959	23.6334	23.771	24.0768	24.3372	24.0826	24.0273
Ddx3	0.0899	1	22.7267	2.04315	0.197708	23.8785	0.672702	0	23.8687	24.235	23.9273	23.4414	23.7166	23.7473	23.8153	23.9828
Evi5l	0.0899	1	22.2466	15.2577	0.0976232	23.9018	0.672792	0	23.8829	23.8365	23.7977	23.6988	24.0221	24.0165	23.9542	23.8226
Sfxn3	0.0899	1	23.275	12.3186	0.132813	25.9056	0.672913	0	25.8393	25.7781	25.7529	26.0084	26.2127	25.9181	25.8641	25.9253
Ube2j1	0.0904	1	23.5956	11.1135	0.168144	20.0558	0.670956	0	19.8655	19.9232	20.2714	20.1544	20.4532	20.106	20.0371	20.123
Uchl3	0.091	1	22.8698	10.3415	0.36604	22.9183	0.669257	0	22.5782	22.6271	22.6424	23.3182	23.2548	22.3708	22.7261	22.5666
Hbz	0.0913	1	26.3544	3.12718	0.771633	23.7731	0.668217	0	24.4394	24.47	23.4435	23.9996	23.4814	22.5627	22.5553	23.5109
Srek1	0.0913	1	24.0543	5.02131	0.19892	24.2399	0.668416	0	24.3656	24.3309	24.4604	24.5823	23.9795	24.0408	24.1924	23.9937
Pnn	0.0914	1	26.0265	3.91711	0.177199	25.1732	0.667626	0	25.3493	25.28	25.3427	25.2222	25.1347	24.9935	25.0125	25.0528
Rnf20	0.0914	1	24.5442	1.04565	0.0870802	23.5358	0.667976	0	23.6791	23.575	23.5382	23.6111	23.4305	23.4796	23.4812	23.6244
Zfp219	0.0914	1	21.8103	3.23836	0.348317	22.6002	0.667637	0	22.5572	22.9802	22.9242	22.4287	22.4357	22.23	22.2959	23.4514
AABR07007032.1	0.0915	1	25.2181	17.7966	0.237525	22.8619	0.667542	0	22.6659	22.6353	22.9318	22.6144	22.749	23.2751	23.3188	23.0512
Ap3d1	0.0915	1	23.6543	9.88051	0.150756	26.6332	0.667513	0	26.6041	26.6078	26.6487	26.9289	26.7478	26.573	26.715	26.4529
Acsl4	0.092	1	24.1351	13.519	0.148632	23.2485	0.66601	0	22.9561	23.1459	23.2033	23.1485	23.5513	23.236	23.2961	23.2142
Dnpep	0.092	1	23.7647	22.69	0.0880805	27.3282	0.666059	0	27.4724	27.2592	27.3588	27.242	27.2525	27.3093	27.2775	27.3953
Rab11fip2	0.0927	1	23.7686	12.5161	0.127006	22.0574	0.663199	0	21.9654	21.9213	22.147	21.9672	22.288	22.1975	21.9793	21.9149
Atg2b	0.0927	1	25.8094	15.2356	0.349742	21.8701	0.663228	0	21.599	21.3031	21.6445	22.0584	21.9176	22.0828	22.1547	21.9347
G3bp2	0.0933	1	24.4317	23.4128	0.101662	25.9425	0.662005	0	26.0442	25.9498	25.928	25.8196	25.8922	25.8821	25.7313	26.1245
Fbxl16	0.0934	1	23.7041	7.34813	0.2345	21.0887	0.661114	0	20.6814	21.398	21.306	21.2585	21.403	20.7937	20.8683	21.0912
Ddr1	0.0935	1	24.4735	22.3178	0.327322	21.8717	0.660871	0	22.2457	21.4655	21.9601	21.555	21.3925	21.8703	21.8747	22.1823
Rbm4b	0.0935	1	24.3705	5.42137	0.112957	25.585	0.661069	0	25.5286	25.8339	25.7047	25.5843	25.5695	25.597	25.4741	25.499
Lnp	0.0936	1	24.9711	0.887941	0.254849	22.0299	0.659587	0	22.6885	22.1747	22.5341	21.6087	21.8679	21.7946	21.9306	22.1081
Pcyt2	0.0946	1	26.3545	14.3164	0.349506	21.3117	0.658251	0	20.9035	21.0968	21.4322	21.3682	21.5971	21.6647	21.5267	21.482
Pip4k2c	0.0949	1	22.0468	3.39834	0.169688	22.2769	0.657872	0	22.2372	22.6637	22.2836	22.263	22.1668	22.024	22.1976	22.3421
Dynll1	0.0949	1	23.9027	19.2787	0.160575	26.3955	0.65755	0	26.736	26.2178	26.1608	26.2516	26.4338	26.4639	26.4372	26.5408
Arl2	0.0951	1	24.3839	11.4354	0.070245	24.9439	0.655723	0	24.8666	24.9032	24.9566	25.0083	24.9693	25.1043	24.9006	24.9003
Gna11	0.0952	1	24.138	18.0812	0.212438	24.3707	0.65497	0	24.3117	24.2375	24.2049	24.0484	24.5814	24.3759	24.5658	24.6549
Zfp207	0.0952	1	25.5666	0.705385	0.316912	25.9797	0.654556	0	26.3623	26.1943	26.1174	25.6101	25.5835	25.873	25.8974	25.8206
Mrpl30	0.0954	1	25.308	18.8706	0.259594	20.9461	0.654233	0	20.8804	20.8235	20.9523	20.6702	20.8351	21.3929	21.1246	21.2293
Bcl7a	0.0955	1	23.439	2.61859	0.159985	22.5211	0.653293	0	22.5484	22.768	22.4675	22.4919	22.3984	22.3909	22.2962	22.5991
Nans	0.0955	1	23.1618	7.24534	0.052144	26.0646	0.652725	0	26.0189	26.0051	26.1798	26.1715	26.009	25.9823	26.0419	26.0469
Zc3h14	0.0956	1	25.0667	4.25782	0.254323	24.5675	0.651604	0	24.5716	24.8228	24.8296	24.285	24.5522	24.4039	24.2947	24.4285
Eif3g	0.0962	1	24.5801	2.05099	0.0863739	25.5677	0.648783	0	25.6356	25.6949	25.6205	25.4041	25.5385	25.5272	25.4975	25.5704
Bod1l1	0.0966	1	25.6922	25.4392	0.184141	23.4272	0.647351	0	23.8902	23.5503	23.4246	23.2778	23.2507	23.4077	23.4081	23.3784
Fxr2	0.0968	1	26.0121	2.97338	0.100398	25.4924	0.646735	0	25.5721	25.5902	25.5697	25.4238	25.5029	25.3824	25.3612	25.4668
Tra2a	0.0975	1	24.1005	4.06982	0.113614	25.0983	0.645802	0	25.0586	25.2081	25.2078	24.9656	25.0647	24.9915	24.9019	25.0644
Ddc	0.0982	1	24.8597	10.5566	0.145106	24.9379	0.642881	0	24.8032	25.075	24.9474	25.0068	25.3949	25.0062	24.8383	24.898
Atp6v0a1	0.0987	1	25.175	13.566	0.155447	25.7591	0.641981	0	25.5337	25.6243	25.7078	25.9078	25.9767	25.8124	25.8274	25.855
Tmem209	0.1003	1	23.6078	9.09558	0.21984	22.0234	0.638131	0	21.9572	22.0236	22.0707	22.2316	22.4155	21.651	21.9004	21.6647
Chtop	0.1003	1	23.5023	0.411116	0.315113	25.7251	0.638394	0	26.0327	25.9733	26.0773	25.4218	25.3891	25.9185	25.693	26.0275
Faah	0.1014	1	25.0696	13.8242	0.165103	20.3246	0.635862	0	20.2673	20.0451	20.2843	20.5676	20.4503	20.4481	20.5884	20.2253
Eif4g2	0.1015	1	25.3285	7.04446	0.0850112	26.1556	0.635237	0	26.1598	26.2524	26.2071	26.2116	26.3373	26.0685	26.1011	26.0501
Aar2	0.102	1	26.0721	20.8644	0.262543	21.8299	0.63424	0	21.7981	21.7822	21.5031	21.6714	21.8691	21.7291	21.9761	22.5356
Pnmal2	0.1021	1	25.3718	4.52622	0.207076	26.3008	0.633932	0	26.3863	26.5761	26.3625	26.4366	26.2482	26.086	26.2474	26.0269
Nsun2	0.1022	1	25.1269	7.13009	0.0519245	23.7341	0.633512	0	23.7223	23.7793	23.7304	23.7814	23.8489	23.6556	23.6427	23.6889
Dclk1	0.1025	1	23.4928	14.6369	0.119301	28.6631	0.631572	0	28.6082	28.512	28.4978	28.6733	28.793	28.7791	28.612	28.714
Slc12a2	0.1025	1	24.9295	9.69019	0.190479	22.4588	0.63151	0	22.2891	22.4607	22.6335	22.4818	22.6497	22.451	22.4336	22.1855
Rab8b	0.1028	1	23.0849	12.2205	0.120597	22.1636	0.630618	0	22.1335	22.0329	22.0464	22.2741	22.3765	22.1955	22.1058	22.1716
Mycbp2	0.1038	1	22.1272	12.9448	0.0884682	24.631	0.628194	0	24.6508	24.5898	24.5381	24.7177	24.7375	24.681	24.6218	24.472
Tln2	0.1041	1	25.5413	16.034	0.36409	22.9846	0.627129	0	22.6496	22.7766	22.416	23.0484	23.1339	23.3868	23.2298	23.2603
Lemd2	0.1041	1	21.3006	4.28245	0.29204	22.3163	0.62694	0	22.1416	22.6011	22.5887	22.2118	22.1533	22.011	21.9744	22.8379
Bckdha	0.1042	1	25.8274	13.6092	0.258024	22.7559	0.626383	0	22.467	22.5392	22.6991	22.9556	22.7789	22.9975	22.8486	22.7686
Cwf19l1	0.1043	1	24.8355	24.529	0.149106	21.9825	0.62624	0	22.1852	22.12	21.9173	21.8396	21.8932	21.8079	22.0842	21.9126
LOC102554591	0.1044	1	23.2684	9.13739	0.150384	20.9517	0.625056	0	20.6844	20.9745	20.9569	21.1134	21.1507	20.7899	20.8301	20.9441
Hspa12a	0.1045	1	26.0962	16.605	0.23062	26.2394	0.62475	0	26.0288	26.0108	26.1098	26.1802	26.3019	26.5472	26.3972	26.4766
Psmg1	0.1046	1	23.1587	15.6958	0.193203	22.7891	0.624387	0	22.7396	22.6385	22.5868	22.8546	22.7351	22.94	23.0978	22.6528
Stat3	0.1046	1	24.1637	20.1746	0.164386	22.7773	0.624011	0	22.7096	22.6846	22.6893	22.6961	22.5381	22.6598	23.5967	23.0141
Trnt1	0.1046	1	25.7497	4.3492	0.143755	23.8777	0.623725	0	23.9365	24.0595	23.9077	23.9497	23.9284	23.7111	23.6798	23.9424
Lima1	0.1048	1	24.7001	2.50364	0.257403	25.518	0.623249	0	25.6756	25.8226	25.8529	25.4031	25.1862	25.4387	25.5073	25.4057
Suz12	0.1057	1	23.1644	0.691232	0.245161	20.2908	0.621842	0	20.423	20.1941	20.3894	20.2036	19.8563	20.1336	20.2625	20.5351
Pkn1	0.1058	1	23.9914	9.73763	0.0771902	24.0735	0.620168	0	23.9843	24.0336	24.2453	24.1021	24.1666	24.0769	24.0596	24.0092
Rprd1a	0.1059	1	25.0638	4.009	0.230745	23.7731	0.619646	0	24.0012	24.0051	23.967	23.9861	23.4233	23.5504	23.6983	23.3511
Rheb	0.1062	1	24.5331	20.3599	0.145055	23.7046	0.617901	0	23.8155	23.5525	23.805	23.5213	23.5851	23.9138	23.7779	23.9873
Mta2	0.1068	1	25.3194	2.82471	0.302204	24.7589	0.61469	0	24.9766	25.0739	24.9859	24.6605	24.5746	24.447	24.7288	24.547
Kalrn	0.1068	1	23.1488	10.8205	0.139456	24.014	0.614467	0	23.857	23.9614	23.7826	24.1592	24.1884	23.9827	23.8885	23.929
Npap60;Nup50	0.1069	1	24.6796	2.05757	0.129212	23.5792	0.614406	0	23.7789	23.6356	23.6482	23.5989	23.3106	23.5379	23.5011	23.5091
Stx8	0.1069	1	23.6509	20.2267	0.146154	23.0288	0.614412	0	23.1306	23.0425	22.97	22.6242	22.9115	23.2508	23.0981	23.1599
Dlg3	0.1071	1	23.9005	2.66692	0.153294	24.5538	0.614107	0	24.6109	24.8469	24.6518	24.4521	24.375	24.608	24.4574	24.5723
Pcdhgc3	0.1083	1	23.8168	19.83	0.155801	22.7292	0.610246	0	22.8594	22.7185	22.6059	22.5668	22.6382	23.2269	22.7725	22.8624
Tmed9	0.1087	1	21.7398	5.80991	0.120063	24.9537	0.609801	0	24.8772	25.0735	25.0702	25.0296	24.9998	24.7906	24.8225	25.1039
Brd8	0.1096	1	25.3546	4.50387	0.206824	22.6625	0.607689	0	22.8174	22.855	22.7378	22.7539	22.6092	22.4838	22.0409	22.5581
Ccdc28b	0.1097	1	22.9406	20.7689	0.338004	20.6594	0.606715	0	21.0173	20.8111	20.5491	20.2292	20.051	21.259	20.8268	20.9012
Atp6v1e1	0.1101	1	23.0925	11.4268	0.111869	26.2908	0.605663	0	26.1719	26.3143	26.1655	26.3768	26.4036	26.3562	26.213	26.197
Sf3a1	0.1103	1	25.9285	4.20492	0.177239	26.8654	0.604964	0	27.0282	27.0112	27.0396	26.9567	26.7792	26.8174	26.6782	26.7249
Ptprs	0.111	1	23.7946	15.5924	0.0936109	25.8107	0.603061	0	25.7653	25.7159	25.7367	25.7023	25.8361	25.9631	25.7616	25.8293
Map4k5	0.1111	1	22.642	20.887	0.1174	22.3562	0.602677	0	22.4292	22.4161	22.2271	22.279	22.057	22.3936	22.5011	22.3833
Dhfr	0.1111	1	21.1856	3.96652	0.137957	23.0552	0.602462	0	23.1672	22.9915	23.1897	23.104	22.8321	22.8975	22.8428	23.2145
Ndufs7	0.1113	1	23.4707	8.43929	0.124413	24.1068	0.602273	0	24.178	24.1067	24.1953	24.3558	24.1458	24.1474	23.9782	23.9958
Srsf6	0.112	1	25.8167	2.7412	0.191498	25.7135	0.601383	0	25.9445	25.9042	25.8483	25.6696	25.6229	25.6195	25.3684	25.6586
Atp1b1	0.112	1	24.347	13.8766	0.317937	26.1928	0.601474	0	25.901	25.8573	26.0857	26.236	26.5029	26.5016	26.036	26.3939
Chmp7	0.1124	1	23.4064	14.3633	0.104543	24.1108	0.599788	0	24.0362	24.0022	24.1129	24.195	24.1448	24.5585	24.1433	24.0661
Rbmxrtl;Rbmxl1	0.1127	1	22.6228	2.60314	0.220289	25.1591	0.599386	0	25.2074	25.3683	25.3136	24.9699	25.0801	24.9585	24.6962	25.6096
Septin6	0.1132	1	25.3256	7.8	0.0733994	25.7885	0.597541	0	25.7183	25.875	25.8726	25.8531	25.7798	25.8678	25.6839	25.7213
Dvl3	0.1137	1	23.1665	12.2458	0.138483	22.521	0.595951	0	22.4642	22.372	22.3927	22.7323	22.6656	22.5796	22.5159	22.5395
Pygo2	0.1141	1	22.1672	18.8641	0.586251	20.3135	0.594772	0	20.7341	20.1333	20.0003	19.7848	19.7966	20.559	20.9732	19.9465
Slc39a7	0.1146	1	24.6682	5.43708	0.47978	21.9641	0.593169	0	22.2399	22.1285	22.1563	22.3312	21.9242	21.5906	20.6813	21.7422
Rpap3	0.1149	1	25.9248	0.25165	0.0834088	23.727	0.591519	0	23.882	23.7944	23.6898	23.5904	23.6721	23.6494	23.6981	23.6515
Nudt16l1	0.1156	1	23.317	5.87957	0.126544	23.6157	0.591015	0	23.4758	23.7403	23.899	23.6406	23.5716	23.5559	23.6416	23.4114
LOC100909750;Abl1	0.1157	1	22.6152	2.27825	0.187699	22.1828	0.590772	0	22.2663	22.3861	22.5705	22.0534	21.9556	22.2201	22.1	22.4345
Sarm1	0.1157	1	25.7646	13.3947	0.0725241	25.4272	0.590207	0	25.1956	25.3886	25.4026	25.3959	25.5035	25.5137	25.4159	25.4253
Slk	0.1167	1	24.0282	22.8191	0.135136	23.3655	0.588961	0	23.5007	23.433	23.3317	23.2388	23.2022	23.4541	23.2957	23.4454
Phf14	0.1172	1	25.2842	1.19823	0.0877981	23.4701	0.587081	0	23.7028	23.5386	23.6229	23.4358	23.3918	23.458	23.4241	23.4878
Paxbp1	0.1172	1	26.2437	0.675703	0.172386	22.3656	0.587273	0	22.8263	22.5041	22.3578	22.301	22.2203	22.1995	22.2742	22.2504
Git1	0.1172	1	25.6688	13.9095	0.0806214	25.619	0.587369	0	25.4582	25.5509	25.6414	25.572	25.7047	25.6782	25.6588	25.625
Tut4	0.1174	1	26.1715	3.38388	0.298821	22.7642	0.586319	0	22.9229	23.0623	23.0489	22.6086	22.6937	22.4832	22.487	22.4429
Adss	0.1177	1	25.4366	17.8852	0.26258	24.5475	0.584803	0	24.4483	24.2064	24.4153	24.3832	24.6151	24.5637	24.9016	24.7471
LOC100911274	0.1179	1	25.3238	3.01602	0.328507	21.1322	0.583742	0	21.3319	21.5772	21.4105	21.1246	20.8322	21.1255	20.9834	20.9538
Cherp	0.1179	1	25.6686	2.00034	0.197598	24.7476	0.584317	0	24.9525	24.9445	24.8527	24.7081	24.5107	24.722	24.6246	24.6326
Fnbp4	0.1179	1	22.2512	2.84275	0.20475	23.1342	0.583764	0	23.3399	23.1977	23.1993	23.2772	22.783	23.0239	22.9707	23.4363
Rab3b	0.1179	1	24.3184	18.2803	0.179988	22.2672	0.583956	0	22.1611	22.1887	22.132	22.0602	21.965	22.6298	22.4098	22.4414
Fundc1	0.1189	1	23.3985	20.728	0.312542	20.039	0.580929	0	20.2327	19.6669	19.8901	19.8165	19.7213	19.4348	20.3863	20.3925
Rbm39	0.1192	1	25.6241	3.64344	0.154974	27.2382	0.580172	0	27.338	27.3886	27.4932	27.1944	27.0731	27.1761	27.1552	27.0744
Map1	0.12	1	24.8913	15.7367	0.3006	22.2625	0.577325	0	21.9681	21.9986	21.9996	22.2536	22.3559	23.0923	22.2871	22.4833
Stx12	0.1207	1	23.1339	18.4862	0.121463	26.0798	0.576031	0	26.116	26.0216	26.0314	25.9001	25.9089	26.5556	26.2035	26.0717
Supt6h	0.1207	1	23.7309	5.28265	0.146871	24.7466	0.576332	0	24.7131	24.8745	24.9221	24.707	24.8129	24.5327	24.6553	24.6626
Tanc2	0.1216	1	23.2953	15.0011	0.133847	24.7469	0.573269	0	24.6857	24.4564	24.7254	24.6665	24.8779	24.886	24.7141	24.7353
Srcin1	0.1218	1	24.6497	16.7181	0.174331	25.4156	0.572278	0	25.3223	25.3303	25.2202	25.3179	25.4956	25.6463	25.4295	25.5782
Peg3	0.122	1	23.3665	2.10569	0.195113	23.108	0.571481	0	23.2374	23.3328	23.1076	23.1131	23.0857	22.8813	22.9306	23.5655
Gars	0.1224	1	24.8507	12.3662	0.122671	26.7984	0.570567	0	26.6755	26.6431	26.9059	26.8796	26.9196	26.9362	26.7777	26.8663
RGD1559904	0.1227	1	23.7973	9.5372	0.171563	21.774	0.569607	0	21.8628	21.701	21.863	22.0638	21.9105	21.796	21.7881	21.6011
Arfgef1	0.1228	1	23.0428	10.4318	0.124891	23.3257	0.56932	0	23.192	23.3073	23.3511	23.4335	23.6529	23.1577	23.346	23.2127
Ppp1r14c	0.1228	1	23.832	19.6937	0.317231	21.8217	0.569426	0	22.0216	21.7844	21.6671	21.1308	21.6166	22.5103	21.9101	22.0668
Prr12	0.1239	1	23.3369	22.0134	0.332428	22.7863	0.565995	0	23.0886	22.5976	23.1097	22.4691	22.4768	22.7408	22.9491	23.1645
Arl10	0.125	1	25.8819	14.9672	0.44427	22.8236	0.562773	0	22.4348	22.2117	22.6846	23.0586	22.9827	23.265	23.0174	23.0814
AABR07060872.1	0.1255	1	26.1678	19.1643	0.476964	22.5604	0.560711	0	22.241	22.3548	22.0576	22.2219	22.5322	22.6866	22.9393	23.1929
Mgea5	0.1263	1	25.2509	15.3022	0.193407	26.7787	0.560091	0	26.5945	26.6667	26.6414	26.7665	26.9168	27.0212	26.7778	26.9399
Otud4	0.1266	1	25.5092	2.18865	0.247816	21.3984	0.558683	0	21.7105	21.5487	21.5874	21.33	21.0583	21.1926	21.3176	21.1755
Gnb4	0.1269	1	26.1934	15.273	0.419889	24.2487	0.558478	0	23.8634	23.729	24.2378	24.2977	24.5063	24.5824	24.6842	24.4911
U2af1;U2af1l4	0.129	1	24.9269	1.95816	0.154942	26.2423	0.551758	0	26.353	26.4463	26.3493	26.0532	25.9822	26.1862	26.2022	26.1236
Anp32b	0.1295	1	24.4644	5.18621	0.31373	27.6306	0.548691	0	27.711	27.899	27.7354	28.0256	27.5719	26.9952	27.6051	27.3801
Tufm	0.1297	1	23.6118	10.5754	0.0761834	27.0486	0.548119	0	26.8385	27.0451	27.0442	27.1768	27.1031	27.0631	27.0333	27.0308
Gprasp2	0.1298	1	25.0333	24.2316	0.183443	24.3392	0.546585	0	24.6706	24.4711	24.2967	24.1874	24.1599	24.4362	24.3368	24.3087
Mlec	0.1307	1	23.6731	21.087	0.110339	24.7551	0.54411	0	24.8305	24.7129	24.7293	24.6925	24.6562	24.5225	24.9461	24.8754
Cdc42	0.1307	1	24.3277	18.5847	0.151204	26.9363	0.544774	0	26.9468	26.843	26.9152	26.7964	26.654	27.2794	27.0769	27.1002
Dop1b	0.1318	1	23.4256	17.8073	0.213198	22.2741	0.542472	0	22.4286	22.1263	22.0202	22.3773	22.2435	22.4785	22.4909	22.3653
Map2k1	0.1318	1	24.8774	12.5517	0.283655	23.3958	0.542085	0	23.0772	23.1697	23.4857	23.7127	23.6645	23.5894	23.4629	23.5912
Msh6	0.1318	1	25.1935	3.59389	0.16778	21.5608	0.542501	0	21.6821	21.7102	21.7198	21.564	21.5622	21.1783	21.5098	21.4713
Ep400	0.132	1	25.1217	4.25918	0.183932	23.3556	0.541403	0	23.5616	23.5692	23.4762	23.5815	23.2511	23.1337	23.3907	23.0509
Ssr1	0.1321	1	25.5706	17.1564	0.190653	23.7877	0.540944	0	23.6897	23.5842	23.8798	23.7147	23.7678	24.21	23.9388	23.9121
Cpsf4	0.1324	1	23.7959	2.50322	0.19328	21.9706	0.539427	0	22.0992	22.191	22.2958	21.9277	21.5253	21.9622	21.8732	21.9858
Ubp1	0.1325	1	26.3739	19.1702	0.169641	23.1416	0.539048	0	23.0467	22.7775	23.0273	23.0743	22.9067	23.258	23.3159	23.2842
Nefl	0.1328	1	25.9836	17.9896	0.514861	25.8664	0.538093	0	25.382	25.5284	25.4715	25.4695	25.7954	26.4925	26.1703	26.4373
Apba2	0.1337	1	25.3118	6.17207	0.0956009	21.2122	0.535359	0	21.2282	21.2669	21.2366	21.3117	21.2717	20.9195	21.13	21.1188
Myl6	0.1345	1	24.0036	7.47807	0.141493	24.391	0.53368	0	24.3834	24.5023	24.4485	24.8117	24.3785	24.2005	24.4253	24.2148
Mrps17	0.1364	1	22.501	1.7159	0.206073	22.1674	0.529399	0	22.3966	22.2791	22.4079	22.0311	21.9827	21.6831	22.3515	22.2819
Dlg1	0.1367	1	25.2693	13.36	0.103581	23.2763	0.52792	0	23.1467	23.1928	23.2184	23.4133	23.3745	23.3072	23.3177	23.3265
Timm50	0.1367	1	23.2936	13.6783	0.0825556	24.5806	0.528015	0	24.5183	24.6234	24.5191	24.6247	24.6466	24.7985	24.5765	24.4578
Rogdi	0.1371	1	24.6041	20.1323	0.275886	22.4903	0.527601	0	22.516	22.29	22.5871	22.1279	22.487	22.6104	22.6772	22.8795
Cs	0.1376	1	23.9547	12.3788	0.0544969	27.9609	0.526725	0	27.9049	27.8984	27.9952	27.984	28.0847	27.9805	27.9679	27.9933
Psma6	0.1377	1	22.84	9.52913	0.0539875	27.4781	0.526378	0	27.4288	27.4654	27.4758	27.5644	27.529	27.44	27.4416	27.4955
Atp2b1	0.1392	1	24.1037	14.0191	0.118638	25.6185	0.523271	0	25.3925	25.5536	25.408	25.6486	25.8133	25.5858	25.6795	25.5921
Vamp2	0.1394	1	23.4622	19.2031	0.154279	25.6522	0.522888	0	25.8335	25.5826	25.6548	25.4349	25.5309	26.3556	25.8119	25.686
Luc7l3	0.1395	1	25.5927	3.87327	0.253146	26.0204	0.52229	0	26.2286	26.2515	26.1338	26.1356	25.7331	25.917	25.7969	25.6537
Cpsf6	0.1397	1	26.1782	2.46511	0.183681	26.5116	0.521349	0	26.747	26.6788	26.7225	26.3964	26.4057	26.4159	26.257	26.4016
Rundc3a	0.1397	1	24.0819	8.9888	0.214453	23.8781	0.521162	0	23.9144	23.9359	23.8352	24.0922	24.0453	23.8789	23.7258	23.6579
Cnbp	0.1397	1	23.323	23.0497	0.152367	25.299	0.521208	0	25.4653	25.5275	25.2585	25.0416	25.1731	25.3744	25.3164	25.3016
Tkt	0.1399	1	21.6424	6.14829	0.0501041	29.3797	0.520662	0	29.3701	29.3776	29.4335	29.4027	29.39	29.3081	29.3307	29.3987
Trappc11	0.1401	1	24.6961	10.8245	0.206859	23.0054	0.520216	0	22.646	22.9079	23.0668	23.2002	23.0219	23.1165	22.9615	22.9636
Cds2	0.1401	1	24.2017	13.7751	0.169168	23.4355	0.520337	0	23.235	23.3106	23.3452	23.478	23.6103	23.386	23.5691	23.3972
Camk2d	0.1406	1	23.4873	14.3258	0.182959	23.0275	0.518518	0	22.7851	23.0401	22.745	23.0539	23.2968	23.0631	23.13	22.9887
Adnp	0.1412	1	23.3165	3.12522	0.159189	25.3995	0.514981	0	25.447	25.536	25.5906	25.2874	25.447	25.1984	25.3191	25.4819
Rbm27	0.1413	1	25.5115	2.04091	0.262223	22.6291	0.513507	0	22.8936	22.8599	22.8003	22.4811	22.1548	22.4964	22.4721	22.3481
Ccdc132	0.1421	1	23.1461	11.5289	0.296214	23.1667	0.509597	0	22.8677	22.8601	23.0992	23.3987	23.5638	22.9357	23.2921	23.0266
Letm1	0.1427	1	23.5792	10.7919	0.0475096	25.5529	0.508029	0	25.5292	25.5285	25.5846	25.5844	25.5994	25.6617	25.4531	25.5024
Ptpn9	0.1431	1	23.2811	8.67361	0.124692	22.9177	0.507413	0	22.5226	22.9317	22.9582	23.133	22.9913	22.8064	22.8207	22.9236
Dnajc6	0.1436	1	26.1191	15.2195	0.245794	24.9735	0.505663	0	24.6337	24.7556	24.765	25.0787	25.1957	25.1363	25.1434	25.1718
Tax1bp3	0.1446	1	23.0206	20.0857	0.191697	23.1149	0.503809	0	23.3899	23.127	22.9936	22.7396	22.7464	23.7059	23.2549	23.0536
Timm23	0.145	1	25.263	6.80686	0.235779	21.8279	0.503644	0	21.732	22.287	22.159	21.8134	22.3069	21.5687	21.6506	21.5662
Llgl1	0.1453	1	25.5527	0.573311	0.176851	25.7459	0.502362	0	25.9868	25.7855	25.7871	25.6614	25.4812	25.5837	25.757	25.6029
Sin3a	0.1462	1	22.0712	2.56195	0.145496	23.2532	0.499737	0	23.3101	23.3791	23.4173	23.0902	23.2391	22.9785	23.2653	23.346
Magee1	0.1462	1	23.1875	15.4924	0.0949862	24.7227	0.499946	0	24.6629	24.675	24.6261	24.4811	24.9514	24.8299	24.7577	24.7524
Eci2	0.1466	1	21.454	5.38963	0.112287	23.3084	0.498969	0	23.2643	23.334	23.5156	23.3802	23.2516	23.1607	23.3058	23.3986
Rps14	0.1467	1	25.6882	0.311106	0.241905	28.0383	0.498829	0	28.4366	28.1965	28.1106	27.7908	27.7769	27.9732	28.0652	27.8957
Mecp2	0.1474	1	25.7538	5.10431	0.108017	27.3721	0.496389	0	27.3903	27.5562	27.4797	27.3753	27.3579	27.3144	27.2741	27.1671
Khdrbs1	0.1476	1	24.8037	4.20145	0.170241	27.8939	0.496105	0	27.9474	28.0733	28.145	27.5951	27.8113	27.86	27.7066	27.8343
Rabgap1	0.1477	1	22.9871	11.3257	0.123031	24.9039	0.495906	0	24.8224	24.7484	24.6693	25.127	25.0757	24.8668	24.8317	24.8555
Pspc1	0.1477	1	23.2955	5.38444	0.160777	27.1326	0.495854	0	27.0737	27.2596	27.3424	27.0653	27.2142	26.9971	26.972	27.1198
Smpd4	0.148	1	26.1078	6.01393	0.286121	22.3764	0.49529	0	22.4144	22.5893	22.2364	22.6138	22.4988	21.9335	22.1009	22.0626
Rbm45	0.148	1	24.2075	6.81551	0.0895992	22.7789	0.494619	0	22.7704	22.7769	22.7859	22.8679	22.8041	22.5537	22.6866	22.7097
Safb	0.1482	1	23.9739	23.1191	0.230913	26.9269	0.493985	0	26.9402	27.1105	26.9297	26.5852	26.6475	26.9838	26.8244	27.4622
Rabl6	0.1485	1	21.6288	6.95262	0.184069	23.3103	0.492719	0	23.121	23.4694	23.3361	23.6037	23.1275	23.1812	23.128	23.2066
Nelfe	0.1485	1	25.1556	3.58772	0.289017	23.3888	0.492818	0	23.5158	23.7052	23.6333	23.3969	23.0869	23.4253	23.1408	23.2798
Dpysl5	0.1485	1	24.6346	14.7856	0.126553	30.6395	0.492728	0	30.5216	30.5169	30.4566	30.6574	30.7907	30.763	30.6032	30.7456
Calu	0.1487	1	22.3701	5.05168	0.353752	25.3235	0.492011	0	25.3105	25.6441	25.4715	25.9644	25.1681	24.873	25.1938	25.4526
Nrxn1	0.1502	1	25.0618	15.3114	0.162573	24.5868	0.48733	0	24.4097	24.5247	24.3824	24.6373	24.64	24.8547	24.6502	24.6652
Ythdf2	0.1504	1	25.6101	1.03403	0.162276	23.0185	0.486951	0	23.4815	23.4733	22.9246	22.9494	23.181	22.8712	22.8476	23.0177
Trmt1	0.1514	1	26.7287	1.15988	0.129842	22.5433	0.484453	0	22.7164	22.6618	22.5048	22.5668	22.5719	22.3347	22.4539	22.536
Fam175b	0.1514	1	23.7779	16.9163	0.1913	22.1438	0.484505	0	22.0702	22.2193	21.8824	22.1098	22.2042	22.2845	22.3871	22.225
Gatad2b	0.1514	1	25.9547	2.72449	0.25168	24.5995	0.484501	0	24.8259	24.874	24.8945	24.2576	24.3267	24.377	24.3623	24.2218
Mcm2	0.1516	1	24.2995	4.28895	0.379391	23.8925	0.483794	0	24.0966	24.1011	24.2865	24.1144	23.6889	23.455	23.9843	23.7128
Igfbpl1	0.1519	1	24.5707	1.25281	0.18531	22.9721	0.483389	0	23.2187	23.379	22.7687	22.8804	22.5544	22.8405	22.9127	22.767
Sqle	0.1526	1	22.5894	16.3412	0.0948311	22.514	0.481253	0	22.5524	22.219	22.4225	22.4832	22.56	22.5872	22.5988	22.5113
Hmgb2;RGD1561694	0.1526	1	25.9201	2.38082	0.365161	28.3615	0.48093	0	28.7195	28.7938	28.543	28.0694	27.9614	28.1192	28.1308	27.8961
Rapgef2	0.1527	1	24.3243	10.0235	0.0600654	23.2014	0.479992	0	22.8981	23.2315	23.2199	23.2551	23.2581	23.2355	23.2006	23.1355
Dnal1;Dnalc1	0.1529	1	25.1123	19.01	0.179797	23.09	0.479234	0	22.9529	22.9645	22.9201	22.9964	22.7003	23.1298	23.2839	23.2894
Hnrnpa3	0.1529	1	23.1652	3.66748	0.128334	30.1167	0.479836	0	30.1436	30.2535	30.2535	30.0707	30.1898	29.9646	30.0119	30.2409
Nrxn2	0.1534	1	25.8007	15.528	0.213469	23.0718	0.476617	0	22.7853	22.9721	22.9	23.073	23.2059	23.2998	23.1534	23.2216
Ckmt1b;Ckmt1	0.1543	1	25.1427	16.1552	0.317228	25.8386	0.473777	0	25.5125	25.6027	25.7204	25.6272	26.3157	26.0647	26.0356	26.2706
Anxa7	0.1543	1	24.4862	10.6274	0.199174	22.2233	0.474042	0	22.0764	22.3484	22.2448	22.3623	22.4219	22.6348	22.0251	22.0349
Mark2	0.1546	1	25.7855	2.19274	0.107021	22.8055	0.471513	0	22.9175	22.9475	22.8497	22.6492	22.7909	22.7412	22.7005	22.7195
Ncald	0.1552	1	24.3509	17.0747	0.620021	25.0198	0.469754	0	24.5906	24.5827	24.5976	23.8212	25.0701	25.9687	24.9124	25.4887
Brcc3	0.1556	1	25.5743	5.05858	0.185437	22.2036	0.467899	0	22.3759	22.3484	22.3571	22.3261	22.3573	21.9932	21.9076	22.2084
Thoc5	0.1556	1	26.9729	4.80424	0.231325	23.4244	0.467865	0	23.5773	23.7032	23.4394	23.492	23.6295	22.9732	23.1805	23.2507
Slu7	0.1557	1	23.6861	16.7244	0.213301	21.1501	0.46743	0	21.1103	21.1994	20.9226	20.9219	21.2047	21.732	21.203	21.2523
Cnot10	0.1563	1	23.5189	9.26045	0.25252	22.2547	0.464177	0	22.4347	22.1754	22.5024	22.4935	22.8653	22.2088	22.0463	22.0152
Gprasp1	0.1566	1	24.613	24.4461	0.190362	26.3854	0.463197	0	26.7648	26.4058	26.4611	26.1363	26.3966	26.1699	26.1247	26.5805
Negr1	0.1574	1	25.2115	13.6352	0.259635	24.9654	0.460923	0	24.6307	24.8201	24.7949	25.1585	25.1097	25.3277	24.9174	25.0787
Akr1a1	0.1574	1	21.8759	15.627	0.0649908	27.7941	0.460858	0	27.7459	27.7841	27.7808	27.7365	27.7363	28.0747	27.8784	27.7002
LOC102553099;Naa50	0.1578	1	25.7085	1.34833	0.200262	24.4606	0.459356	0	24.7301	24.6392	24.5503	24.2998	24.2019	24.3021	24.4543	24.2616
B3gat3	0.1578	1	24.5609	22.0697	0.224397	22.1791	0.459408	0	22.5636	21.9025	22.0656	22.1385	21.9521	21.8179	22.45	22.3817
Rab3c	0.1594	1	26.1704	5.62643	0.161301	25.4267	0.455139	0	25.4584	25.633	25.3775	25.5414	25.5202	25.0923	25.3014	25.1895
Dclk2	0.1594	1	23.4465	15.8192	0.0698617	26.4986	0.455343	0	26.4538	26.4676	26.4287	26.3765	26.8093	26.5757	26.514	26.5715
Mrpl41;RGD1560917	0.1596	1	25.9123	0.879769	0.244951	23.1864	0.454896	0	23.51	23.3156	23.3296	22.8814	22.9369	23.0952	23.0844	23.0345
Anapc7	0.1597	1	25.4138	21.3249	0.156079	22.4761	0.454242	0	22.6197	22.2677	22.3844	22.3315	22.0693	22.5204	22.5715	22.4062
Slc9a6	0.1597	1	23.6299	0.258254	0.100279	22.9358	0.453396	0	23.0476	22.8972	22.995	22.8276	22.8748	22.8526	22.6787	23.1825
Otulin	0.16	1	26.244	16.5498	0.151311	21.232	0.452681	0	21.1129	21.0782	21.1195	21.2814	21.2281	21.3015	21.4539	21.3086
Vti1b	0.16	1	24.4137	6.55832	0.260356	23.1854	0.452133	0	23.0499	23.5154	23.4801	23.381	23.0316	23.3608	22.9295	22.9675
Dnah7	0.16	1	23.1655	16.994	0.0739583	23.2484	0.452369	0	23.2674	23.0268	23.1886	23.2122	23.2588	23.2869	23.3415	23.2337
Pde1b	0.1604	1	23.4998	13.9687	0.192825	22.461	0.451523	0	22.2992	22.2799	22.3103	22.5092	22.6197	22.8598	22.2523	22.5242
Atp6v0c	0.1606	1	25.6954	15.4747	0.415594	23.8843	0.450817	0	23.5285	23.3397	23.6607	23.9686	24.1818	24.2189	24.0119	24.2944
Nck2	0.1614	1	21.4966	15.296	0.192253	22.4633	0.449448	0	22.615	22.2977	22.258	22.5031	22.5657	22.6995	22.533	22.4228
Gale	0.1622	1	26.1274	14.4413	0.42934	22.9174	0.44808	0	22.1512	22.6717	22.7159	23.0399	23.0254	23.4707	23.0903	23.0302
Rac3	0.1626	1	23.566	16.9797	0.172864	25.0037	0.447369	0	24.991	24.7933	24.8661	25.0297	24.8004	25.5502	25.151	25.0402
Spats2	0.1636	1	23.8547	3.57684	0.220795	20.9006	0.445335	0	20.9647	21.2631	21.1028	20.9071	20.7151	20.8036	21.0252	20.7899
Sptan1	0.1663	1	22.7317	15.2394	0.200359	23.9091	0.436974	0	23.6128	23.9171	23.9114	23.8428	23.9354	24.5844	24.0896	23.2808
Auts2	0.1665	1	24.9681	4.01334	0.302164	22.5481	0.436738	0	22.6035	22.9789	22.9186	22.4988	22.2605	22.4973	22.4469	22.1109
Gls	0.1665	1	25.7339	15.3403	0.287269	24.9939	0.436696	0	24.6249	24.7762	24.8042	25.001	25.2772	25.2796	25.076	25.3049
Syf2	0.1666	1	23.9139	5.83106	0.209011	23.5403	0.436379	0	23.4995	23.9211	23.7161	23.9152	23.2992	23.418	23.5623	23.2244
Pold3	0.168	1	25.439	1.91361	0.229134	21.9502	0.433995	0	22.1961	22.13	22.2621	21.716	21.7364	21.7535	21.9445	21.7914
Chid1	0.1682	1	25.208	13.5903	0.138831	24.5692	0.433347	0	24.4352	24.2346	24.5751	24.6282	24.6967	24.6179	24.7904	24.4685
Pitpnm1	0.1682	1	24.4638	12.9182	0.199964	23.2565	0.4336	0	23.0089	23.2129	23.1548	23.3652	23.63	23.2832	23.3072	23.3785
Rfk	0.1682	1	25.1088	5.99092	0.147747	21.8759	0.433466	0	22.0207	21.9094	21.9856	22.0815	21.8483	21.8379	21.7671	21.6795
Aldh2	0.1685	1	24.5262	13.3133	0.172943	25.2771	0.431844	0	25.1001	25.1889	25.3085	25.3458	25.2529	25.6429	25.3478	25.2018
Hbg1	0.1691	1	26.0857	1.65701	0.648828	25.5115	0.430841	0	26.4117	26.1624	25.5305	25.3482	25.2234	24.984	24.6312	25.2583
Unc45a	0.1691	1	22.8794	11.1859	0.268919	22.3308	0.430975	0	22.0752	21.856	22.1984	22.5808	22.7877	22.0786	22.2385	22.2988
Ttc5	0.1691	1	24.7895	7.4781	0.0982191	23.7638	0.430965	0	23.678	23.9182	23.8491	23.8609	24.1585	23.6599	23.6652	23.7864
Abi1	0.1695	1	25.6763	16.1615	0.146965	25.1946	0.429863	0	25.0382	25.0813	25.284	25.1349	25.2341	25.5654	25.2816	25.3016
Ube3a	0.1698	1	23.1484	9.41421	0.0718111	26.0443	0.429459	0	25.979	26.0399	26.0261	26.1212	26.2028	25.8358	25.9498	25.9796
Pnmal1	0.1702	1	23.8198	22.6211	0.370437	21.1471	0.428843	0	21.671	21.1614	21.2616	20.3413	20.4078	21.2238	21.4261	21.0198
Sorbs1	0.1703	1	22.2853	16.4176	0.173788	23.8656	0.428672	0	23.7695	23.8315	23.6461	23.8285	23.627	24.1431	24.1154	23.7229
Afap1	0.1706	1	24.9042	16.7669	0.225401	23.339	0.428262	0	23.212	22.9896	23.1866	23.276	23.2595	23.9474	23.3399	23.4817
Pak7	0.1706	1	21.593	15.482	0.177094	23.4132	0.428211	0	23.3631	23.47	23.1913	23.3724	23.4672	23.6022	23.5584	23.2557
Tdg	0.1707	1	24.7728	0.0017435	0.352892	23.2337	0.428048	0	23.691	23.2103	23.5117	22.8806	22.7937	23.0442	23.2963	23.1369
Fhl1	0.1708	1	22.8489	0.0579546	0.0882459	24.0025	0.426918	0	24.0516	24.1476	24.0483	23.8243	23.8504	24.0528	24.0268	24.0739
Carkd	0.171	1	24.2646	17.3058	0.144936	24.3643	0.426146	0	24.3398	24.1804	24.2572	24.2413	24.3839	24.5024	24.317	24.5249
Usp46	0.1711	1	25.4106	22.144	0.174022	21.2078	0.42593	0	21.4947	21.1064	21.0405	20.9853	21.2208	21.2234	20.9816	21.4911
G3bp1	0.1712	1	21.4456	3.75023	0.144181	26.4653	0.425767	0	26.4823	26.6075	26.6871	26.4686	26.3387	26.4648	26.3459	26.7907
Celf2	0.1712	1	26.7711	5.53394	0.121871	25.562	0.425798	0	25.6852	25.6723	25.6101	25.6413	25.7082	25.3461	25.3757	25.4587
Trappc5	0.1725	1	23.8656	8.77241	0.180188	21.5647	0.423026	0	21.4973	21.6641	21.5148	21.8787	21.6298	21.4468	21.5835	21.2684
Ddx3y	0.1732	1	23.3314	3.61275	0.110359	27.7025	0.41966	0	27.7509	27.8207	27.7826	27.7082	27.7815	27.5614	27.628	27.838
Acaca	0.1732	1	24.3913	16.3688	0.117749	25.8125	0.420092	0	25.7531	25.3958	25.7343	25.7097	25.8844	25.8496	25.9233	25.888
Ppp2r5c	0.1734	1	23.8002	12.1083	0.116594	24.0639	0.418784	0	23.837	24.1476	24.0423	24.1118	24.338	24.05	24.1684	23.999
Map11	0.1735	1	23.3689	10.1078	0.255769	20.79	0.418609	0	20.5376	20.4276	20.9243	21.3225	20.9939	20.5556	20.9028	20.7867
Pepd	0.1737	1	25.7298	17.0297	0.121591	24.9979	0.41763	0	24.9336	24.8589	25.015	24.9521	25.0223	25.2235	25.0515	25.1523
Trim28	0.1738	1	25.9299	2.49808	0.171361	28.8661	0.417335	0	28.9841	29.0617	28.8203	28.8699	28.9499	28.629	28.7216	28.9151
Clic4	0.1739	1	23.4393	3.88194	0.171631	27.5575	0.41707	0	27.5446	27.9042	27.7023	27.554	27.3263	27.5956	27.4201	27.5365
Rpa1	0.1741	1	24.5775	8.17888	0.199119	23.2313	0.416665	0	23.3458	23.2255	23.45	23.5826	23.2696	23.1473	23.2826	22.9677
Brd4	0.1743	1	25.4477	2.92362	0.280726	24.9438	0.416214	0	25.1158	25.3637	25.2386	24.6189	24.5759	24.8653	24.7478	24.5204
Inpp5a	0.1743	1	24.1293	12.3394	0.230919	20.6564	0.415755	0	20.5592	20.2682	20.5502	20.9582	20.8466	20.6215	20.8317	20.5503
Rps21;LOC100363012	0.1746	1	24.7604	2.64758	0.121965	26.1803	0.414055	0	26.2731	26.4801	26.3172	25.9436	26.0289	26.2296	26.0941	26.0878
Add2	0.1747	1	24.4776	16.2847	0.0702935	27.5381	0.413724	0	27.4675	27.4727	27.5039	27.515	27.5419	27.8294	27.5555	27.6092
Dpysl3	0.1749	1	25.2657	14.8065	0.247334	31.4756	0.413317	0	31.2125	31.2763	31.2375	31.6033	31.6222	31.8147	31.4563	31.6802
Smarcd3	0.1753	1	24.2279	3.70724	0.177346	25.1264	0.412941	0	25.1455	25.3173	25.2706	24.9483	25.1916	24.8863	24.9837	25.0891
Lamtor1	0.1757	1	23.0536	10.6045	0.268415	23.491	0.412311	0	23.448	23.3224	23.5692	24.2671	23.5026	23.7984	23.3807	23.2231
Glipr2	0.1758	1	25.5502	20.5092	0.112695	22.8904	0.411992	0	22.676	22.8197	22.8304	22.8093	22.6742	22.6919	23.0168	23.6203
Eif2a	0.1759	1	24.4711	2.4905	0.250153	23.6894	0.411881	0	23.8799	24.1519	23.8324	23.5036	23.5134	23.45	23.8096	23.4531
Tomm22	0.1759	1	25.8392	25.2668	0.171995	23.9475	0.411711	0	24.2397	23.9398	23.9168	23.9299	23.9233	23.5979	23.8698	24.061
Otp	0.1764	1	22.2798	17.5164	0.762707	22.3647	0.40994	0	23.5819	21.7233	21.8055	21.256	22.7058	23.6483	22.3532	22.4085
Ythdf3	0.1766	1	21.3112	4.44969	0.225712	22.421	0.409583	0	22.2832	22.6925	22.4908	22.4817	22.3819	22.1598	22.2632	22.6689
LOC100911537	0.1768	1	24.8035	5.9998	0.189495	22.4386	0.408768	0	22.3729	22.9975	22.5997	22.4394	22.6845	22.2199	22.2784	22.3913
Atp13a1	0.1768	1	24.2249	7.9751	0.138459	23.0725	0.408796	0	23.0202	23.2616	23.1338	23.1922	23.3348	22.9377	23.1276	22.9007
LOC501282	0.1768	1	23.3043	5.81151	0.172588	24.047	0.40875	0	24.0018	24.2434	24.0561	24.2512	24.0675	23.8737	23.8197	24.1346
Prosc	0.1772	1	22.8855	16.2566	0.153107	23.3728	0.407594	0	23.1988	23.2241	23.3665	23.3244	23.1591	23.9633	23.5745	23.3203
Shoc2	0.1773	1	23.3184	7.79933	0.0510927	23.5998	0.407148	0	23.5286	23.5932	23.7163	23.6971	23.5499	23.6009	23.6223	23.5335
Stt3a	0.1777	1	24.4995	1.09837	0.0879496	24.2204	0.406474	0	24.3101	24.2646	24.2423	24.2149	24.2185	23.964	24.1728	24.3768
Gapvd1	0.1777	1	25.7003	8.4776	0.111086	25.7419	0.406116	0	25.7072	25.7942	25.8575	25.7577	25.7865	25.8168	25.6469	25.5497
Sugp1	0.1777	1	24.9211	1.16162	0.213748	24.0324	0.406386	0	24.2681	24.2972	24.102	23.5046	23.8357	24.0338	23.9368	23.9456
Ptrh2	0.1782	1	23.0033	16.5247	0.126962	23.7594	0.405408	0	23.7654	23.5278	23.6326	23.7111	23.8223	23.7626	23.8806	23.7608
Map9	0.1793	1	23.8623	1.23122	0.180243	23.7532	0.402542	0	23.819	24.0296	23.7814	23.4541	23.6089	23.7418	23.4376	23.9461
Sf1	0.1803	1	25.4011	3.84301	0.364443	27.0276	0.401029	0	27.2141	27.398	27.3444	27.1306	26.8555	27.0491	26.9985	26.7464
Zscan21	0.1813	1	24.6014	4.32488	0.339727	21.5308	0.398802	0	21.4873	22.0272	21.6437	21.4265	21.583	21.3813	21.0505	21.5433
Igf2bp1	0.1814	1	25.6157	3.19194	0.174091	26.0607	0.397895	0	26.228	26.4124	26.1043	25.9668	26.1042	25.9167	25.8823	25.9237
Ptbp3	0.1824	1	24.1328	14.3078	0.160493	21.8154	0.396498	0	21.5431	21.6459	21.7699	21.7095	22.0893	21.7812	21.9195	21.8312
Hnrnpdl	0.1824	1	24.0786	1.59989	0.131498	27.9113	0.397043	0	28.056	28.0096	28.1241	27.6995	27.7608	27.9515	27.6867	28.0294
Rap1a	0.1824	1	22.6282	15.7171	0.261374	23.3953	0.397155	0	23.374	23.1922	23.3789	22.9749	23.4081	23.8092	23.5673	23.0908
Tsfm	0.1824	1	22.2115	12.6285	0.252577	23.2692	0.396459	0	23.4136	22.9586	23.1635	23.471	23.5505	23.4353	23.1367	23.1185
Capzb	0.1827	1	24.161	8.72956	0.0836252	27.2487	0.395875	0	27.1508	27.2992	27.2535	27.3376	27.3154	27.2382	27.0417	27.2553
Lsm14b	0.183	1	25.7109	25.5445	0.309485	24.553	0.394817	0	25.1381	24.7119	24.6352	24.0162	24.4458	24.5922	24.3939	24.5138
Champ1	0.183	1	23.524	2.50273	0.128373	24.3675	0.394736	0	24.4512	24.5062	24.5727	24.1207	24.4082	24.2302	24.2766	24.4884
Arhgef2	0.1831	1	26.044	0.44971	0.210181	24.4413	0.393806	0	24.791	24.5117	24.5075	24.1852	24.2263	24.3022	24.387	24.2545
Celf4	0.1831	1	24.6558	9.00873	0.408176	23.632	0.394142	0	23.0751	23.738	23.9413	23.8399	24.0459	23.6346	23.2324	23.8328
Ccdc88c	0.1835	1	24.6944	4.18204	0.171928	21.2644	0.392335	0	21.4672	21.2822	21.6008	21.2826	21.1981	21.0914	21.1391	21.1887
Sf3b2	0.1848	1	25.5628	2.89552	0.297871	27.8236	0.390068	0	28.0619	28.1537	28.0262	27.8089	27.4535	27.7482	27.6701	27.4524
Dido1	0.1867	1	24.6187	0.829117	0.172505	24.3461	0.386674	0	24.5141	24.4935	24.4847	24.0438	24.1595	24.4185	24.1548	24.4681
Acot7	0.187	1	24.3458	13.5194	0.242514	27.6364	0.384774	0	27.4094	27.3869	27.5234	27.7349	27.9372	27.5402	27.733	27.6784
Rab7a	0.187	1	23.5714	18.4451	0.120489	28.0701	0.38491	0	28.1045	27.9987	27.9432	27.9799	28.0327	28.2154	28.0234	28.1676
Nt5dc2	0.187	1	23.6712	9.6457	0.206506	25.0253	0.384628	0	25.0602	24.9857	25.0392	25.4125	25.1928	24.9208	25.1193	24.7172
Nova2	0.1871	1	23.5369	9.6496	0.102749	26.1004	0.383935	0	25.961	26.1322	26.0969	26.2611	26.3379	25.9997	25.9373	26.163
Slc32a1	0.1871	1	23.7963	6.7309	0.214891	23.3869	0.383813	0	23.1736	23.7173	23.4769	23.488	23.5705	23.0507	23.2513	23.3859
Dnm3	0.1871	1	23.3096	15.0157	0.193554	24.7883	0.383789	0	24.7658	24.4332	24.4977	24.8609	24.9933	24.8618	24.8506	24.8692
Nudt5	0.1871	1	23.9142	6.26924	0.125414	23.8196	0.384056	0	23.8284	23.8986	23.7827	23.9875	23.8306	23.7208	23.6333	23.7794
Plxna1	0.1874	1	23.0022	15.0037	0.129753	26.7754	0.383344	0	26.7523	26.6531	26.646	26.7197	26.8576	26.9686	26.674	26.7987
Ncs1	0.1877	1	25.0731	18.0615	0.41141	23.1377	0.382744	0	22.8099	22.9884	22.8102	22.6025	23.078	23.9115	23.2124	23.7225
Prkacb	0.1878	1	22.9838	11.0512	0.103424	24.9372	0.382375	0	24.8485	24.8578	24.9358	25.0109	25.2551	24.8333	24.9633	24.8893
Kpna4	0.1878	1	23.0416	16.4812	0.13029	25.9469	0.382301	0	25.9174	26.0372	25.8217	25.8884	25.9504	26.2974	26.0663	25.9899
Prpsap1	0.1879	1	24.7283	18.1961	0.0725824	22.8606	0.382188	0	22.8436	22.8166	22.6572	22.8551	22.8205	22.9309	22.8922	22.9277
Nelfa	0.1879	1	25.6405	3.04479	0.271449	23.3182	0.381883	0	23.4996	23.6341	23.5374	23.1746	23.1438	23.0942	23.2893	22.9967
Mmtag2	0.1882	1	25.1077	1.92568	0.251987	21.0882	0.380723	0	21.5004	21.1286	21.242	21.2171	20.6869	20.8165	21.1114	20.8755
Bub3	0.1891	1	25.0635	4.60782	0.13436	26.2726	0.379172	0	26.337	26.3104	26.4094	26.2269	26.2994	25.9538	26.1533	26.1862
Naa35	0.1901	1	23.7898	7.57375	0.0871538	24.1045	0.376758	0	24.0197	24.2006	24.1609	24.1681	24.2878	23.8046	24.054	24.0419
Idh3B	0.1903	1	22.966	8.82079	0.195574	25.4849	0.376366	0	25.2853	25.4908	25.6448	25.6415	25.7117	25.4514	25.3036	25.6408
Hmgb3	0.1913	1	26.0009	1.67913	0.25162	28.2193	0.373729	0	28.6671	28.4565	28.472	28.0933	27.9727	28.1811	28.0461	28.0637
Cggbp1	0.1913	1	26.1233	2.51083	0.448782	21.0199	0.37355	0	21.4615	21.4477	21.3556	20.6085	20.5923	20.6286	20.6634	20.4203
Nfasc	0.1913	1	25.8901	16.8309	0.148312	25.974	0.373806	0	25.7947	25.8513	25.8454	25.9248	26.031	26.2654	26.0859	26.2272
Mtss1l	0.192	1	24.3418	17.3152	0.238087	23.5621	0.371802	0	23.5261	23.2819	23.7027	23.4112	23.4081	23.9934	23.897	23.5301
Fn1	0.1925	1	24.1153	13.4551	0.48586	24.7318	0.370548	0	24.3104	24.1229	24.8454	24.8188	25.416	24.8001	25.4002	24.5123
Sympk	0.1928	1	24.0096	2.98302	0.126243	23.4304	0.369415	0	23.4777	23.5483	23.4299	23.4472	23.4571	22.9759	23.3498	23.554
RGD1310429	0.1928	1	25.6437	15.6805	0.332338	22.0467	0.369302	0	21.7936	21.555	21.6045	22.2576	22.4437	22.173	22.3258	22.371
Spast	0.1929	1	23.1056	20.1726	0.110792	24.7971	0.369064	0	24.948	24.7462	24.7737	24.5255	24.5449	24.8997	24.9353	24.7023
Srsf11	0.1929	1	24.0413	5.41746	0.172678	25.605	0.368953	0	25.7016	25.7442	25.5589	25.992	25.5795	25.3406	25.4404	25.5012
Spock2	0.193	1	24.4808	17.6478	0.169711	21.869	0.368844	0	21.8409	21.7216	21.7094	21.7199	21.8867	22.1252	21.8144	22.1299
Sh3gl2	0.1931	1	23.2921	15.914	0.238354	25.2922	0.367577	0	25.0182	25.3952	25.1981	25.1799	25.2718	26.0414	25.5369	25.2697
Syn2	0.1934	1	25.0491	14.9078	0.362662	24.0075	0.366495	0	23.5564	23.6508	23.2914	24.1249	24.2824	24.3684	23.9336	24.2855
Med15	0.1935	1	24.4629	5.80908	0.251441	22.7121	0.365943	0	22.7643	22.933	22.9192	22.9158	22.5239	22.8557	22.4181	22.4978
Ndufs2	0.1941	1	25.6548	15.054	0.118964	26.2792	0.364378	0	26.101	26.2129	26.2098	26.3627	26.2893	26.3959	26.4745	26.2902
2019-08-01	0.1942	1	25.2494	10.0983	0.180724	23.3443	0.363957	0	23.3248	23.2597	23.5828	23.4362	23.4429	23.5467	23.3242	23.0441
Smpd3	0.1945	1	26.5514	17.0181	0.354902	23.0249	0.363104	0	22.7723	22.6444	22.8138	23.1026	22.9909	23.3009	23.3983	23.3342
Ppp1r9a	0.1945	1	23.6037	21.4555	0.0990257	24.9222	0.362821	0	25.0563	24.9544	24.8985	24.796	24.7784	25.2202	24.9697	24.9387
Gnao1	0.1945	1	25.2165	14.6072	0.25281	29.1408	0.362908	0	28.8316	28.9664	28.9647	29.2233	29.2845	29.4905	29.0733	29.3322
Zc3hc1	0.1948	1	25.7557	0.648586	0.222979	23.1038	0.361825	0	23.4046	23.2628	23.1905	22.6817	23.0535	23.0156	22.8742	23.0475
Ebna1bp2	0.195	1	24.4558	4.42945	0.18916	22.985	0.36143	0	23.0455	23.2963	23.0133	23.2018	22.7232	22.8316	22.947	22.6245
Casp9	0.195	1	24.1377	19.4456	0.0864597	20.0734	0.361534	0	20.2449	20.0364	19.9859	20.1154	20.0399	20.2098	20.1546	20.1441
Fgd4	0.1957	1	24.0258	13.1897	0.175163	20.9979	0.358487	0	20.837	20.8367	20.6889	21.2795	21.1693	20.9641	21.0471	20.9623
Bptf	0.1957	1	25.5282	1.46857	0.197295	22.9681	0.358949	0	23.34	23.389	22.833	22.7631	22.9497	22.9276	22.6463	22.7991
Ctsd	0.1957	1	25.8843	16.2949	0.195281	26.3692	0.359504	0	26.0975	26.2134	26.0994	26.3479	26.5464	26.4949	26.5304	26.5843
Zgpat	0.1957	1	23.7822	5.10797	0.27596	20.4086	0.358586	0	20.361	20.7218	20.7672	20.4722	20.1756	20.2812	20.5356	20.1568
Ppfia3	0.1958	1	25.311	16.7252	0.215558	25.5874	0.358038	0	25.4504	25.3867	25.4411	25.4991	25.6637	25.8802	25.6226	25.9056
Pitpnb	0.1961	1	24.2758	11.0912	0.10939	25.0407	0.357515	0	24.8959	24.9434	25.2008	25.0803	25.1612	25.1013	25.0145	25.0895
Gtf2b	0.1962	1	22.5775	7.98568	0.138254	21.6642	0.357423	0	21.5792	21.6764	21.7726	21.9721	21.8092	21.331	21.5358	21.7723
Lamtor2	0.197	1	24.1697	17.6087	0.166141	21.8987	0.356248	0	21.9175	21.4708	21.8664	21.7421	21.9738	21.987	22.0214	22.0751
Fam49b	0.1972	1	25.4806	16.5917	0.192954	26.1615	0.35537	0	25.9272	26.0985	26.0081	26.0531	26.2304	26.4861	26.2366	26.3621
Gatd3a	0.1972	1	25.2544	10.315	0.0833626	26.2714	0.35568	0	26.1112	26.2788	26.3576	26.2671	26.3221	26.3297	26.2773	26.1636
Gnpda1	0.1974	1	23.5769	9.36871	0.161682	23.0342	0.355186	0	23.0311	23.0272	22.9509	23.2034	23.219	22.7968	22.9182	22.8629
Ppp3ca	0.1982	1	24.4758	15.3712	0.217011	26.3729	0.352815	0	26.2012	26.2883	26.1832	26.3801	26.486	26.7943	26.3398	26.5314
LOC100910729	0.1986	1	24.8745	18.4122	0.293408	24.9014	0.352533	0	24.7588	25.0144	24.6112	24.681	24.8751	25.5259	25.1901	25.3822
LOC100359563;Rps20;LOC100909911;RGD1562725;RGD1563124;LOC100364116	0.199	1	25.2617	1.7052	0.186915	27.3845	0.351935	0	27.5479	27.5688	27.5419	27.1766	27.105	27.4154	27.2837	27.2814
Ezr	0.1992	1	23.1509	15.6625	0.093729	23.8878	0.351431	0	23.8557	23.7899	23.9154	23.8145	23.8884	23.9883	24.162	23.8199
Nt5dc3	0.1992	1	24.0255	15.5765	0.331498	23.147	0.350987	0	22.9846	22.7033	22.6097	23.1075	23.3633	23.4649	23.0007	23.391
Ssb;LOC680385	0.1992	1	24.6819	24.4409	0.240056	28.01	0.351416	0	28.359	28.0129	28.2515	27.5707	27.7494	28.019	28.0142	28.0114
Mcm3	0.1994	1	24.3536	2.0061	0.179455	23.7633	0.349794	0	23.994	23.8031	23.9836	23.794	23.4819	23.4669	23.8425	23.7246
Stxbp1	0.1994	1	25.4099	14.93	0.188437	28.8295	0.349304	0	28.6259	28.6706	28.6906	28.9805	29.1767	28.974	28.9401	29.1042
Cdkn2aip	0.1994	1	25.6502	4.99271	0.279271	22.2578	0.349517	0	22.383	22.576	22.2982	22.4112	22.219	22.1805	21.9427	22.051
Phf5a	0.1995	1	24.4968	2.16659	0.323737	23.4695	0.34899	0	23.7462	23.7803	23.8031	23.4092	23.1743	23.6403	23.2148	23.5818
Srsf5	0.1995	1	25.1049	1.92644	0.308519	25.8353	0.34798	0	26.1248	26.0944	26.0921	25.763	25.5566	25.9902	25.6223	25.8654
Sh3bp5l	0.201	1	23.2306	5.2345	0.173154	20.8028	0.344718	0	20.7824	20.9867	21.3955	20.8481	20.4968	20.8506	20.8432	20.6863
Scyl1	0.201	1	23.1565	5.57845	0.0624474	23.7672	0.344331	0	23.6762	23.9757	23.8457	23.7291	23.7935	23.6986	23.7374	23.7115
Fsd1	0.2011	1	25.5817	13.7428	0.277424	25.9468	0.344181	0	25.612	25.7978	25.81	26.2508	26.1453	26.2577	26.0049	26.148
Ptk7	0.202	1	23.2736	5.65901	0.101734	23.5772	0.343149	0	23.5667	23.5582	23.7147	23.6649	23.4574	23.4118	23.5772	23.5372
Comtd1	0.2022	1	25.9129	18.1931	0.249186	21.6286	0.34298	0	21.5628	21.1166	21.3928	21.6374	21.5694	21.7986	21.8025	22.0237
Ago2	0.2023	1	25.5556	4.91459	0.219273	24.9109	0.342282	0	25.0146	25.1583	25.0965	24.9675	25.0346	24.5745	24.8683	24.677
Emc4	0.2027	1	25.6479	2.70327	0.189521	23.1606	0.341196	0	23.3204	23.4394	23.2812	23.0706	22.9983	23.0798	23.0787	22.8917
Ptprf	0.2027	1	26.433	17.5517	0.163539	25.0426	0.340677	0	24.9015	24.8684	24.9194	25.0173	25.0051	25.1958	25.185	25.2026
Ddx5	0.203	1	25.6642	3.42235	0.166386	29.0708	0.339817	0	29.184	29.2027	29.2261	28.9373	29.1271	28.8609	28.9269	29.0027
Poglut1	0.2042	1	24.8983	4.05879	0.193958	23.4869	0.337033	0	23.7179	23.5163	23.7012	23.649	23.3495	23.0557	23.4207	23.3617
Commd2	0.2043	1	23.2707	18.4514	0.364614	25.1803	0.336841	0	25.7208	24.9362	24.1912	25.0917	25.15	25.5847	25.2341	25.4302
Mrps30	0.2049	1	22.6984	13.3855	0.175654	21.7415	0.335437	0	21.7826	21.5179	21.4539	21.9946	21.9586	21.8051	21.8695	21.5594
Med23	0.2058	1	23.1748	9.48138	0.282539	21.4127	0.334551	0	21.2059	21.1562	21.4945	21.7926	21.6009	20.7177	21.2952	21.1637
RGD1561590	0.2058	1	25.8882	2.74023	0.178899	24.4803	0.334527	0	24.7097	24.5902	24.6651	24.4456	24.303	24.3594	24.3729	24.3146
Smarcc2	0.2068	1	25.5685	2.81038	0.108811	27.6666	0.333624	0	27.7494	27.8194	27.7387	27.5055	27.5987	27.5618	27.6171	27.4735
Actr2	0.2076	1	23.8272	10.0641	0.0434525	27.4683	0.331551	0	27.4003	27.466	27.4788	27.6911	27.4869	27.4435	27.5101	27.4528
Cops3	0.2076	1	23.2944	8.33521	0.139237	25.8848	0.331116	0	25.6407	25.9382	25.7969	26.0709	25.9465	25.6152	25.805	25.7657
Ppih	0.2085	1	24.1747	20.7644	0.123343	23.5369	0.328184	0	23.6621	23.4591	23.553	23.3615	23.4095	23.7778	23.4801	23.7154
Blmh;LOC100911400	0.2086	1	23.4528	11.8027	0.0559277	27.4704	0.327874	0	27.3753	27.5001	27.4453	27.5372	27.4959	27.5442	27.5102	27.3086
Gnl1	0.2089	1	25.9266	2.41839	0.151348	24.8202	0.327475	0	24.9626	24.9784	24.9298	24.6532	24.7086	24.8117	24.6794	24.6805
Celf6	0.2102	1	23.925	12.7393	0.259764	23.2484	0.325257	0	22.9866	22.7836	23.2424	23.3919	23.7441	23.1931	23.2981	23.3652
Skp1	0.2103	1	23.7171	11.5925	0.360562	23.1934	0.324595	0	22.6872	22.9877	22.7882	23.8181	23.5237	22.9976	23.2389	23.1593
Nono	0.2108	1	26.1463	4.67977	0.193736	29.1544	0.323694	0	29.2511	29.4429	29.2839	29.0932	29.3028	28.9619	28.9578	29.02
Umps	0.211	1	23.5508	14.4467	0.0630405	24.7177	0.32339	0	24.6215	24.696	24.6761	24.7288	24.7697	24.751	24.9446	24.5207
Camk2g	0.2111	1	25.6096	15.2181	0.257611	24.2958	0.323045	0	23.9451	24.1017	24.1037	24.3269	24.5782	24.5336	24.3504	24.609
Prpf4b	0.2118	1	23.2577	5.96664	0.0921035	24.8642	0.321397	0	24.8417	24.8996	25.0164	24.9653	24.7067	24.8125	24.8768	24.7586
Psmb4	0.2118	1	22.1782	9.71513	0.0882268	27.191	0.321342	0	27.1049	27.2182	27.0969	27.348	27.2414	27.202	27.0651	27.1417
Carm1	0.2119	1	22.7755	7.11567	0.0566748	25.3431	0.320929	0	25.3245	25.3621	25.3805	25.4786	25.3595	25.1333	25.2839	25.3779
LOC100911130	0.212	1	23.6172	1.67659	0.107384	22.3267	0.320831	0	22.4269	22.3316	22.4835	22.2837	21.784	22.2409	22.327	22.3494
Dnmt1	0.2121	1	25.3188	2.62389	0.174804	25.7318	0.319549	0	25.8641	25.9733	25.8258	25.5976	25.621	25.5642	25.7415	25.5158
Gnaq	0.2124	1	22.9921	12.4481	0.076932	27.5725	0.319018	0	27.5651	27.4924	27.4389	27.7603	27.6612	27.6191	27.5603	27.5469
Clint1	0.2126	1	25.4055	2.7539	0.227918	25.0037	0.318545	0	25.1838	25.2417	24.9983	25.0239	24.6662	24.882	24.8163	24.6207
Ckap5	0.2132	1	23.5677	11.2339	0.06729	27.1327	0.317449	0	27.0907	27.1411	27.1041	27.4002	27.155	27.1442	27.1823	27.0334
Npepps	0.2134	1	23.2351	10.978	0.0802771	29.0194	0.316509	0	28.9523	29.0571	29.0009	29.1232	29.0846	28.9933	29.0946	28.8588
Cdk2ap1	0.2141	1	25.0315	3.0107	0.285713	22.8109	0.314968	0	22.9971	23.1697	23.0851	22.0227	22.4409	22.7148	22.6002	22.452
Prkce	0.2141	1	26.021	17.2021	0.268083	22.4217	0.315391	0	22.1273	22.199	22.2897	22.2384	22.4703	22.7389	22.5567	22.7169
Adh5	0.2141	1	25.3481	3.25177	0.145576	27.3704	0.315751	0	27.4696	27.5541	27.4293	27.3932	27.3381	27.1341	27.4081	27.265
Rbm15	0.2143	1	26.1337	2.32258	0.130608	24.0961	0.313886	0	24.3052	24.1736	24.2013	24.0631	24.0493	23.944	24.0124	24.0163
Snrpa	0.2144	1	26.3345	1.81125	0.197449	26.0382	0.31364	0	26.2782	26.1724	26.179	25.7789	25.9249	25.872	25.8587	25.8288
Mrpl13	0.2147	1	24.6073	3.40123	0.160256	21.4353	0.312945	0	21.5375	21.5938	21.9102	21.2116	21.3425	21.4454	21.2617	21.4304
Otud6b	0.2158	1	23.3263	17.8911	0.118234	23.6755	0.311135	0	23.6969	23.5904	23.7137	23.4783	23.5614	23.8742	23.8047	23.6377
Tm9sf3	0.2158	1	23.454	0.779098	0.160236	24.559	0.311159	0	24.7838	24.5929	24.7066	24.3596	24.5253	24.265	24.6384	24.5948
RGD1307235	0.2168	1	25.4972	17.627	0.144704	25.0991	0.310017	0	24.8954	24.9657	25.029	24.8803	25.1296	25.2707	25.1439	25.3255
Cntn1	0.217	1	25.9587	14.9438	0.49135	25.434	0.30986	0	24.7184	25.0794	25.078	25.5797	25.6245	26.0301	25.5319	25.8041
Prps2	0.2171	1	25.1942	16.4126	0.277346	22.8678	0.309626	0	22.5255	22.6575	22.9309	22.6283	23.0275	23.0455	23.2213	22.9485
Oscp1	0.2171	1	22.9068	9.95759	0.13805	22.5247	0.309665	0	22.4436	22.4891	22.2964	22.7554	22.6357	22.4132	22.278	22.3934
Sart1	0.2173	1	24.5537	4.12127	0.169983	26.8502	0.309349	0	26.9544	27.1033	26.9287	27.0443	26.5073	26.8818	26.674	26.5173
Clasp2	0.2174	1	24.8007	12.0053	0.0724456	26.7856	0.308777	0	26.6943	26.8393	26.7804	26.8398	26.8459	26.9213	26.7876	26.772
Pgm3	0.2174	1	22.0826	12.7792	0.0631747	25.2156	0.309259	0	25.0707	25.2321	25.0716	25.3208	25.2548	25.2891	25.2453	25.1487
Pgm2	0.2174	1	24.8415	1.37537	0.151572	24.2583	0.309128	0	24.3998	24.4322	24.2662	24.1582	24.344	24.0658	24.1857	24.3141
Hint3	0.2175	1	26.1327	19.1946	0.177787	22.1299	0.308334	0	22.061	22.0023	21.944	22.2043	22.0995	22.1686	22.4396	22.3739
Nabp2	0.2175	1	22.9069	8.43224	0.250404	19.4709	0.308219	0	18.9566	19.156	19.7029	19.8691	19.2757	19.3784	19.289	19.4574
Snw1	0.218	1	25.6485	1.99918	0.179068	25.9541	0.306993	0	26.1639	26.1433	26.1724	25.6445	25.6416	25.9224	25.8111	25.734
Comt	0.218	1	25.8091	17.4638	0.173187	23.9979	0.306735	0	23.7476	23.9299	23.8322	23.9589	24.0193	24.1187	24.2975	24.1139
Pgd	0.218	1	23.2404	17.1975	0.23694	24.679	0.30684	0	24.5789	24.4642	24.5229	24.2638	25.1868	24.6362	24.9435	24.925
Czib	0.2183	1	24.4783	3.58047	0.208436	24.0729	0.306212	0	24.2101	24.2023	24.3003	24.1113	23.7539	24.1758	23.8951	24.0206
Tmem41b	0.2183	1	25.3858	3.0999	0.233648	20.7379	0.306354	0	20.9484	21.0852	20.6171	20.8578	20.5538	20.4664	20.6391	20.3983
Cct2	0.2184	1	23.9982	14.1595	0.0711488	29.8551	0.305786	0	29.7892	29.7914	29.8478	29.8566	29.7946	29.9704	29.9106	29.7353
B3galt6	0.2189	1	24.4479	14.2398	0.35941	22.3815	0.305027	0	22.2129	21.9356	22.5497	22.3515	22.4097	22.8963	22.6836	21.7658
Lonp1	0.2189	1	25.2221	22.0776	0.0674358	26.2041	0.305013	0	26.2492	26.1267	26.2611	26.1849	26.1431	26.1939	26.2303	26.3733
Pitrm1	0.2192	1	23.4302	10.2835	0.164579	22.8938	0.303434	0	22.5726	22.6509	23.1349	23.0141	23.0759	22.8049	22.9191	22.8768
Mmgt1	0.2195	1	21.9319	19.5683	0.127326	22.7383	0.302454	0	22.8449	22.7993	22.7038	22.5764	22.6593	22.7398	22.9628	22.6672
Elavl1	0.2195	1	24.8751	4.66204	0.152772	27.0922	0.302525	0	27.2298	27.1419	27.2521	27.1226	27.1998	26.7689	26.9275	27.0636
Numa1	0.2195	1	25.9085	0.24767	0.404221	28.0808	0.302906	0	28.552	28.0617	28.1638	27.4837	27.682	27.7842	27.9324	27.7344
Ahctf1	0.2196	1	25.2312	5.87324	0.515278	23.5511	0.302151	0	23.9593	23.6743	24.1253	24.06	23.5151	22.9677	23.5055	22.8508
Prpsap2	0.2202	1	23.1772	11.5885	0.0677922	26.179	0.301179	0	26.1328	26.0971	26.1517	26.2423	26.3721	26.1378	26.1561	26.2133
Plrg1	0.2202	1	25.5869	2.24398	0.22863	25.2441	0.301236	0	25.4436	25.5196	25.2814	25.171	25.3446	24.9304	25.2018	25.2151
Poldip2	0.2205	1	25.1043	6.64346	0.166321	22.9066	0.300238	0	23.0722	22.8783	23.0566	23.1059	23.0493	22.6236	22.7618	22.7153
Mat2b	0.2211	1	23.6218	6.63844	0.138589	23.4836	0.299615	0	23.5273	23.5457	23.6266	23.6158	23.1193	23.551	23.3396	23.3481
Hcfc1	0.2213	1	26.0247	3.05412	0.164135	26.6835	0.29936	0	26.9045	26.7955	26.7969	26.7166	26.6963	26.2764	26.615	26.5658
Bcap31	0.2213	1	25.299	3.73674	0.214605	24.0834	0.299265	0	24.2325	24.0995	24.0158	24.1931	23.9823	23.7504	23.8876	24.0076
Rab5c	0.2216	1	24.4028	19.3626	0.0786454	26.9431	0.298216	0	27.0216	26.8165	26.8032	26.9627	26.9208	26.9743	26.9978	27.0269
Gtf3c5	0.2224	1	25.4624	4.98554	0.146127	22.6954	0.29603	0	22.8605	22.7371	22.8475	22.765	22.7968	22.5301	22.5128	22.6492
LOC100911485;Mfn2	0.2229	1	23.3112	9.8318	0.21085	22.9276	0.294792	0	22.7423	22.9234	22.8866	23.1351	23.1028	22.4259	22.9013	22.7051
Exoc6b	0.2232	1	25.7716	14.7058	0.125419	24.1241	0.294287	0	23.9809	24.0023	24.0598	24.2696	24.2972	24.2221	24.2072	24.2901
Tmem33	0.2232	1	26.0269	19.114	0.143308	23.2023	0.294177	0	23.0363	22.8943	23.0806	23.1098	22.8067	23.3137	23.3233	23.3502
Nars	0.2237	1	22.9986	12.9778	0.121189	26.7018	0.292952	0	26.5688	26.6505	26.6158	26.7314	26.9188	26.6288	26.7895	26.6528
Pgls	0.2237	1	24.1394	14.389	0.666014	24.4309	0.29284	0	23.7391	23.8549	23.7675	24.497	25.2949	24.0804	24.869	24.4292
Nup54	0.2237	1	25.5116	7.09715	0.242651	24.5774	0.292683	0	24.5039	24.8714	24.8078	24.6097	24.667	24.55	24.5083	24.1253
Crmp1	0.2246	1	25.631	15.5048	0.231035	31.5316	0.291598	0	31.3242	31.3301	31.3506	31.5814	31.6749	31.7684	31.5766	31.8088
Chn1	0.2249	1	23.9757	14.1489	0.169451	23.0688	0.291014	0	22.9448	22.5539	22.9647	23.1194	23.24	23.0775	23.0754	23.1187
Slit1	0.2251	1	21.4005	3.81676	0.16863	22.2066	0.29083	0	22.0336	22.4853	22.2219	22.2063	22.0479	22.0483	22.1295	22.2716
Abhd6	0.2252	1	23.3192	11.0246	0.241673	22.5304	0.290767	0	22.1455	22.5684	22.3927	22.6394	23.1768	22.2138	22.5546	22.4267
Zmym4	0.2254	1	22.8819	0.726104	0.159373	22.3424	0.289572	0	22.4939	22.6097	22.3667	22.0151	22.3011	22.1867	22.4958	22.353
RGD1564698;Rps10;RGD1561871;LOC100360905	0.2254	1	25.1695	0.116852	0.0596101	27.178	0.289913	0	27.2677	27.2483	27.1361	27.0543	27.169	27.1377	27.1535	27.1322
Chd5	0.2256	1	23.6636	9.24352	0.173045	24.5718	0.289188	0	24.4728	24.6492	24.6498	24.7048	24.8215	24.195	24.5853	24.3437
Golga3	0.2258	1	25.3445	5.82604	0.117699	24.9403	0.288765	0	24.9477	25.0666	25.0653	24.9948	24.8752	24.9245	24.8992	24.7177
Rbm33	0.2258	1	23.6948	0.751045	0.254165	20.6987	0.288736	0	20.898	21.2281	20.428	20.2265	20.6379	20.5615	20.2893	20.9037
Nras	0.2263	1	24.5856	14.123	0.100335	24.238	0.287851	0	24.108	24.1818	23.9401	24.3635	24.3689	24.2944	24.2533	24.2694
Agk	0.2278	1	24.7555	12.1599	0.168752	23.2518	0.28592	0	23.0695	23.0013	23.2673	23.5397	23.288	23.3857	23.2595	23.3192
Ptpn23	0.2286	1	23.9389	5.71036	0.112528	24.3993	0.284719	0	24.3735	24.5786	24.485	24.483	24.5649	24.1451	24.2766	24.5122
Qtrtd1	0.2287	1	24.6185	19.8691	0.222663	22.1145	0.284341	0	21.8759	22.0386	22.0091	21.9017	21.9312	21.7817	22.5536	22.333
Dlg2	0.2289	1	24.8667	16.8707	0.20952	23.49	0.283634	0	23.3214	23.2029	23.5896	23.2126	23.6374	23.8431	23.5479	23.8362
Polr2b	0.229	1	25.7777	3.5372	0.130031	25.3561	0.28346	0	25.4511	25.5452	25.402	25.3637	25.416	24.9646	25.3379	25.2885
Fads1	0.2291	1	25.8476	23.6588	0.0798013	22.9445	0.283208	0	23.1821	22.7483	22.9124	22.8764	22.758	22.9089	22.8341	23.0077
Csnk1g3;Csnk1g2	0.2293	1	21.3857	17.5063	0.108731	21.7942	0.282978	0	21.8357	21.8112	21.7198	21.5837	21.6213	22.0015	21.9058	21.612
Taf15	0.2293	1	23.4266	3.63077	0.281782	23.8608	0.282712	0	23.7352	24.2087	24.1408	23.4464	23.6318	23.7653	23.3333	23.9396
Mcts1	0.2294	1	22.2613	13.7652	0.0627831	25.858	0.282592	0	25.8815	25.6597	25.8416	25.8789	25.9063	25.9281	25.8195	25.6869
Me1	0.2299	1	26.334	15.5825	0.219594	23.2734	0.281427	0	23.0765	23.0418	23.1857	23.384	23.3019	23.5037	23.4218	23.4418
Hmgcl	0.2299	1	26.0151	15.1921	0.163771	24.026	0.281468	0	23.8797	23.8654	23.9568	24.2248	23.9955	24.1896	24.2199	24.0534
Eef1g	0.2309	1	25.6959	6.6424	0.052203	29.099	0.279934	0	29.1218	29.1288	29.0912	29.1516	29.1717	28.9632	29.0532	28.9973
Fkbp5	0.231	1	23.0264	7.3878	0.163877	24.542	0.27986	0	24.5135	24.5835	24.7126	24.6247	24.7468	24.4294	24.2446	24.6259
Pds5a	0.2313	1	25.5469	3.88914	0.24097	24.3909	0.279129	0	24.526	24.63	24.7099	24.3155	24.3576	24.0868	24.3649	24.1399
Sarnp	0.2313	1	25.73	2.36433	0.271839	27.4319	0.278869	0	27.762	27.8535	27.4643	27.3355	27.124	27.3373	27.3029	27.0276
Nsdhl	0.2315	1	25.5167	13.7054	0.266561	22.9174	0.278103	0	22.5755	22.6956	22.8204	23.3504	23.0442	23.0025	23.4012	22.881
Rab3gap2	0.2316	1	24.7162	22.9523	0.0876438	22.5688	0.277506	0	22.7062	22.543	22.4721	22.615	22.5336	22.4789	22.5897	22.6519
Tenm4	0.2316	1	24.8451	17.6601	0.248206	21.9615	0.277732	0	21.7978	21.7418	21.7517	21.8037	22.0629	21.8299	22.3166	22.1364
Nucks1	0.2325	1	25.688	2.56703	0.335008	24.7923	0.27487	0	25.11	25.3504	24.6396	24.7482	24.6064	24.5455	24.4831	24.3898
Iws1	0.2326	1	23.9701	6.55371	0.153129	24.3946	0.27485	0	24.158	24.6996	24.6154	24.2991	24.4908	24.2334	24.3155	24.1819
Sgip1	0.2326	1	26.346	13.6083	0.116823	24.9647	0.274716	0	24.7803	24.9295	25.0597	24.9574	25.0104	25.1872	24.9617	25.0092
Hmgb1;Hmg1l1;RGD1563668;LOC100911637	0.2326	1	25.9497	1.80217	0.270486	30.1181	0.274496	0	30.5028	30.4688	30.2357	29.9286	29.7943	30.1315	29.9506	29.8441
Ubap2l	0.2327	1	22.8902	2.13701	0.157249	26.0643	0.274066	0	26.1467	26.2636	26.3202	25.9694	25.8699	26.1707	25.9493	26.3349
Arhgef11	0.2329	1	23.2236	16.4095	0.0903281	21.7798	0.273535	0	21.5953	21.7104	21.6968	21.7392	21.609	21.9934	21.8901	21.6398
Dnm2	0.2335	1	21.6171	13.4555	0.0761499	26.8234	0.271903	0	26.8675	26.7388	26.754	26.855	26.9142	26.8445	26.8511	26.7558
Gtf2i	0.2337	1	23.436	4.04407	0.129154	26.339	0.271201	0	26.3545	26.4815	26.4325	26.345	26.4527	25.9444	26.2698	26.4539
Dctn4	0.2339	1	23.2484	1.83291	0.0869733	25.9192	0.271034	0	25.9748	26.0995	25.9369	25.8638	25.953	25.8594	25.8479	26.1581
Hist1h2bl	0.2341	1	25.839	3.5801	0.276511	34.1637	0.270914	0	34.3795	34.4446	34.3871	34.1365	33.736	33.9435	33.9119	33.5635
GLTP	0.2344	1	21.764	17.8332	0.189028	23.1019	0.270426	0	23.1139	23.2299	23.0225	22.8904	22.7906	23.4496	23.3452	23.0934
Hrsp12	0.2347	1	25.6139	18.9258	0.0995179	22.9145	0.26998	0	22.8887	22.8224	22.9727	22.8409	22.866	23.0793	23.0093	23.1549
Acad9	0.2358	1	22.4595	6.62457	0.226161	24.964	0.26881	0	24.7924	25.1158	24.9687	25.2133	25.0441	24.6029	24.7057	25.1292
Tmed10	0.2362	1	23.0111	8.00351	0.0777376	25.9778	0.267042	0	25.7421	25.9492	26.0423	26.0595	26.0156	25.7867	25.9447	25.951
Six3	0.2377	1	24.21	4.78879	0.243576	25.1794	0.265192	0	25.1554	25.5449	25.5483	25.1395	25.1954	24.8765	25.235	24.8984
Cndp2	0.238	1	23.1792	16.4643	0.0934915	26.0527	0.264971	0	25.9991	26	26.1583	25.9292	26.0568	26.3151	26.3279	25.936
Inpp5k	0.2383	1	22.3616	18.2118	0.0652983	21.5531	0.263923	0	21.5573	21.5975	21.4957	21.4924	21.4937	21.6195	21.8242	21.418
Hmgcs1	0.2383	1	25.424	15.7103	0.251142	27.9265	0.263884	0	27.6497	27.7544	27.7218	27.8862	28.1553	28.1921	27.9466	28.2757
Crebbp	0.2387	1	24.4564	20.153	0.145039	22.0565	0.262857	0	22.0756	21.9618	21.9723	21.9231	22.1079	21.7978	22.1737	22.2865
Hprt1	0.2387	1	26.0991	16.0094	0.233266	25.4221	0.262798	0	25.164	25.3115	25.2018	25.486	25.514	25.6893	25.575	25.6591
Irf2bp1	0.2388	1	21.8488	5.94352	0.0935846	24.6426	0.262547	0	24.6313	24.6946	24.822	24.6683	24.7172	24.5142	24.5523	24.7494
Yars2	0.2392	1	22.8564	11.0755	0.198489	20.1762	0.262178	0	19.9627	19.9448	19.8992	20.4573	20.4621	19.9132	20.1273	20.0987
Tmeff1	0.2395	1	23.5539	20.7421	0.213611	22.6136	0.261558	0	22.9373	22.7072	22.3739	22.3107	22.6135	22.8902	22.4893	22.7373
Slc25a20	0.2402	1	23.6522	8.82031	0.0400293	24.6963	0.26079	0	24.6932	24.687	24.6673	24.8886	24.7252	24.5239	24.6635	24.6641
Srgap1	0.2409	1	24.8374	16.8557	0.078834	24.5249	0.260187	0	24.426	24.5232	24.5409	24.4346	24.5458	24.6756	24.5838	24.5698
Actl6a	0.2418	1	23.1	8.92895	0.0966059	25.6624	0.258398	0	25.58	25.4495	25.7392	25.8568	25.6785	25.4263	25.6151	25.607
Actr10	0.2419	1	25.6877	12.5475	0.0601929	25.4865	0.258315	0	25.3967	25.3556	25.5394	25.552	25.5043	25.5175	25.5468	25.4766
Psmd1	0.2421	1	22.8351	10.5099	0.0703127	27.6276	0.257857	0	27.5672	27.5821	27.628	27.7243	27.7466	27.4462	27.5868	27.603
Csnk2a2	0.2427	1	24.209	8.59078	0.0781511	25.0743	0.257214	0	25.0272	25.0828	25.1392	25.0536	25.294	25.0328	25.0472	24.9513
Mlst8	0.2427	1	23.7858	0.179611	0.0450198	23.1581	0.256725	0	23.1882	23.1966	23.1542	23.1376	23.1069	23.1324	22.8973	23.3534
Pick1	0.2432	1	23.9526	12.6033	0.347775	21.9359	0.255793	0	21.599	21.5057	21.787	22.1403	22.4459	21.74	21.9889	22.0604
Ssrp1	0.2433	1	26.0326	0.747882	0.17137	26.5742	0.255543	0	26.9558	26.6901	26.7419	26.3361	26.4237	26.5879	26.4793	26.4746
Lig1;LOC100911727	0.2435	1	24.3241	19.0916	0.213944	20.7869	0.255313	0	20.9057	20.395	20.8201	20.7302	20.5168	20.8198	21.5936	20.8187
Nek9	0.2436	1	24.3185	0.990787	0.279955	21.3039	0.255029	0	21.573	21.6102	21.368	21.1718	21.0209	21.0617	21.5942	21.1073
Cnp	0.2436	1	24.1198	15.7568	0.0747502	24.8812	0.255096	0	24.8354	24.7537	24.8658	24.8211	25.0099	24.8919	24.9466	24.9321
Gstm3	0.244	1	23.174	15.6111	0.116785	27.8962	0.254519	0	27.7891	27.9799	27.8679	27.6415	27.9802	28.369	27.9705	27.8402
Ppig	0.2442	1	24.8455	4.27527	0.201336	25.1157	0.254049	0	25.2549	25.3478	25.178	25.3572	24.9032	24.8914	25.0835	24.5373
Limch1	0.2443	1	22.3596	7.10627	0.0922529	22.5727	0.25372	0	22.3542	22.6683	22.6186	22.7162	22.4026	22.5181	22.4888	22.505
Sgta	0.2446	1	23.8324	11.6832	0.234779	23.4027	0.253217	0	22.8611	23.1921	23.1917	23.6483	23.6927	23.13	23.4428	23.3488
Prmt8	0.2453	1	23.3296	9.49911	0.148026	21.6893	0.252344	0	21.5218	21.746	21.7013	21.7731	21.8981	21.3569	21.6686	21.5853
Pja1	0.2466	1	25.0665	6.2866	0.262082	22.0269	0.250852	0	22.1342	22.225	22.0315	22.3346	21.9906	21.9719	21.7503	21.5838
Idh3a	0.247	1	25.1541	15.3369	0.253453	26.6644	0.250144	0	26.3623	26.4276	26.5023	26.6148	26.8221	26.9553	26.5779	26.9625
Pi4kb	0.2471	1	22.091	9.51896	0.185589	21.5433	0.249595	0	21.3731	21.4933	21.5264	22.0976	21.6141	21.6426	21.2955	21.6612
Ccdc88a	0.2471	1	25.7779	3.46449	0.167593	24.6517	0.249755	0	24.7722	24.9032	24.7861	24.6636	24.5702	24.7076	24.4972	24.5471
Osbpl8	0.2475	1	26.4139	4.72267	0.0649969	24.703	0.248749	0	24.7364	24.7759	24.7379	24.6809	24.7541	24.6478	24.6105	24.6682
LOC100911453;Wdr77	0.2476	1	24.8695	20.4452	0.0381166	25.0993	0.248574	0	25.1315	25.0723	25.0059	25.243	25.1274	25.0244	25.0971	25.7715
Gamt	0.2486	1	25.7175	19.4463	0.62898	21.7188	0.246678	0	21.42	21.3537	20.5058	21.7169	21.589	21.4674	22.4181	22.2781
Mapre2;LOC100911918	0.2487	1	23.09	17.7211	0.103582	26.7287	0.246197	0	26.7466	26.7998	26.606	26.7128	26.721	27.0386	26.8045	26.7871
Nf1	0.249	1	22.9075	10.1564	0.0707368	24.6884	0.245731	0	24.6542	24.6592	24.6326	24.7716	24.8529	24.4836	24.5847	24.6208
Polr2e	0.2498	1	24.264	2.28809	0.0763339	23.8942	0.244565	0	23.9528	24.1304	23.8992	23.8632	23.8592	23.9305	23.6936	23.9091
Rrm1	0.2505	1	26.155	4.19343	0.140807	25.6205	0.243688	0	25.793	25.6922	25.6607	25.6957	25.6586	25.3661	25.5284	25.5142
Samd14	0.2512	1	24.1634	15.0019	0.215596	23.7519	0.24239	0	23.4972	23.6356	23.5606	23.828	23.5683	24.0498	23.9465	23.1821
Aarsd1	0.2512	1	24.692	19.1604	0.0575615	25.3162	0.242547	0	25.3189	25.2523	25.2775	25.2585	25.3086	25.3589	25.1652	25.4437
Pycr2	0.2513	1	25.7467	6.93759	0.114939	24.2024	0.242318	0	24.1775	24.3463	24.1704	24.3139	24.3723	24.1196	23.9416	24.1809
Ift74	0.253	1	25.0353	2.66045	0.239613	22.608	0.24096	0	22.7776	23.1234	22.8212	22.1996	22.4593	22.7222	22.3175	22.3443
Ppp1r12a	0.2538	1	23.86	21.2549	0.111169	23.7208	0.239833	0	23.7913	23.7832	23.7125	23.5459	23.6471	24.0142	23.7501	23.8207
Med24	0.2541	1	24.071	8.65549	0.256224	20.635	0.239351	0	20.6175	20.4529	21.2576	20.9051	20.7424	20.5983	20.7695	20.3496
Prph	0.2543	1	25.8326	18.4697	0.492005	26.0151	0.239213	0	25.3914	25.8703	25.6785	25.4675	25.8613	26.611	26.3423	26.6095
Fam103a1	0.255	1	23.7554	20.751	0.350991	23.3834	0.238433	0	23.5999	23.5983	23.4934	22.6266	23.1388	23.9728	23.6524	23.7104
Smc3	0.2551	1	22.2092	5.03037	0.11309	26.4276	0.238344	0	26.3615	26.4949	26.5782	26.3495	26.4507	26.1962	26.3677	26.4333
Cab39	0.2552	1	24.9919	8.03534	0.112166	26.3354	0.23814	0	26.295	26.4098	26.3807	26.4359	26.2908	26.3596	26.2777	25.8934
Abracl	0.2552	1	25.8292	15.8833	0.412723	23.7493	0.238086	0	23.597	23.2215	23.389	24.0788	24.0376	24.0888	24.0621	24.2775
Slc12a5	0.2553	1	23.9242	14.9965	0.334381	24.9441	0.237696	0	24.6944	24.8469	23.1892	24.9109	25.1962	25.3044	24.984	25.0558
Nsf	0.2555	1	24.1547	12.671	0.180349	27.1158	0.237195	0	26.9204	26.9869	27.0338	27.2962	27.5883	27.1758	27.1045	27.3922
Dnajc2	0.2556	1	25.8202	3.07899	0.270954	24.3165	0.237056	0	24.515	24.6288	24.4476	24.2413	24.1638	24.0532	24.2225	23.9209
Stx4	0.2556	1	23.7508	20.8281	0.128447	21.3561	0.237032	0	21.5876	21.2801	21.4501	20.941	21.2835	21.5331	21.3855	21.4681
Syp	0.2556	1	23.925	12.111	0.226643	24.9771	0.236569	0	24.748	24.8138	24.807	25.1872	25.2869	24.964	24.856	25.1442
Ggps1	0.2556	1	25.4783	19.172	0.21173	22.5211	0.236578	0	22.3659	22.4996	22.1629	22.4169	22.3244	22.7254	22.6575	22.794
Dcps	0.2557	1	22.2919	5.41373	0.162429	26.0516	0.236395	0	25.8526	26.2744	26.1961	26.217	25.9595	25.8375	26.123	26.0163
Patz1	0.2561	1	23.1388	8.59158	0.296272	21.2014	0.236251	0	21.2038	20.9526	21.5711	21.2439	21.469	21.1001	20.6944	20.9642
Ppp4c	0.2561	1	23.9787	12.5219	0.13999	23.9002	0.236015	0	23.7437	23.8186	23.7628	24.0026	24.2546	23.8931	23.7962	24.0303
Map2	0.2564	1	24.4665	21.7394	0.285724	30.1527	0.235597	0	30.2852	30.1826	29.9783	29.8681	29.9088	30.3122	29.8288	30.599
Ints4	0.2564	1	22.8047	8.39905	0.151972	21.5338	0.235525	0	21.4172	21.5562	21.5638	21.8824	21.6829	21.1829	21.3905	21.6579
Cpsf7	0.2564	1	24.6338	4.42149	0.327739	21.9311	0.235771	0	21.8701	22.3431	22.2421	21.4474	21.8609	21.6256	21.7453	21.4594
Trim2	0.2572	1	24.8243	15.4402	0.177637	27.0438	0.234005	0	26.9216	26.8603	26.7981	27.0638	27.1707	27.2047	26.9879	27.2284
Arhgap1	0.2574	1	24.2991	8.22883	0.117354	26.2078	0.233909	0	26.1883	26.3165	26.1871	26.3287	26.2258	26.2394	26.106	26.0543
Pam16	0.2575	1	22.4246	14.2563	0.297924	22.8083	0.233889	0	22.9513	22.4902	22.8841	22.7015	23.2437	23.0976	22.959	22.4297
Gtf3c3	0.258	1	23.5552	8.58309	0.112621	24.5563	0.233682	0	24.582	24.5257	24.5446	24.9254	24.6429	24.1378	24.4476	24.5094
Atxn2	0.258	1	23.7568	0.428359	0.1558	24.5333	0.233657	0	24.6064	24.7912	24.4831	24.3111	24.4948	24.5575	24.4029	24.7024
Nkap	0.2585	1	25.7553	2.30354	0.164678	24.8921	0.232787	0	25.1325	25.046	25.0027	24.8203	24.614	24.7897	24.8027	24.6365
Brix1	0.2586	1	23.982	11.221	0.305845	21.8535	0.232524	0	21.6039	21.6063	21.9146	22.1564	22.1536	21.5663	22.1574	21.4568
Raly	0.2591	1	26.3411	2.69523	0.231334	25.5332	0.231939	0	25.8747	25.6871	25.6964	25.5486	25.6143	25.2198	25.4489	25.4547
Cadps	0.2592	1	22.6846	16.8884	0.0670274	25.9725	0.231884	0	26.0581	25.9259	25.8807	25.9613	26.3455	26.0074	26.0313	25.9961
Ehmt2	0.2593	1	26.1839	3.64472	0.162903	23.2008	0.23161	0	23.3365	23.3623	23.1996	23.2461	23.1686	23.0555	23.0163	23.0654
Uhrf2	0.2593	1	22.5242	5.14153	0.125901	22.4565	0.231689	0	22.6132	22.5162	22.5208	22.6672	22.3158	22.4846	22.2681	22.4651
Hdac1;Hdac1l	0.2593	1	24.6031	8.18182	0.19726	24.0374	0.231549	0	24.2211	23.9776	24.2441	24.348	24.0984	23.9647	24.032	23.799
Prdx4	0.2596	1	23.4943	3.84315	0.140408	26.7852	0.23056	0	26.8178	26.9621	26.7155	26.9312	26.7509	26.6006	26.5706	26.9269
Cbl	0.2598	1	25.3099	24.2576	0.0832876	24.5248	0.230304	0	24.7179	24.5472	24.5263	24.3523	24.5563	24.4858	24.4202	24.5659
Rap2b	0.2607	1	26.3535	16.414	0.248457	23.6098	0.229107	0	23.3287	23.4235	23.3495	23.6754	23.721	23.8217	23.8527	23.891
Setdb1	0.2608	1	24.066	8.50168	0.288029	23.0139	0.228672	0	23.251	22.8505	23.2028	23.3397	23.2743	22.7249	22.7481	22.7666
Mcm4	0.2611	1	24.7166	2.97387	0.371611	23.928	0.227834	0	24.0919	24.4145	24.0623	24.0614	23.4185	23.6642	23.962	23.3546
Fgg	0.2611	1	24.4308	12.8984	0.199225	24.8417	0.228145	0	24.6127	24.6234	24.8983	24.9818	25.2701	24.9575	24.8403	25.1283
Stau1	0.2611	1	23.8231	22.8617	0.22297	23.7619	0.22798	0	24.0586	23.8362	23.9507	23.4197	23.4173	23.943	23.8629	23.8192
LOC606294;Kbp	0.2614	1	24.0272	7.9345	0.135498	24.2079	0.227455	0	23.8616	24.3344	24.3269	24.3367	24.3649	24.1704	23.9671	24.333
Idh1	0.2614	1	25.978	13.8396	0.154939	28.9816	0.227399	0	28.7485	28.8477	28.9315	29.1333	29.0212	29.0612	29.068	29.0382
Igfbp2	0.262	1	22.0975	20.7244	0.278873	23.8024	0.226678	0	24.1592	24.2391	23.6749	23.4814	23.5057	24.371	23.9892	23.8847
Ltv1	0.262	1	21.9223	1.23843	0.211238	21.2447	0.226607	0	21.471	21.4013	21.5455	20.9576	20.9854	21.1533	21.5468	21.2428
Gstm4	0.2623	1	23.5826	21.2585	0.220547	23.0071	0.226306	0	23.2111	23.2775	22.8329	22.6075	23.0817	23.1073	23.0429	23.2028
Mllt3	0.2637	1	24.177	3.41031	0.172876	21.1878	0.225069	0	21.298	21.3593	21.4476	20.1968	20.9437	21.1251	21.0505	21.0438
Tmem57	0.2641	1	26.3601	1.21264	0.209624	22.8954	0.224994	0	23.4103	23.1072	22.9618	22.6129	22.76	22.7591	22.7254	22.5311
Nmt1	0.2641	1	22.994	7.22739	0.108444	24.2733	0.224876	0	24.2201	24.2395	24.4952	24.3799	24.2718	23.9078	24.2648	24.2149
Top1	0.2642	1	25.6911	3.80404	0.23521	28.0739	0.22462	0	28.2348	28.3005	28.146	28.1625	27.7971	27.9888	27.8554	27.5853
Mast1	0.2647	1	25.6689	0.626548	0.203335	22.5453	0.223864	0	22.9526	22.6939	22.618	22.3234	22.4841	22.5481	22.1587	22.4667
Snx5	0.2649	1	25.9453	14.7495	0.395853	23.2491	0.22365	0	22.8351	22.7475	23.2057	23.5774	23.1802	23.6984	23.4404	23.3875
AABR07005588.1	0.2651	1	26.2761	2.3759	0.187627	24.4177	0.223175	0	24.6078	24.5272	24.5529	24.2243	24.3031	24.2208	24.2795	24.1808
Smarca1	0.2654	1	25.0008	6.63282	0.184778	24.3116	0.22216	0	24.2929	24.4439	24.4951	24.3339	24.492	24.0061	24.2728	24.0178
Gigyf2	0.2659	1	25.7938	2.97258	0.322824	21.6007	0.221799	0	22.125	21.9025	22.0522	21.5507	21.3748	21.3062	21.6183	21.2098
Lig3	0.2663	1	24.2721	3.66156	0.205524	23.1636	0.221156	0	23.3003	23.3086	23.5277	23.0692	23.1912	22.8368	23.1752	23.1012
Epb41l2	0.2663	1	24.4827	14.0567	0.124404	27.0507	0.221139	0	26.9425	26.9102	27.0942	27.0358	27.1552	27.1807	26.9748	27.1501
Apbb2	0.2663	1	24.0062	16.4203	0.312138	21.5393	0.220846	0	20.9882	21.3756	21.48	21.3482	21.2716	21.9363	21.903	21.2361
Slc25a13	0.2674	1	23.2721	22.5983	0.162469	23.0268	0.219205	0	23.1958	22.976	23.2158	22.8882	22.8309	22.9501	23.2785	23.1269
Vps16	0.2674	1	24.015	8.76211	0.214164	23.2848	0.21979	0	23.4025	23.1391	23.4224	23.5097	23.434	23.1043	23.2005	23.0636
Sdhb	0.2676	1	23.4175	8.20435	0.0189608	25.4929	0.21889	0	25.484	25.4915	25.7824	25.5075	25.5204	25.4727	25.4742	25.5028
Ints7	0.2679	1	25.7044	25.0124	0.103107	21.8182	0.218434	0	22.5115	21.8466	21.847	21.5416	21.8033	21.798	21.6957	21.7154
Thsd7a	0.2679	1	22.5345	19.7202	0.225866	25.1334	0.218413	0	25.4413	25.2321	25.0036	24.7172	24.9641	25.584	25.2245	24.9986
Psmd5	0.2679	1	22.8964	10.1722	0.0932733	26.2688	0.218305	0	26.1358	26.2143	26.2789	26.4069	26.4069	26.0893	26.2362	26.2957
Parp1	0.2679	1	26.3934	2.47424	0.336398	26.7749	0.218478	0	27.2289	27.0943	27.0047	26.726	26.772	26.4377	26.6553	26.5464
Arglu1	0.2679	1	25.3412	2.75168	0.262084	23.6893	0.218402	0	23.8834	24.0474	23.7526	23.7139	23.2559	23.5689	23.4882	23.1047
Cyhr1	0.2686	1	24.9108	3.95348	0.0845705	21.5691	0.217769	0	21.9675	21.5494	21.6339	21.6027	21.5552	21.4448	21.4432	21.5655
Srsf3	0.2686	1	25.9316	1.79005	0.248328	28.4852	0.217446	0	29.005	28.7288	28.572	28.4359	28.2002	28.4013	28.3327	28.185
Golt1b	0.2686	1	24.3398	21.2862	0.261528	22.3225	0.217573	0	22.5786	21.8865	22.1322	22.07	22.3998	21.8916	22.4366	22.7325
Ddx6	0.2686	1	25.3698	6.52826	0.0985185	26.6784	0.217592	0	26.6621	26.7778	26.672	26.7708	26.7979	26.2593	26.6089	26.5014
Ndufs4	0.2686	1	23.8377	19.6439	0.170959	24.5163	0.217823	0	24.9641	24.3764	24.6354	24.304	24.3829	25.0522	24.7223	24.6203
LOC100911440	0.2692	1	25.6293	15.4653	0.205514	24.7867	0.216416	0	24.504	24.6217	24.7315	24.744	25.0135	24.9464	24.8768	25.0629
Tuba1b	0.2699	1	24.6446	14.172	0.30562	28.4414	0.215164	0	28.1393	28.1786	27.9947	28.6238	28.9143	28.6433	28.3536	28.8067
Mtdh	0.2699	1	24.1877	4.24727	0.157245	25.2326	0.215229	0	25.2951	25.385	25.4199	25.4267	24.826	25.0814	25.2684	24.8339
Herc4	0.2702	1	23.0017	10.2315	0.318284	23.3865	0.214754	0	22.9647	23.2641	23.1716	23.7462	23.6694	22.6694	23.2188	23.182
Cacna2d2	0.2705	1	25.4901	17.0077	0.178568	25.0863	0.214405	0	24.9336	24.9232	24.9169	25.031	25.1209	25.4549	25.1512	25.4709
Paics;LOC100359876	0.2709	1	24.5081	3.95403	0.101928	26.3829	0.213492	0	26.5267	26.5007	26.4523	26.5682	26.2441	26.2663	26.4494	26.1863
Vat1	0.2709	1	22.8344	12.664	0.0448846	28.3584	0.213314	0	28.3135	28.3262	28.308	28.5466	28.3538	28.4765	28.3656	28.2997
Dnajc5	0.2713	1	23.6396	18.4913	0.127798	23.9203	0.212394	0	24.2096	23.7324	23.5999	23.8497	23.9711	24.0135	23.876	24.0041
Wdr70	0.2713	1	26.5554	4.88376	0.233503	21.3742	0.212872	0	21.5566	21.7261	21.4737	21.3699	21.6082	21.1974	21.0619	21.1971
Ppp2r1a	0.2713	1	23.4933	10.917	0.205433	28.3837	0.212925	0	28.049	28.3318	28.3815	28.327	28.6384	28.1605	28.3787	28.2524
Phyhipl	0.2713	1	22.7166	6.86431	0.122823	27.2537	0.212646	0	27.231	27.2153	27.3803	27.2609	27.3407	27.0197	27.1238	27.2249
Exoc1	0.2723	1	24.3475	12.2848	0.12875	24.0574	0.211376	0	23.9731	23.9213	23.9763	24.3428	24.1841	24.1399	24.0714	24.172
Psma7	0.2726	1	22.2587	6.9207	0.071879	28.2201	0.210941	0	28.1673	28.2535	28.285	28.3422	28.2717	28.1579	28.147	28.3703
Prpf38a	0.2728	1	24.2622	3.87632	0.0943563	24.3906	0.210719	0	24.572	24.4807	24.4728	24.7977	24.3193	24.2894	24.4452	24.3062
Adgrg1;Gpr56	0.2733	1	24.4342	17.8027	0.0795505	24.082	0.210219	0	23.9302	24.0258	24.0359	23.9908	23.9009	24.3714	24.155	24.1812
Myo18a	0.2738	1	23.2271	10.7553	0.058781	26.7514	0.209927	0	26.6947	26.7214	26.6964	26.83	26.8112	26.6531	26.7728	26.663
Snx6	0.2739	1	24.4949	4.91672	0.102921	25.0083	0.20984	0	25.256	25.0891	25.0893	25.3545	24.9514	24.9308	25.0209	24.8286
Actr1a	0.274	1	23.8088	13.8979	0.0775105	28.2592	0.209752	0	28.1671	28.2105	28.1986	28.5081	28.2546	28.3533	28.2798	28.2518
Gss	0.2744	1	26.1195	19.7791	0.209759	23.4159	0.209217	0	23.1386	23.0346	23.3525	23.2731	23.3176	23.2201	23.7223	23.8571
Eif3j	0.2745	1	24.8497	17.6004	0.367667	25.9622	0.208969	0	25.5843	25.8537	25.784	25.2628	25.8943	26.5155	25.9846	26.3268
Lrsam1	0.2752	1	23.7558	18.6883	0.13115	22.0567	0.208028	0	22.2333	21.7144	22.0912	21.8654	22.0241	22.3146	22.0795	22.1708
Tmem63b	0.2755	1	24.023	20.9621	0.110013	21.6135	0.207622	0	21.86	21.595	21.653	21.4554	21.545	22.1517	21.6838	21.6961
Ganab	0.2757	1	26.2566	4.97512	0.0875233	28.1757	0.207152	0	28.219	28.25	28.1306	28.2623	28.2167	27.8595	28.0762	28.1121
Dek	0.2767	1	25.834	1.59739	0.299587	26.8114	0.206291	0	27.2343	26.9838	27.0649	26.5251	26.3808	26.6389	26.7425	26.4428
Eef1a2	0.2774	1	24.4467	12.8179	0.242925	27.0853	0.205421	0	26.8162	27.1085	26.8921	27.2494	27.6008	27.1942	27.075	27.2947
Ndufv1	0.2774	1	23.0781	15.8752	0.0881806	26.1932	0.205571	0	26.1892	26.0056	26.1401	26.1408	26.3328	26.2118	26.2302	26.237
Nrp1	0.2774	1	24.9224	20.6227	0.104629	24.8106	0.205436	0	24.8588	24.6662	24.7939	24.7081	24.8554	24.8268	24.7973	25.0971
Zfp37	0.2776	1	24.1413	0.848463	0.258398	21.2878	0.205173	0	21.554	21.4662	21.6106	20.788	21.0226	21.4565	21.143	21.4692
Gtf3c1	0.2778	1	25.6392	4.81246	0.168891	23.4551	0.205024	0	23.5411	23.6337	23.5954	23.4568	23.488	22.9816	23.3588	23.0748
Sfr1	0.2782	1	25.7715	2.31675	0.173489	26.1425	0.204701	0	26.3711	26.3669	26.3532	25.8359	25.7475	26.0622	25.9545	25.7604
Sult4a1	0.2784	1	25.498	17.6298	0.251473	21.3446	0.204477	0	21.2561	21.0177	21.1007	21.2757	21.6371	21.4535	21.4815	22.0728
Luc7l2	0.2787	1	24.6249	2.57656	0.207702	26.7246	0.204063	0	26.8668	27.0958	26.8801	26.5186	26.5242	26.874	26.6225	26.6353
Unk	0.2798	1	22.6056	4.55277	0.151356	22.0666	0.203313	0	21.9488	22.4009	22.1467	22.132	21.8377	22.0682	21.9297	22.0569
Trappc4	0.2801	1	24.6499	19.9631	0.0514613	22.9589	0.203251	0	23.0508	22.8259	22.9364	22.9301	22.8591	23.0376	22.9845	22.9619
Tardbp	0.2802	1	24.1797	7.79489	0.104292	28.1285	0.203204	0	28.127	28.1545	28.229	28.1969	28.3044	27.7808	28.0822	27.9916
Mapt	0.2804	1	22.0635	16.2691	0.0780825	28.417	0.202923	0	28.2656	28.4486	28.4186	28.3017	28.151	28.9458	28.6182	28.2823
Csrp2	0.2804	1	23.4407	23.0497	0.124128	24.0022	0.202718	0	24.1274	24.2807	23.8889	23.8425	23.8784	24.1377	23.9031	24.1346
Nudt3	0.2804	1	24.6117	7.31672	0.150035	25.5726	0.202704	0	25.5251	25.644	25.7585	25.6675	25.4361	25.6884	25.4683	25.4014
Eif2s3y	0.2805	1	24.5604	2.75428	0.262391	20.546	0.202571	0	20.743	21.25	20.7184	20.5351	20.4344	20.2866	20.7709	20.2751
Tamm41	0.2806	1	24.319	7.52868	0.207674	22.8145	0.202378	0	22.8413	22.8209	23.1268	23.0035	22.9022	22.6714	22.9277	22.5472
Mras	0.2806	1	25.6082	14.979	0.187316	23.0306	0.202356	0	22.9056	22.7516	23.0879	23.1447	22.9925	23.1816	23.3438	22.9469
Bcl7c	0.2809	1	22.0702	3.86569	0.233976	23.0323	0.201997	0	23.2571	22.8611	23.219	23.1745	22.6533	22.8039	22.7405	23.1759
Acsl3	0.2811	1	23.5016	9.64776	0.181019	24.3664	0.201632	0	24.0951	24.3709	24.3276	24.6051	24.4975	24.0045	24.4147	24.2017
Lage3	0.2818	1	22.8783	5.47874	0.12709	21.9513	0.200846	0	21.8628	22.0704	22.0763	21.9846	21.925	21.8014	21.8306	22.4812
Kdelc1	0.2821	1	26.3527	24.673	0.262669	21.6189	0.200105	0	22.098	21.4771	21.5915	21.8555	21.1634	21.4421	21.6142	21.7842
Vps13c	0.2822	1	23.2226	8.61942	0.0612819	23.6245	0.199952	0	23.5747	23.2985	23.6704	23.7257	23.6637	23.5228	23.5747	23.5987
LOC102556290	0.2826	1	25.0705	1.84932	0.209855	24.0076	0.199749	0	24.23	24.2999	23.9897	23.6762	23.7994	24.0195	23.9255	23.7431
Cyfip2	0.2827	1	23.9947	15.8578	0.109403	24.609	0.199573	0	24.518	24.6714	24.4821	24.5672	24.8383	24.6789	24.7191	24.7052
Herc2	0.2827	1	24.5679	10.961	0.190887	21.2102	0.199562	0	20.932	21.1224	21.2691	21.4355	21.3024	21.1469	21.4895	21.0557
Gns	0.2832	1	22.3119	18.0275	0.102617	24.5267	0.198933	0	24.6129	24.4644	24.5015	24.2941	24.3789	24.8051	24.6441	24.3517
Tbl2	0.2833	1	25.6542	1.66154	0.0787421	22.5961	0.198813	0	22.8644	22.6344	22.6469	22.566	22.5785	22.4988	22.5964	22.5142
Crip1	0.2833	1	23.0636	16.5147	0.431332	22.6481	0.198772	0	22.4016	22.889	22.5597	22.2469	22.6895	23.1461	23.5173	22.2702
Pcmt1	0.2836	1	24.3859	20.3219	0.135449	26.5883	0.19816	0	26.5767	26.5612	26.5027	26.4499	26.3808	26.8082	26.5594	26.7608
Sh3glb2	0.2836	1	21.7782	16.2759	0.101894	25.3404	0.198166	0	25.36	25.2703	25.2513	25.1451	25.1862	25.6789	25.4213	24.8881
Cox7a2l	0.2837	1	24.9568	21.1564	0.123192	23.2276	0.198116	0	23.3276	23.195	23.0574	23.12	23.3346	23.1818	23.2269	23.4726
Dab2ip	0.284	1	23.6846	14.6805	0.220122	23.3674	0.19775	0	23.1466	23.4996	23.2175	23.2895	23.5369	23.6127	23.486	23.3744
Igf2bp3	0.284	1	26.4518	4.48804	0.216288	26.0401	0.197632	0	26.1882	26.253	26.1897	26.0313	26.0886	25.8573	25.84	25.7706
Phf2	0.2844	1	25.4904	3.01118	0.186859	24.7586	0.197245	0	25.0402	24.9997	24.8371	24.8373	24.582	24.5207	24.7628	24.3504
Erh	0.2866	1	24.3604	20.9065	0.170179	24.3889	0.195063	0	24.3422	24.591	24.1009	24.1651	24.344	24.454	24.3997	24.613
Bclaf1	0.2876	1	22.8896	3.11004	0.224148	26.481	0.193944	0	26.498	26.6946	26.6486	26.3366	26.5463	26.278	26.1552	26.8311
Lingo1	0.2876	1	24.6465	13.2059	0.452405	23.4662	0.194047	0	22.9183	23.2467	23.1468	23.7894	24.1485	23.7075	23.3927	23.9931
Dlg4	0.2876	1	25.1426	12.666	0.263753	25.4793	0.194015	0	25.1934	25.4834	25.4385	25.6062	25.7757	25.7152	25.364	25.6951
Hspa5	0.2879	1	24.238	4.79818	0.110002	30.1649	0.19362	0	30.1884	30.2881	30.1569	30.3239	29.8822	30.1056	30.0711	29.8644
Dbi	0.2881	1	22.1937	18.1458	0.20691	27.5836	0.193496	0	27.7396	27.6822	27.4405	26.965	27.2925	28.3321	27.7355	27.2661
Vps35	0.2882	1	22.9768	11.4132	0.108222	26.981	0.193221	0	26.8647	26.8865	26.8675	27.0746	27.1916	26.7806	26.9736	26.9415
Mcf2l	0.2883	1	23.4035	6.67537	0.165186	20.6813	0.192957	0	20.6331	20.7669	21.0583	20.7465	21.1337	20.1966	20.564	20.5609
Gmppa	0.2887	1	23.8037	8.57447	0.153099	21.9395	0.192142	0	21.84	22.0009	22.0579	22.2489	22.0256	21.584	22.1132	21.7885
Mrpl1	0.2889	1	23.1685	20.6928	0.183239	22.0008	0.191774	0	22.4	21.9152	22.1485	21.7742	21.8676	22.0093	22.7253	21.9938
Sucla2	0.2896	1	23.5425	11.2632	0.0907095	25.4902	0.191418	0	25.3084	25.4125	25.4051	25.6523	25.603	25.3879	25.5181	25.4881
Armt1	0.2896	1	25.1934	13.1409	0.289189	22.7817	0.191437	0	22.4213	22.5387	22.8564	23.0819	23.0657	22.9529	22.8571	23.0796
Mapre3	0.2898	1	23.1046	11.8086	0.0349857	26.3296	0.191383	0	26.2762	26.3219	26.3176	26.3496	26.317	26.7603	26.3509	26.3068
Fndc3a	0.2901	1	24.9007	11.7967	0.107017	22.9195	0.191284	0	22.8137	22.8554	22.9313	22.9661	22.8453	23.0404	22.9328	22.101
Cul4a	0.2906	1	22.9981	11.5201	0.136335	23.9965	0.191069	0	23.8804	23.8959	24.012	24.0885	24.2834	23.8581	24.1394	23.8601
Pold2	0.2906	1	23.5008	7.52315	0.0493181	22.5934	0.191042	0	22.3383	22.5761	22.9598	22.6268	22.5892	22.585	22.5763	22.61
Prex1	0.2907	1	24.8082	15.1836	0.149607	22.7983	0.190651	0	22.4248	22.7709	22.7257	22.8592	22.872	22.9157	23.1561	22.7744
Gdpd2	0.2909	1	24.5404	18.3166	0.150918	23.0006	0.190576	0	22.4527	22.8605	22.9084	22.9237	22.6889	22.8654	23.7905	23.162
Ppip5k2	0.2914	1	24.2566	13.7531	0.196781	22.1703	0.189991	0	22.0767	21.8771	21.9005	22.411	22.4108	22.1874	22.1959	22.2749
Amph	0.2916	1	22.5223	15.2056	0.104135	27.0065	0.189709	0	26.9548	27.0397	26.8742	27.0654	26.9494	27.4414	27.085	26.8846
Gabarapl2	0.2923	1	24.2113	1.50061	0.0567083	24.7936	0.189026	0	24.8307	24.8569	24.8404	24.762	24.7199	25.326	24.7378	24.8692
Mapre1	0.2925	1	23.1079	20.6293	0.111444	28.8457	0.188294	0	28.9318	29.0004	28.7719	28.6455	28.7619	29.4973	28.9326	28.8256
Mtmr1	0.2926	1	26.2115	14.0271	0.261096	22.1494	0.188064	0	21.7798	21.8832	22.2138	22.3383	22.2374	22.4184	22.2859	22.3085
Kidins220	0.2926	1	23.8402	20.1416	0.0541021	25.1064	0.187609	0	25.2877	25.0951	24.9644	25.0542	25.1976	25.1062	25.1566	25.1445
Scamp3	0.2926	1	25.7595	14.6937	0.203547	23.7114	0.188115	0	23.5308	23.4941	23.9365	23.7231	23.9078	23.911	23.8343	23.854
Aimp1	0.2926	1	26.1126	2.20407	0.211606	26.4413	0.188047	0	26.6937	26.7586	26.4601	26.3105	26.3769	26.4429	26.2042	26.2245
Acin1	0.2927	1	25.2664	2.13346	0.258064	27.7711	0.187463	0	28.0039	28.0669	27.9086	27.5549	27.5567	27.9018	27.6418	27.6585
Apoe	0.2929	1	23.3837	17.6094	0.381612	25.368	0.187023	0	25.3236	25.6824	25.3929	24.9007	25.2617	26.2007	25.7246	25.6249
Hnrnpc	0.2929	1	25.7221	3.4538	0.170779	28.748	0.186952	0	28.8831	28.8961	28.9423	28.6904	28.5635	28.621	28.6908	28.4336
Caskin1	0.2929	1	23.733	18.4956	0.154489	23.8388	0.187028	0	23.912	23.755	23.9675	23.5601	23.7722	24.3779	23.9562	23.9558
Baz1b	0.2929	1	25.3552	2.43971	0.252187	26.7526	0.187084	0	26.9989	27.0922	26.8741	26.6794	26.5194	26.6499	26.7343	26.3485
Fbxo44	0.294	1	22.9478	16.9408	0.198424	19.4757	0.185415	0	19.694	19.2405	19.5539	19.4128	19.4471	20.0682	19.6115	19.5139
Exoc8	0.2942	1	22.3648	16.2194	0.0780833	24.2199	0.185228	0	24.2582	24.186	24.078	24.1831	24.5601	24.22	24.2908	24.1557
Fdps	0.2947	1	23.0813	16.4868	0.136398	27.4074	0.184689	0	27.4413	27.3897	27.3777	26.9333	27.3831	27.8845	27.4681	27.3414
Plxnc1	0.2947	1	24.6861	13.0486	0.245629	24.7702	0.184761	0	24.5011	24.5687	24.7124	24.9402	25.0558	24.8047	24.7593	25.0147
Alad	0.2947	1	21.931	4.97475	0.121883	24.1624	0.184738	0	24.1381	24.3518	24.2698	24.221	24.0799	24.2115	23.9545	24.3014
Zc3h11a	0.2948	1	23.8659	23.5734	0.201916	21.6297	0.184446	0	21.9467	21.8646	21.459	21.3704	21.7611	21.3908	21.2945	22.0612
Ogt	0.2951	1	23.8231	10.4029	0.108997	26.1141	0.183939	0	26.0399	26.2564	26.06	26.2091	26.2201	26.2045	26.0472	25.9541
Smarcad1	0.2951	1	24.5995	7.49972	0.158758	24.3764	0.183758	0	24.4777	24.3361	24.5285	24.5089	24.5327	24.1217	24.303	24.2201
Gmppb	0.2951	1	23.1505	8.18538	0.0783923	23.0811	0.184093	0	23.1005	23.0514	23.128	23.3091	23.134	22.8813	22.9985	23.1529
Slc4a7	0.2951	1	23.4166	13.303	0.25639	20.6178	0.184194	0	20.3144	20.3853	20.4737	20.7156	20.881	20.4418	20.9946	20.547
Dynll2	0.2957	1	24.4917	13.683	0.102265	27.605	0.183082	0	27.4637	27.5568	27.3762	27.6954	27.766	27.6048	27.5967	27.6508
Pygl	0.2958	1	24.9359	17.9414	0.395202	20.2836	0.182932	0	20.1538	19.7503	20.0471	20.5604	19.7321	20.6297	20.7662	20.4068
Plxnb2	0.2959	1	26.1638	17.5241	0.129021	26.5312	0.182889	0	26.3522	26.4232	26.4885	26.4686	26.4516	26.7543	26.5763	26.6213
Hsp90b1	0.2961	1	23.0024	3.0913	0.0801752	29.8145	0.182632	0	29.8606	29.9002	29.8652	29.9123	29.7271	29.7285	29.8786	29.8421
Vps35l	0.2962	1	23.5779	7.38279	0.157692	21.0409	0.182581	0	20.3342	21.1286	21.1772	21.2848	21.0395	20.7287	21.0933	20.9123
Col2a1	0.2967	1	24.0569	13.7526	1.24714	23.2481	0.181948	0	22.3118	21.883	23.9203	23.074	25.0172	23.691	25.5591	21.268
Kazn	0.2976	1	24.5011	13.9722	0.182856	22.0733	0.181155	0	21.9802	21.7525	22.2316	22.149	22.0686	22.6117	22.0329	22.009
Glmn	0.2978	1	24.1759	19.9139	0.0987616	21.5417	0.181026	0	21.3766	21.4454	21.528	21.5131	21.3046	21.3495	21.8425	21.7065
Rapgef1	0.2978	1	22.7455	8.19775	0.103344	22.6633	0.181072	0	22.4433	22.4642	22.9417	22.8394	22.6394	22.4936	22.6904	22.7192
Ociad1	0.2978	1	23.2565	19.5716	0.0155987	25.805	0.180727	0	25.8669	25.8316	25.7746	25.7764	25.7732	26.085	25.8328	25.7564
Atp5f1	0.2979	1	24.2041	8.54436	0.0807953	26.1572	0.180261	0	26.1084	26.1681	26.0928	26.2376	26.212	25.8797	26.1039	26.0062
Acaa1b;Acaa1a	0.2985	1	22.5802	21.9233	0.140046	24.1039	0.179299	0	24.1908	24.1984	24.092	23.9623	23.9343	24.0709	24.291	24.0353
Spcs2	0.2987	1	24.1968	2.32618	0.137654	24.9799	0.179134	0	25.1187	25.02	25.0341	25.0115	25.021	24.6874	24.8199	25.1617
Pik3c3	0.2987	1	23.0785	13.1987	0.127679	21.264	0.17903	0	21.1252	21.1686	21.2657	21.2712	21.4571	21.2496	21.6111	21.0967
Pon2	0.2996	1	22.9894	8.35197	0.100727	22.5673	0.178499	0	22.4996	22.49	22.6563	22.9998	22.6155	22.4199	22.4811	22.8357
Hip1	0.2998	1	25.1473	16.5814	0.101306	24.8758	0.178354	0	24.8205	24.8036	24.7528	24.9819	24.8085	25.017	24.9682	24.922
Son	0.3005	1	21.7802	4.26805	0.138927	25.5894	0.177813	0	25.5429	25.8306	25.5698	25.7861	25.4943	25.3376	25.5045	25.9194
LOC100910130	0.3007	1	25.8586	3.94814	0.165414	22.1312	0.177718	0	22.3755	22.2826	22.2656	22.247	22.0787	21.9587	22.1326	21.9095
Gbf1	0.301	1	23.2548	9.77462	0.122468	24.7595	0.17737	0	24.5394	24.7355	24.6787	24.9454	24.8531	24.4563	24.7296	24.6622
Psmd7	0.301	1	24.2121	3.98248	0.0922524	27.3062	0.177422	0	27.4835	27.286	27.4326	27.5406	27.1642	27.1654	27.3069	27.2328
Eif4a1	0.3011	1	26.4482	1.6347	0.09859	29.3982	0.177334	0	29.5798	29.4869	29.4275	29.422	29.5	29.0975	29.3305	29.3765
Gpsm1	0.3012	1	24.3339	9.97629	0.123265	26.9883	0.177184	0	26.8946	27.0747	27.023	27.1438	27.0264	27.314	26.9187	26.8554
Gpc1	0.3014	1	25.0213	21.1377	0.0960381	25.1804	0.177059	0	25.2017	25.0311	25.14	25.1173	25.0683	25.2347	25.1129	25.329
Nlgn2	0.3019	1	25.2959	15.6614	0.158497	23.3606	0.176332	0	23.2082	23.2669	23.111	23.3835	23.5885	23.4578	23.3813	23.5933
Ppp1r8	0.3022	1	25.8847	2.24753	0.15979	25.2031	0.175642	0	25.4576	25.3642	25.2908	25.1415	25.1238	25.0396	25.2357	24.9943
Ap3m2	0.3022	1	25.1069	14.6814	0.227298	24.7308	0.175865	0	24.5257	24.4637	24.5523	24.8465	24.9181	24.609	24.9247	24.7834
Pnck	0.3023	1	23.8787	13.7564	0.34433	21.2287	0.175519	0	20.7444	21.3349	21.0263	20.6007	22.1314	21.6012	21.1132	21.2753
Hexa	0.3023	1	24.8161	18.4303	0.119486	23.3276	0.175512	0	23.1501	23.2666	23.3253	23.0831	23.1288	23.6138	23.4212	23.4803
Psmc5	0.3026	1	23.6444	10.7525	0.0522824	27.3323	0.175058	0	27.2158	27.3203	27.2923	27.4496	27.4293	27.2681	27.3016	27.3701
H3f3c;H3f3b	0.3035	1	24.9976	8.62923	0.180599	27.1161	0.174229	0	27.3348	27.1299	27.2148	27.2991	27.3986	27.1075	27.0021	26.7206
Zfp462	0.3036	1	25.7089	1.04572	0.327387	22.9254	0.174096	0	23.3196	23.2869	22.9205	22.7353	23.1224	22.5164	22.8217	22.8871
Med31	0.3039	1	24.2325	1.3537	0.37015	21.1479	0.173804	0	21.5065	21.7324	21.1611	20.4718	20.7933	21.361	21.0317	20.9738
Wdr45b	0.3042	1	23.7113	3.68053	0.134484	22.4672	0.173333	0	22.631	22.4499	22.639	22.9775	22.2135	22.2151	22.5349	22.3888
Hnrnpa1;Hnrpa1	0.3049	1	23.8844	3.51879	0.121701	30.6387	0.172884	0	30.6914	30.7979	30.7216	30.664	30.7645	30.5082	30.5195	30.8043
Ddx19a	0.3049	1	25.2656	4.36909	0.11422	25.8194	0.172879	0	25.9892	25.9238	25.8248	25.987	25.7859	25.7065	25.7765	25.6005
Cul3	0.305	1	26.0507	5.11522	0.0708974	26.051	0.172626	0	26.109	26.1681	26.1016	26.0721	26.1917	25.7683	25.9888	25.9876
Alg2	0.305	1	23.2912	11.0075	0.11351	27.1083	0.172575	0	26.9908	27.1323	27.0581	27.2112	27.2953	26.9246	27.1885	26.9378
Vps26b	0.3054	1	24.4936	22.0691	0.0665265	25.728	0.172055	0	25.7898	25.5882	25.6906	25.7424	25.6717	25.6547	25.7613	25.8021
Smek1	0.3054	1	22.8784	10.9503	0.0871515	22.979	0.171903	0	22.923	22.929	22.9028	23.0559	23.1702	22.7567	22.9477	22.8536
Tbcel	0.3056	1	23.1709	7.96038	0.100348	20.5785	0.171827	0	20.4223	20.5831	20.7238	20.6927	20.6026	20.4955	20.5257	21.3177
Rgma	0.3061	1	22.9186	6.47327	0.135973	23.6174	0.171424	0	23.5862	23.7	23.6118	23.7768	23.6865	23.437	23.4381	23.7472
Spats2l	0.3066	1	25.7619	2.42359	0.136524	22.1441	0.171056	0	22.3819	22.2798	22.2307	21.7396	22.1592	22.0746	22.0356	21.9604
Rprd2	0.3068	1	23.2596	7.92176	0.134489	22.7294	0.170848	0	22.4981	22.7008	22.9181	22.8333	22.8151	22.462	22.7761	22.6504
Lman2	0.3068	1	23.8248	23.3548	0.104032	25.7248	0.170866	0	25.8746	25.6121	25.7701	25.6446	25.6189	25.6919	25.5966	25.755
Vps37b	0.3068	1	24.4889	20.1198	0.388019	22.1936	0.17088	0	22.1328	22.1715	22.1682	21.5324	21.9033	22.6758	22.2074	22.6923
Fbll1	0.3071	1	22.9704	3.93205	0.133404	26.0096	0.170567	0	26.0739	26.1069	26.2882	25.9433	26.0281	25.7903	26.0553	26.0029
Gstm1	0.3071	1	21.998	15.8023	0.199167	25.6203	0.170568	0	25.7325	25.4618	25.628	25.3426	25.601	26.0434	25.7667	25.3422
Chordc1	0.308	1	25.3162	5.97796	0.131129	26.2623	0.169753	0	26.2029	26.3753	26.1668	26.3866	26.2868	25.824	26.1183	26.1729
Rbm22	0.3082	1	23.2871	1.80158	0.0802067	23.9721	0.169254	0	24.0212	23.9512	24.0791	23.922	23.97	23.6298	23.9663	24.203
Gabarap	0.3084	1	26.0375	5.48931	0.260086	22.3098	0.168823	0	22.5208	22.4493	22.6005	22.4495	22.2313	22.1768	22.1617	21.7742
Tmem120a	0.3088	1	25.9375	24.2763	0.230533	22.7725	0.16859	0	23.1309	22.7466	22.4804	22.7369	22.6773	22.3972	22.9085	22.7734
Heatr6	0.3089	1	23.9253	10.5542	0.145928	21.7077	0.168426	0	21.4865	21.7384	21.8689	21.7148	21.7565	22.2132	21.5651	21.6584
Frg1	0.3089	1	24.7791	3.24481	0.289002	22.1279	0.168445	0	22.2174	22.4933	22.3572	22.0334	21.9451	21.8712	22.1681	21.6236
Gcc2	0.3091	1	24.4763	16.4265	0.238144	28.2644	0.168036	0	27.9037	28.0839	28.1135	27.4993	28.318	28.7717	28.1489	28.4109
Ina	0.3095	1	24.6936	17.7257	0.22351	30.3184	0.167854	0	30.0007	30.2797	30.1391	30.1418	30.1247	30.9056	30.4287	30.5647
Sacm1l	0.3103	1	26.6089	0.912046	0.222167	24.4735	0.167119	0	24.7887	24.6583	24.3374	24.4788	24.5877	24.1356	24.3452	24.3937
Gc	0.3114	1	23.7486	17.7365	0.0974779	23.6141	0.166194	0	23.4978	23.6308	23.5339	23.5312	23.5136	23.9476	23.6601	23.7283
Robo1	0.3116	1	25.7557	14.7014	0.324806	23.5101	0.165911	0	23.0172	23.2743	23.264	23.7903	23.5546	24.0622	23.5882	23.7747
Mfap1a	0.3117	1	26.0709	3.33968	0.44973	24.2526	0.165859	0	24.6379	24.8097	24.3911	24.344	23.9483	23.9332	23.8378	23.7029
Reep2	0.3117	1	23.0107	17.8784	0.172908	23.5068	0.165649	0	23.532	23.4326	23.2919	23.5404	23.2627	23.633	23.8176	23.3142
Wdr82	0.3119	1	26.2252	5.56378	0.110598	24.5771	0.165288	0	24.7385	24.703	24.5737	24.7013	24.7513	24.0676	24.4325	24.2183
Rpl22l2;LOC688712	0.3121	1	24.8777	2.49323	0.248526	25.1279	0.165119	0	25.3345	25.4634	25.2794	25.0448	24.9308	24.9799	25.17	24.6643
Hpcal1	0.3122	1	25.1021	17.6316	0.75123	24.1784	0.164808	0	23.2009	23.7943	23.5573	22.967	24.1887	25.119	24.0589	25.156
Srpk2	0.3123	1	23.9192	7.78373	0.121811	23.794	0.164668	0	23.5748	23.9397	23.798	23.8886	24.0505	23.4668	23.7058	23.7582
LOC103694857	0.3124	1	24.7111	21.6586	0.315492	26.9074	0.164102	0	26.7838	27.0835	26.6794	26.2978	26.7482	26.8863	26.7995	27.305
Gsto1	0.3126	1	24.3133	24.2084	0.0835429	25.7773	0.163856	0	25.8631	25.8174	25.8287	25.7161	25.6506	26.2512	25.7585	25.8646
Snrpa1	0.3127	1	25.6991	2.19599	0.237338	25.9773	0.163744	0	26.213	26.1985	26.1479	25.4964	25.5126	25.7701	25.8108	25.4156
Epb41l1	0.3134	1	25.0822	15.3312	0.107029	27.1836	0.163272	0	27.0744	27.104	26.9984	27.244	27.4759	27.2404	27.2329	27.4176
Sh3bgrl	0.3138	1	25.9734	18.353	0.405998	21.8175	0.163122	0	21.3627	21.7732	21.3668	21.8944	21.8807	21.7967	22.0792	23.1346
Snrpn;Snrpb	0.3139	1	24.9515	6.32203	0.0673816	26.2684	0.162973	0	26.2747	26.3682	26.2577	26.3134	26.3579	26.1726	26.2351	25.9721
Cnot2	0.3141	1	25.9731	9.34577	0.175889	23.906	0.162829	0	23.7881	24.1153	24.0232	24.0855	24.039	24.2179	23.795	23.9332
Hibadh	0.3146	1	23.758	5.42968	0.0994513	23.7957	0.161876	0	23.8316	23.7756	24.0625	23.8214	23.6611	23.8254	23.6832	23.7546
Psmb7	0.3146	1	23.1316	7.0873	0.113132	26.4751	0.162035	0	26.42	26.6136	26.4032	26.6396	26.4799	26.4291	26.3298	26.4305
Clstn1	0.3155	1	24.6583	12.9644	0.224312	22.2582	0.161003	0	21.8141	22.2121	21.8729	22.4523	22.4392	22.4895	22.159	22.3187
Cd151	0.3155	1	25.4229	0.295925	0.228015	19.5531	0.160944	0	20.0621	19.7344	19.4086	19.4282	19.1876	19.7031	19.4775	19.2813
Tsta3	0.3156	1	25.7837	16.5644	0.121812	25.058	0.16087	0	24.9806	24.8943	25.1439	25.0688	25.0179	25.231	25.1737	25.0695
Tmpo	0.3156	1	26.0033	2.36934	0.273342	28.9822	0.160831	0	29.3165	29.3223	29.1076	28.7258	28.679	28.8356	28.8115	28.4893
Septin9b	0.3156	1	24.9042	14.6673	0.0701149	25.8484	0.160785	0	25.7753	25.7722	25.9135	25.8658	25.8032	25.9583	25.9396	25.7977
Rock2	0.3157	1	23.2509	13.4211	0.258757	22.9583	0.160581	0	22.674	22.8587	23.0176	22.5999	23.5182	23.0611	23.0984	22.519
Eml1	0.3157	1	22.3243	12.4471	0.0310863	23.608	0.160675	0	23.5447	23.6362	23.3813	23.6841	23.6009	23.6657	23.6454	23.4871
Marcks	0.317	1	24.0402	2.32117	0.14385	26.3602	0.159486	0	26.4695	26.9709	26.3191	26.2993	26.3679	26.4658	25.9735	26.3933
Fh	0.3171	1	23.2557	10.3862	0.0479092	25.9935	0.159378	0	25.999	25.8692	25.9044	26.2234	26.0937	25.9581	25.9136	26.0397
Afg3l2	0.3172	1	24.8551	13.1808	0.201041	22.2595	0.159295	0	21.9666	22.0523	22.247	22.3934	22.4166	22.1669	22.4554	22.2515
Tceb1	0.3172	1	22.8349	11.6646	0.34776	23.6892	0.15919	0	23.2931	23.1555	23.1296	24.0325	24.097	23.1763	23.7206	23.4461
Eci1	0.318	1	24.3125	4.3073	0.114175	25.637	0.158592	0	25.704	25.7383	25.7469	25.8279	25.1533	25.4838	25.6186	25.149
Pbdc1	0.3181	1	23.5529	10.7601	0.110059	23.1674	0.158507	0	23.1017	23.0744	23.0705	23.8073	23.5935	23.102	23.0069	23.4937
C3	0.3194	1	25.8319	18.1087	0.244696	25.1398	0.157922	0	24.941	25.0859	24.7937	25.0988	25.3706	25.0541	25.2671	25.7918
Tbl1x	0.3195	1	25.4451	18.5667	0.160248	23.3003	0.157799	0	23.0466	23.1701	23.1671	23.0769	23.3088	23.1371	23.5559	23.4404
Podxl2	0.3199	1	24.9146	15.2941	0.220896	21.1006	0.157321	0	20.8329	20.9319	20.8715	21.2231	21.6049	21.1927	21.2201	22.3784
Rnf40	0.3199	1	26.2775	3.46981	0.231119	23.6738	0.157366	0	23.9678	23.8734	23.969	23.6358	23.5553	23.4736	23.5409	23.3512
Jup	0.32	1	25.7742	18.6503	0.135588	26.2939	0.157127	0	26.1292	26.2227	26.2707	26.1152	26.2523	26.4651	26.388	26.5289
Snx17	0.3204	1	23.9155	8.9186	0.15142	22.9004	0.156487	0	22.9424	22.9147	22.8253	23.0399	23.182	22.6799	22.8179	22.682
Aco2	0.3204	1	24.2109	12.5944	0.0919115	28.2767	0.156533	0	28.0838	28.2013	28.2879	28.3143	28.5592	28.241	28.2943	28.4339
Abat	0.3208	1	23.4292	11.1277	0.166163	26.6186	0.156252	0	26.2426	26.5374	26.515	26.7615	26.936	26.2964	26.5708	26.6384
Dnaja2	0.321	1	22.5162	6.67425	0.058874	26.3403	0.156173	0	26.3385	26.2945	26.4578	26.372	26.3294	26.3613	26.0936	26.3647
Acox1	0.3213	1	23.0578	8.8181	0.0937834	25.4336	0.156099	0	25.225	25.3917	25.5613	25.4969	25.5718	25.1728	25.4504	25.3717
Xrcc1	0.3213	1	21.1794	2.06049	0.139149	23.0441	0.156018	0	23.1812	23.1007	23.3582	22.9658	22.9168	22.8655	23.2765	23.1444
Plcl2	0.3214	1	22.5329	11.6121	0.131914	22.4435	0.155934	0	22.3478	22.4026	22.3719	22.8091	22.3832	22.6604	22.3804	22.2779
Vps53	0.322	1	22.4216	14.6702	0.113496	23.4828	0.155465	0	23.5371	23.3258	23.3247	23.5065	23.7152	23.5029	23.5247	23.5175
Lrrc57	0.322	1	22.5357	17.5701	0.134323	22.4068	0.155771	0	22.5817	22.209	22.4077	22.1996	22.119	22.9922	22.6492	22.0934
LOC100361838;Snrpep2	0.3222	1	24.8535	11.6171	0.166745	26.0818	0.155428	0	25.8542	25.5572	26.1607	26.4193	26.194	26.1181	26.1685	26.1941
Rps6ka2	0.3225	1	24.3734	13.5865	0.214444	23.2716	0.155014	0	23.0256	22.8561	23.303	23.3055	23.5822	23.1662	23.4069	23.325
Ccdc93	0.3225	1	24.3198	5.30052	0.150831	21.9542	0.155114	0	21.9765	22.2299	22.1081	21.583	22.0785	21.8274	21.8927	21.8014
Nrbp2	0.3226	1	23.9684	15.5878	0.235793	22.4274	0.154922	0	22.4931	22.1454	22.2337	22.7811	22.4124	22.6634	22.7845	22.4102
Map7d2	0.3227	1	23.2261	7.7544	0.0560745	21.6313	0.154738	0	21.4149	21.9442	21.6543	21.6808	21.6627	21.5262	21.5825	21.5939
Mthfd1l	0.3233	1	24.6782	15.282	0.0848157	23.243	0.154446	0	23.2075	23.1318	23.0522	23.3625	23.2818	23.3456	23.2503	23.3303
Gabrg2;Gabrg1	0.3235	1	25.9387	18.7679	0.234898	20.7474	0.154231	0	20.6498	20.4803	20.6793	20.6593	20.7309	20.8915	20.9181	21.2468
Tead1	0.3237	1	24.9609	5.47495	0.198705	22.4323	0.154114	0	22.5551	22.567	22.6357	22.4683	22.9184	21.9982	22.2549	22.2828
Hnrnph1	0.3241	1	23.4362	7.57246	0.101202	29.4967	0.153837	0	29.453	29.5883	29.5879	29.5841	29.6826	29.3676	29.3128	29.6351
Tspyl4	0.3243	1	24.2793	23.4788	0.183082	23.6547	0.153779	0	23.7704	23.7594	23.7106	23.4043	23.7224	23.5446	23.5772	24.0662
Kndc1	0.3254	1	23.0633	7.70205	0.193494	23.9438	0.15271	0	23.9458	23.8255	24.131	23.9729	24.1978	23.6244	23.747	23.8138
Nudt21	0.3254	1	25.4778	2.58165	0.104698	26.7107	0.152545	0	26.813	26.8306	26.7828	26.4586	26.6127	26.6305	26.6256	26.4464
Acadl	0.3263	1	23.1581	20.2904	0.0839233	24.2201	0.151653	0	24.2597	24.2101	24.198	24.3899	24.0866	24.1809	24.7555	24.3106
Syn1	0.3265	1	24.3068	13.6468	0.210686	26.08	0.151105	0	25.8704	26.0053	25.9577	26.1237	26.2863	26.3816	25.859	26.2498
Tnpo2	0.3266	1	25.2706	15.1436	0.34854	24.3863	0.151001	0	24.0417	24.052	24.1016	24.5752	24.9272	24.3115	24.6389	24.7419
Maob	0.3267	1	23.2865	14.4938	0.214774	21.4572	0.15094	0	21.2009	21.2494	21.3734	21.3877	21.7167	21.3643	22.1615	21.4109
LOC100361854;Rps26;RGD1565117	0.3269	1	24.8092	3.10153	0.317235	25.3676	0.150788	0	25.5305	25.9664	25.3345	25.5296	25.2289	24.8521	25.562	25.1419
Ccar1	0.3269	1	23.7842	1.70289	0.107234	25.4665	0.150793	0	25.606	25.5223	25.6323	25.3356	25.4768	25.3138	25.4884	25.4639
Chd2	0.3273	1	24.7603	6.47524	0.0862686	21.9733	0.150368	0	21.9738	22.126	22.0463	22.0358	22.181	21.2298	21.9622	21.8304
Tppp3	0.3275	1	23.0477	18.279	0.215638	25.1774	0.150184	0	25.3921	25.0144	24.9316	25.2191	24.6862	25.8443	25.4271	25.0927
Rab3a	0.3279	1	24.2447	19.0797	0.0853741	25.7856	0.149882	0	25.8245	25.6468	25.7101	25.6752	25.8336	25.8202	25.7151	25.9446
Hmg20a	0.3282	1	24.8407	6.91382	0.33507	24.5527	0.149776	0	24.793	24.5867	24.8664	25.0634	24.3964	24.7075	24.2489	23.9812
Eif2s3	0.3289	1	26.548	3.53538	0.195982	26.6722	0.149384	0	26.975	26.8846	26.7909	26.6966	26.8361	26.4252	26.5746	26.5469
Tbrg4	0.3289	1	23.5937	14.734	0.199386	22.6921	0.149371	0	22.5839	22.35	22.6094	22.3069	22.873	22.9256	22.4204	22.6405
Atp2b4	0.3289	1	25.1127	20.1974	0.0877772	23.4687	0.149306	0	23.5186	23.2095	23.4958	23.4586	23.3061	23.4682	23.6426	23.5342
Mical3	0.3292	1	23.9937	18.0349	0.0423918	23.9942	0.148793	0	24.0109	23.9116	23.949	23.98	23.8926	24.0268	24.0522	23.9327
LOC679087	0.3293	1	22.6342	16.3306	0.118851	20.0368	0.148608	0	20.1899	20.107	19.9432	19.917	20.0589	20.4418	20.0699	19.8398
Dync2h1	0.3308	1	23.9079	13.2108	0.117061	22.1219	0.147491	0	22.0051	21.9268	21.976	22.5825	22.2392	22.0597	22.2557	22.171
Dmap1	0.3309	1	25.5607	0.876248	0.285692	23.3219	0.147455	0	23.8004	23.539	23.44	23.1545	22.9019	23.46	23.2263	23.1176
Kctd5	0.331	1	24.778	19.7619	0.206433	20.7983	0.147038	0	20.8743	20.6848	20.5578	20.8036	20.7254	20.9168	20.7566	20.9877
Pdk3	0.331	1	23.8504	11.1547	0.293664	21.4641	0.145956	0	21.0714	21.2784	21.6169	21.7972	21.6857	21.551	21.4219	21.7553
Pls3	0.331	1	25.6699	16.7489	0.296415	22.7906	0.146228	0	22.3204	22.533	22.6042	22.8562	22.5273	23.0289	23.1256	22.7924
RGD1311345	0.331	1	22.9849	12.3893	0.122351	21.8857	0.146737	0	21.7952	21.6434	21.6451	21.9574	22.2871	21.6794	21.9212	21.8012
Chl1	0.331	1	25.7914	14.7273	0.414072	25.0164	0.14633	0	24.3588	24.6822	24.6988	25.2507	25.348	25.424	25.0744	25.5277
Cox4i2	0.331	1	24.3333	7.50254	0.223779	21.4157	0.145942	0	21.2563	21.6483	21.4814	21.7083	21.2147	21.415	21.3624	20.9552
Twf2	0.3311	1	23.5877	12.1118	0.0088371	24.5829	0.145684	0	24.6003	24.5534	24.5394	24.8239	24.6052	24.5007	24.6155	24.5632
Fahd1	0.3314	1	24.2914	18.0357	0.0336964	23.4043	0.145515	0	23.3947	23.3865	23.3888	23.2884	23.3977	24.0412	23.377	23.6877
Cat	0.3317	1	24.9937	5.20842	0.0367609	26.3257	0.145443	0	26.3559	26.3349	26.3779	26.3612	26.2627	26.283	26.3178	26.2074
Agap3	0.3321	1	22.6134	7.91688	0.114204	24.337	0.145027	0	24.241	24.3389	24.4234	24.499	24.3973	24.2745	24.3106	24.5246
Ss18l1	0.3326	1	23.3327	5.32081	0.134797	23.3589	0.14474	0	23.3772	23.4684	23.2859	23.499	23.2549	23.2825	22.8114	23.3623
Znf22	0.3329	1	25.9364	0.940663	0.349873	23.1722	0.144458	0	24.1125	23.3979	22.9599	23.0868	22.8325	22.861	23.1908	22.3674
Eftud2	0.3333	1	23.1463	10.5703	0.0491709	27.575	0.144226	0	27.5489	27.5519	27.5911	27.6055	27.689	27.1846	27.5543	27.5019
Psmd2	0.3333	1	23.17	11.0056	0.0674335	27.717	0.144272	0	27.6271	27.7017	27.6578	27.8617	27.902	27.5894	27.6727	27.7774
Eif5b	0.3337	1	24.151	5.5471	0.144114	26.7832	0.143954	0	26.7939	26.9117	26.7691	26.9484	26.5125	26.7524	26.6475	26.4232
Gpsm2	0.3344	1	23.5485	7.83833	0.0857778	22.3407	0.143309	0	22.2919	22.334	22.481	22.4285	22.2624	23.1903	22.3425	22.1646
Eif4g3	0.3349	1	24.0618	11.5448	0.140744	24.5041	0.143181	0	24.3343	24.4856	24.5232	24.613	24.851	24.4385	24.481	24.672
Stmn3	0.3349	1	23.3747	17.6129	0.187205	25.1191	0.143139	0	24.9832	25.313	25.0466	24.839	25.0902	25.9549	25.1604	25.2745
Atp2b2	0.3351	1	25.7561	15.9976	0.176908	21.208	0.142778	0	21.0317	21.0524	21.0517	21.2536	21.455	21.3499	21.3239	21.5673
Hnrnpa0	0.3355	1	23.4721	4.22799	0.142371	28.7035	0.142706	0	28.719	28.8978	28.8302	28.7119	28.8504	28.5657	28.5491	28.8946
Pik3r4	0.336	1	24.2172	16.5534	0.192221	21.7862	0.142515	0	21.7379	21.4445	21.6378	21.6849	21.9385	21.6874	21.9334	21.8994
Ahcy	0.336	1	25.0059	6.5763	0.0646925	27.5867	0.142519	0	27.59	27.6184	27.5912	27.6631	27.6138	27.2543	27.5756	27.3832
Pnkp	0.3362	1	23.8758	23.0204	0.15367	22.5621	0.142417	0	22.791	22.4621	22.5869	21.5912	22.5223	22.5323	22.4599	22.6454
Pfdn6	0.3362	1	24.0049	16.7246	0.242028	24.9562	0.142387	0	24.7808	25.1155	24.8263	24.275	24.9422	25.8042	25.0292	25.1553
Eif3h	0.3362	1	24.8476	6.51703	0.0878196	25.7664	0.142213	0	25.8381	25.7445	25.8644	25.8266	25.8503	25.537	25.6993	25.6731
Nln	0.3363	1	23.1256	11.6396	0.0703465	27.1353	0.14206	0	27.0621	27.0936	27.0413	27.2683	27.2081	27.1708	27.0268	27.164
Zcchc8	0.3363	1	24.8282	21.8678	0.19879	23.5077	0.142136	0	23.2873	23.5689	23.4185	23.3512	23.1422	23.4362	23.5477	23.913
Slc27a4	0.3372	1	24.9442	16.7247	0.102264	24.4959	0.141514	0	24.4849	24.2204	24.5588	24.4495	24.5382	24.5728	24.6857	24.54
Zfp91	0.3376	1	26.0828	1.5769	0.337224	21.3165	0.140968	0	21.8724	21.635	21.4789	20.767	20.934	21.2044	21.0922	20.763
Abcf3	0.3391	1	24.741	10.052	0.116205	22.9394	0.14033	0	22.8444	23.118	22.9834	22.9538	23.1574	22.9737	22.9389	22.7276
Vps36	0.3392	1	23.1807	10.278	0.065355	23.1839	0.140213	0	23.1104	23.1706	23.1767	23.3225	23.3361	23.0928	23.1038	23.2667
Rcc2	0.3395	1	25.8575	3.64697	0.347937	26.7152	0.14001	0	27.0861	27.073	26.9786	26.7939	26.799	26.2671	26.7727	26.4362
Ralb	0.3396	1	25.0082	18.1895	0.0939737	26.0227	0.139923	0	25.9486	25.7609	25.9426	26.0427	25.645	26.1755	26.1084	26.1024
Bccip	0.3401	1	24.318	21.5069	0.100106	21.2017	0.139774	0	21.135	21.0823	21.3767	21.2116	21.0186	20.9884	21.369	21.545
Maz	0.3403	1	23.7525	1.09664	0.175836	22.7776	0.139467	0	22.8353	22.9629	22.8395	22.5107	22.5931	22.8256	22.3781	23.0368
Cbwd1	0.3403	1	23.8931	13.7285	0.322727	25.806	0.13956	0	25.6816	25.3139	25.6527	26.2462	26.0679	26.1204	22.1111	25.8419
Rims1	0.3404	1	24.5388	18.4377	0.216292	23.4612	0.13937	0	23.2304	23.3129	23.5195	23.2357	22.7902	23.8747	23.6754	23.8824
Rsf1	0.3406	1	24.6991	3.6172	0.0781471	25.0088	0.139317	0	25.0293	25.1088	25.0671	24.8266	24.9732	25.0069	24.8729	24.998
Shmt1	0.3408	1	25.4993	1.922	0.22777	22.7454	0.139139	0	23.1877	22.863	22.9416	22.7111	22.5188	22.5135	22.8484	22.4928
Spg21	0.3417	1	22.2318	0.855574	0.113424	19.928	0.138469	0	19.964	20.0036	20.5264	19.8418	19.803	19.8642	20.051	20.314
Vcan	0.3428	1	24.8869	21.6438	0.197499	23.2696	0.137595	0	23.4237	23.2528	23.1328	23.0726	23.3098	23.1784	22.7563	23.6582
Atp6v1a	0.343	1	25.5075	14.8605	0.174956	28.5843	0.137484	0	28.303	28.4329	28.3328	28.6798	28.7443	28.7398	28.5734	28.8036
H1f2	0.3433	1	25.3565	2.68141	0.413894	31.0631	0.137163	0	31.8011	31.4608	31.3224	31.224	30.7419	30.6658	31.2278	30.362
Psma4	0.3439	1	23.376	10.3038	0.0655661	27.2304	0.136882	0	27.1625	27.2012	27.2153	27.4406	27.3226	27.145	27.2033	27.3251
Sestd1	0.3449	1	25.6318	15.1362	0.122257	25.452	0.136253	0	25.302	25.3381	25.1773	25.6239	25.5394	25.5746	25.5058	25.6088
Ccdc9	0.3449	1	25.7624	3.66107	0.338491	21.3266	0.136185	0	21.5412	21.7356	21.4088	21.4142	21.0407	21.1109	21.0529	20.6736
Prkar2b	0.3449	1	24.6957	13.3356	0.213517	27.4168	0.13632	0	27.1343	27.3354	27.3474	27.5202	27.8065	27.5167	27.3966	27.7667
Acsf2	0.3449	1	24.4653	13.3309	0.114934	24.1995	0.136197	0	24.103	24.0056	24.1577	24.2998	24.3114	24.1631	24.6139	24.1513
Ankrd50	0.3453	1	24.4527	24.3163	0.0595073	22.2165	0.135872	0	22.3222	22.2114	21.7872	22.2789	22.0991	22.2212	22.1527	22.3057
MGC94199	0.3453	1	23.4876	15.698	0.1933	23.5217	0.135634	0	23.2994	23.3764	23.5135	23.5633	23.1384	23.9545	23.6377	23.4603
Iqsec3	0.3458	1	24.6758	14.2323	0.204362	23.1725	0.134676	0	22.9295	23.0216	23.0195	23.2187	23.3802	23.375	23.0595	23.4335
AABR07005618.1	0.3464	1	24.0694	4.17731	0.157614	24.331	0.134176	0	24.2869	24.5665	24.4788	24.2189	24.2518	24.2099	24.35	24.0906
Zfr2	0.3464	1	24.562	16.0722	0.0609049	22.8942	0.134173	0	22.7375	22.825	22.9118	22.6317	22.9905	22.9483	22.9524	22.9547
Gsta4	0.3466	1	24.8658	4.30843	0.168576	26.1788	0.133974	0	26.2623	26.3329	26.4148	26.1709	26.0383	26.2133	26.121	25.7433
Psme2	0.3466	1	24.891	19.0613	0.0882683	25.6555	0.133946	0	25.6743	25.582	25.6404	25.5727	25.6087	25.8918	25.6623	26.0593
Scpep1	0.3466	1	25.6524	14.7279	0.620795	20.625	0.133869	0	19.9105	19.8552	20.4515	21.2117	21.3983	20.9534	20.8914	21.5686
Nploc4	0.3469	1	24.9525	12.9604	0.124889	25.4117	0.133736	0	25.2151	25.363	25.4117	25.4559	25.5801	25.4978	25.3615	25.5636
Polb	0.347	1	25.9942	3.75688	0.299423	23.4841	0.133629	0	23.6712	23.9028	23.6423	23.1828	23.5148	23.3425	23.1952	23.0274
Mrps28	0.3471	1	26.0468	17.1186	0.235469	22.6162	0.133504	0	22.1724	22.4509	22.5359	22.4652	22.6032	22.9693	22.7495	22.8549
Anks1a	0.3473	1	22.5793	9.86415	0.0792625	24.0516	0.133436	0	23.9047	24.0294	24.0707	24.2185	24.066	24.1135	23.9967	24.1081
Psmc2	0.3477	1	25.1957	6.6126	0.0482668	27.4131	0.133168	0	27.4076	27.4447	27.3803	27.4908	27.4701	27.2608	27.3118	27.4211
Ddx21	0.3482	1	24.7331	3.27709	0.138952	25.4341	0.132923	0	25.5537	25.5594	25.5625	25.4532	25.3132	25.2941	25.4496	24.8553
Cdc42bpb	0.3482	1	23.7779	23.7634	0.0167059	26.1691	0.132882	0	26.1844	26.1789	26.1653	26.1583	26.3917	26.1284	26.1854	26.2036
Ccdc177	0.3489	1	24.5133	20.2284	0.236609	22.366	0.132257	0	22.3756	22.257	22.5026	21.9672	22.2846	22.6661	22.3693	22.9677
Hk1	0.3489	1	23.5644	12.9741	0.161862	28.0374	0.132203	0	27.8327	27.9093	27.9674	28.1013	28.2772	27.8669	28.166	28.0647
Tubg1	0.3489	1	23.7994	9.33491	0.0335686	24.3183	0.132391	0	24.3138	24.0486	24.2283	24.5446	24.3596	24.2526	24.2805	24.3058
Asph	0.3492	1	23.2993	5.31884	0.0907454	24.2412	0.131999	0	24.2003	24.3366	24.4011	24.2689	24.0182	24.208	24.2745	24.1572
Shank2	0.3493	1	23.2199	7.41138	0.0804211	21.4921	0.131909	0	21.3867	21.5552	21.6933	21.528	21.1335	21.6036	21.3813	21.5459
Fut8	0.3493	1	23.1036	11.4014	0.0733364	21.5161	0.1319	0	21.5583	21.2558	21.6044	21.5228	21.6397	21.563	21.4938	21.4268
Arf2	0.3497	1	25.687	14.1006	0.223217	23.6512	0.131692	0	23.3914	23.1982	23.6477	23.897	23.6659	23.7285	23.8275	23.7448
Mtch1	0.3501	1	24.9319	23.1147	0.102088	23.8224	0.131455	0	24.0075	23.7585	23.4795	23.9228	23.8223	23.6503	23.7573	24.009
Ywhae	0.3505	1	23.0405	10.2092	0.219595	30.6541	0.131186	0	30.3723	30.5983	30.3228	31.035	30.891	30.355	30.5098	30.6336
Myt1l	0.3511	1	25.4345	0.919617	0.197149	22.4932	0.130952	0	22.9321	22.8536	22.3163	22.041	22.512	22.5418	22.2111	22.2331
Hist1h1a	0.3513	1	25.1808	2.48376	0.334049	27.3443	0.130833	0	27.9357	27.7032	27.3214	27.5828	26.9763	26.9827	27.4581	26.6344
Eif2b2	0.3513	1	24.9526	8.38243	0.21568	24.3906	0.130766	0	24.279	24.4426	24.6129	24.5332	24.2267	24.6065	24.2292	24.1151
Ppp3r1	0.3517	1	25.3154	16.6314	0.37236	23.6827	0.130458	0	23.0688	23.5744	23.3554	23.335	23.8361	24.275	23.7359	24.177
Erc2	0.3521	1	24.1786	21.0789	0.223873	20.3506	0.130239	0	21.3739	20.305	20.2334	20.0063	20.3138	20.8865	20.1367	20.2957
Txnrd1	0.3522	1	23.6365	8.19093	0.0418945	26.7961	0.13019	0	26.7601	26.7895	26.8489	26.8982	26.8	26.6119	26.8413	26.7677
Api5	0.3523	1	25.4805	3.65064	0.126552	25.8815	0.129872	0	26.0285	25.9727	25.9886	25.9119	25.8285	25.5441	25.8797	25.6947
Gps1	0.3525	1	25.1779	6.64875	0.157685	25.496	0.129546	0	25.4438	25.6284	25.3388	25.6557	25.5519	25.1649	25.3686	25.3342
LOC100363782;Rab1b	0.3525	1	23.1882	14.3365	0.0542029	26.0606	0.12976	0	26.0165	26.1073	25.9926	26.0671	26.1046	26.1217	26.085	26.0613
Pa2g4	0.3525	1	24.0217	8.35398	0.0469574	27.7913	0.129582	0	27.7638	27.8	27.83	27.8207	27.8302	27.5483	27.7966	27.6851
Fkbp4	0.3525	1	26.3088	4.65924	0.12493	26.534	0.129625	0	26.5688	26.6702	26.4618	26.6181	26.6357	26.3247	26.2979	26.5381
Eif4a2	0.3529	1	23.8592	10.006	0.0351962	26.2783	0.129357	0	26.275	26.2668	26.239	26.3542	26.3108	25.9498	26.2264	26.2527
Apba1	0.353	1	25.4103	14.5258	0.362073	22.8559	0.1292	0	22.289	22.4916	22.688	23.0182	23.2076	23.1382	22.8033	23.3661
Mapk8	0.3533	1	26.1403	5.91614	0.141892	24.4525	0.129134	0	24.5756	24.7353	24.4925	24.5363	24.7806	24.3436	24.3354	24.2343
Nup160	0.3541	1	22.9663	10.7339	0.0608181	23.1439	0.128412	0	23.118	23.095	23.183	23.195	23.3185	22.7257	23.1196	23.086
Rassf2	0.3544	1	22.1096	4.409	0.161618	22.3359	0.128051	0	22.2294	22.5885	22.2906	22.4033	22.2216	22.2157	22.0039	22.5256
Neo1	0.3544	1	25.3398	15.0955	0.233127	24.9759	0.128033	0	24.7203	24.7351	24.6943	25.1701	25.3174	25.2189	24.9984	25.4385
Cr1l	0.3548	1	25.2777	24.0727	0.0782196	22.729	0.127596	0	22.8121	22.7599	22.6451	22.8022	22.7066	22.644	22.5286	23.1025
Dnajb1	0.3548	1	23.5954	23.2019	0.0899509	23.9527	0.127577	0	24.0857	24.006	24.0793	23.7594	23.8636	24.0444	23.9695	24.0266
Srsf7	0.3548	1	24.7481	3.0557	0.177548	27.6569	0.127626	0	27.9293	27.8309	27.746	27.7703	27.529	27.7304	27.3342	27.6327
Bles03	0.3548	1	24.7331	18.3913	0.221455	22.2366	0.12756	0	22.2147	22.0833	22.483	21.9986	22.1269	22.6135	22.4511	22.4742
Tcea1	0.3551	1	26.2057	2.63255	0.349096	26.1631	0.12741	0	26.4883	26.517	26.4026	25.9877	25.9225	26.0463	25.866	25.7868
Pnpla6	0.3554	1	22.8764	8.54201	0.0974386	22.5799	0.127154	0	22.4634	22.5213	22.7655	22.6213	22.703	22.4242	22.6008	22.5346
Stmn2	0.3554	1	22.3534	18.4486	0.106055	26.6109	0.127054	0	26.7203	26.5501	26.5564	26.302	26.2205	27.2151	26.7385	26.1696
Hist1h1b	0.3555	1	25.5018	2.81923	0.392495	29.5183	0.126913	0	30.2082	29.9048	29.798	29.5897	29.207	29.128	29.6014	28.8159
Pdzd8	0.356	1	23.2096	11.4275	0.114116	21.7896	0.12651	0	21.7868	21.4506	21.6999	22.0148	21.982	21.6696	21.8667	21.6126
Eif3e	0.356	1	25.3044	5.77317	0.129812	26.6777	0.126432	0	26.7013	26.751	26.8496	26.674	26.693	26.5862	26.6686	26.4201
Tfam	0.357	1	25.735	2.62053	0.195517	23.4395	0.125915	0	23.645	23.7428	23.4085	23.3935	23.4394	23.3806	23.0978	23.2977
Rpp30	0.3572	1	24.1488	19.3536	0.144122	21.7076	0.1258	0	21.7687	21.5643	21.556	21.6201	21.7367	21.2443	21.8984	21.8101
Asl	0.3578	1	24.4014	16.6828	0.138802	23.28	0.125396	0	23.1369	23.3689	23.117	23.2296	23.2926	23.4129	23.4063	23.3758
Tagln3	0.3578	1	23.4187	22.0298	0.166339	27.2156	0.125405	0	27.3007	27.4188	27.2562	26.9893	27.0373	28.0292	27.3224	27.3466
Atl2	0.358	1	23.5976	13.7682	0.132304	23.232	0.125083	0	23.1209	23.0879	23.1209	23.2792	23.3465	23.1124	23.3592	23.217
Rpl10a;LOC680700	0.358	1	25.0572	4.18803	0.148051	27.8762	0.125177	0	28.0605	27.9813	27.872	28.1132	27.8567	27.5135	27.8851	27.7098
Psmd14	0.358	1	24.6471	14.5285	0.126335	26.3982	0.125249	0	26.1453	26.2761	26.3249	26.4376	26.6759	26.3922	26.454	27.1473
Rgs7	0.3581	1	22.3786	16.2391	0.332315	22.5329	0.124795	0	22.8622	22.2101	22.4119	22.4288	22.4108	23.3484	22.6259	22.2951
Cpne3	0.3582	1	23.9189	9.24798	0.0509554	23.2769	0.124633	0	23.2339	23.2669	23.3022	23.4401	23.3239	23.2512	23.6923	23.2305
Brd2	0.3583	1	25.7575	3.27419	0.265548	23.3002	0.124445	0	23.521	23.552	23.6129	23.1011	23.1085	23.0583	23.2423	22.7863
Ttc37	0.3587	1	23.9496	12.3406	0.130467	22.847	0.124311	0	22.8052	22.7115	22.6224	23.3431	22.9801	22.7311	22.9876	22.7596
Enpp5	0.3587	1	24.7651	15.906	0.311252	22.9938	0.12429	0	22.7977	22.6313	22.7432	22.9445	23.5932	23.2253	23.0305	23.8912
Anxa6	0.3592	1	24.8191	11.9466	0.198676	25.7044	0.123976	0	25.4092	25.3301	25.8986	26.0674	25.6365	25.7689	25.9586	25.651
Ilf2	0.3594	1	23.0148	11.0447	0.104821	27.3078	0.123843	0	27.1597	27.2596	27.2645	27.4333	27.5259	27.0236	27.2609	27.3646
Arrb1	0.3595	1	23.254	11.5658	0.271603	22.8055	0.123814	0	22.4623	22.5616	22.5477	23.1042	23.1602	22.4383	22.8201	22.8523
Ints5	0.3598	1	23.9245	11.8885	0.201279	21.9113	0.123715	0	21.6775	21.8004	21.6882	22.328	22.3819	21.8638	21.8761	22.2052
Cpm	0.3603	1	25.7524	16.7226	0.470138	23.2101	0.123476	0	22.589	22.9173	23.4948	23.04	23.2737	23.6644	23.6992	23.3881
Dpf1	0.3608	1	21.9617	4.9031	0.151907	21.7069	0.122974	0	21.5045	21.936	21.8664	21.6402	21.7822	21.4571	21.567	21.8248
Mlf2	0.3608	1	22.1753	6.18779	0.0639448	22.4306	0.122932	0	22.3338	22.4748	22.5479	22.4462	22.3627	22.4433	22.3634	22.5118
Rab3gap1	0.3609	1	23.2698	20.7969	0.0442334	22.7238	0.122883	0	22.7868	22.6423	22.7189	22.6657	22.7058	22.6755	22.9251	22.7166
Rbm17	0.3611	1	25.2371	2.29981	0.194708	24.3902	0.122828	0	24.5819	24.7092	24.4721	24.3433	24.1936	24.4232	24.2962	24.1366
N4bp2	0.3614	1	25.8192	5.00513	0.126047	22.33	0.1225	0	22.3796	22.5126	22.3714	22.3988	22.3075	22.2954	22.2062	22.0747
Dpp8	0.3616	1	23.5401	19.9991	0.140124	23.6524	0.122334	0	23.9921	23.5565	23.5234	23.5309	23.4885	23.6982	23.7928	23.4825
Tacc2	0.3624	1	23.6394	1.03137	0.0627666	25.1269	0.121939	0	25.181	25.2676	25.0848	25.1066	24.9187	25.7147	25.1206	25.1514
Phf8	0.3625	1	23.2528	1.95649	0.140081	21.4282	0.121791	0	21.55	21.5624	21.5566	21.2423	21.301	21.2546	21.6185	21.286
Brd9	0.3626	1	24.1966	9.1115	0.220716	21.9923	0.121632	0	21.8668	21.9701	22.1879	22.2316	21.9587	21.9735	22.2156	21.5489
Eef2	0.3626	1	24.206	8.34565	0.0591499	30.2013	0.121622	0	30.2002	30.2341	30.1619	30.4239	30.2138	29.928	30.2238	30.0995
Atic	0.3631	1	25.9142	14.7022	0.0625569	27.8585	0.121247	0	27.7298	27.7999	27.7525	27.9393	27.9115	27.8978	27.901	27.9317
AABR07021955.1	0.3636	1	25.0908	3.43276	0.133609	22.8602	0.120807	0	23.4589	22.9563	22.8666	22.9297	22.8244	22.6527	22.9166	22.5966
Lypla1	0.3636	1	23.3089	7.04915	0.180462	23.533	0.121003	0	22.7891	23.5665	23.837	23.697	23.5674	23.2535	23.535	23.7346
Wdr12	0.3642	1	24.0453	2.81381	0.0422662	22.7574	0.120594	0	22.7916	22.7662	22.7537	22.8952	22.7233	22.3578	22.7495	22.8663
Ptbp2	0.3643	1	22.8999	9.6202	0.132101	27.4994	0.120428	0	27.3865	27.4643	27.5219	27.7923	27.7365	27.2803	27.3506	27.6953
Gapdh;Gapdh-ps2;LOC685186;RGD1565368	0.3655	1	23.1689	10.3167	0.0302099	31.707	0.119861	0	31.6877	31.5691	31.7329	31.7262	31.7774	31.6953	31.67	31.7246
Ncan	0.3659	1	24.8061	15.9763	0.140934	25.2816	0.119718	0	25.2278	25.109	25.1143	25.3491	25.2738	25.4871	25.1784	25.8534
Camsap1	0.3662	1	21.7867	17.7431	0.102612	25.2621	0.119473	0	25.2989	25.3088	25.2611	25.0436	25.1342	25.5012	25.368	25.1626
Armc8	0.3663	1	24.0318	13.5113	0.192634	22.7183	0.119236	0	22.5633	22.6792	22.4282	22.7368	23.162	22.8735	22.5774	22.913
Pgm2l1	0.3665	1	22.3622	16.3122	0.306066	25.0851	0.119038	0	25.2674	24.7033	25.2246	24.8995	25.5696	25.3657	25.3338	25.1669
Got1	0.3669	1	24.0249	15.8493	0.124456	26.8632	0.118821	0	26.8393	26.7642	26.698	26.792	27.0232	26.9621	26.7582	26.9899
Coro1a	0.3669	1	22.5721	12.89	0.0522048	26.0365	0.118833	0	26.0055	25.9916	25.9306	26.0363	26.0969	26.1507	25.8939	25.9999
Gad2	0.367	1	23.6237	20.7726	0.589998	23.5603	0.118786	0	23.8589	23.5311	23.9482	22.8985	24.013	23.3631	24.0348	24.5097
Zc3h4	0.3672	1	24.6564	2.46409	0.266635	24.933	0.11867	0	25.1081	25.2723	25.1475	24.4796	24.6906	25.0693	24.791	24.8956
RGD1311747	0.3679	1	26.2835	1.72312	0.155969	21.1758	0.11845	0	21.6778	21.3442	21.2392	21.0207	21.111	21.0349	21.0467	20.825
Tagln2	0.3687	1	23.2848	17.9345	0.24413	26.3374	0.11815	0	26.4092	26.1907	26.5144	25.9536	26.0611	26.9537	26.5743	26.2401
Wasl	0.3688	1	23.3207	18.8017	0.147668	23.585	0.118085	0	23.5316	23.6826	23.45	23.6163	23.4446	23.656	23.9118	23.6136
Ehd3	0.369	1	26.098	15.164	0.287036	23.788	0.117973	0	23.4884	23.4985	23.6506	24.0109	23.9714	24.0837	23.9457	24.1571
Ube4b	0.369	1	23.3909	9.2401	0.0198675	25.8704	0.117966	0	25.8487	25.8773	25.8498	25.8962	25.9949	25.6262	25.8193	25.8788
Fen1	0.3699	1	25.6435	3.49809	0.253635	24.5831	0.117235	0	24.7637	24.8203	24.8507	24.4684	24.2855	24.3629	24.4306	23.8444
Nasp	0.3701	1	23.0484	7.59455	0.319132	25.8828	0.117199	0	25.72	25.9927	25.8212	26.1899	26.0081	25.542	25.5413	26.1322
Sbf1	0.3702	1	25.583	14.3728	0.0643282	24.2796	0.117118	0	24.2221	24.1944	24.2444	24.4113	24.3312	24.2902	24.3798	24.3399
[truncated: 2,644 more rows]

## Sheet: CompareRhythm_BICW>0.5
ID	A_amp	A_phase	B_amp	B_phase	model	BICW
[truncated: 2,558 more rows]

[truncated: 1 more sheets: Annotation]
